# Supplementary material for: QSAR-derived affinity fingerprints (part 1): fingerprint construction and modeling performance for similarity searching, bioactivity classification and scaffold hopping
Source: J Cheminform. 2020 May 29;12:39. doi: 10.1186/s13321-020-00443-6 (PMC7260783; doi:10.1186/s13321-020-00443-6)
Supplement: Supplementary file 1 — Additional file 1. QAFFP construction. Statistics (ligand count and quality criteria \documentclass[12pt]{minimal} \usepackage{amsmath} \usepackage{wasysym} \usepackage{amsfonts} \usepackage{amssymb} \usepackage{amsbsy} \usepackage{mathrsfs} \usepackage{upgreek} \setlength{\oddsidemargin}{-69pt} \begin{document}$$q^{2}$$\end{document}q2 and \documentclass[12pt]{minimal} \usepackage{amsmath} \usepackage{wasysym} \usepackage{amsfonts} \usepackage{amssymb} \usepackage{amsbsy} \usepackage{mathrsfs} \usepackage{upgreek} \setlength{\oddsidemargin}{-69pt} \begin{document}$$R_{0}^{'2}$$\end{document}R0′2) of all 1360 trained models. Each model is given by the target ChEMBL ID and by an activity type (Ki, Kd, IC50 or EC50). 440 models used to construct the QAFFP fingerprint highlighted in green. Ligand data of 440 models (given as ligand ChEMBL ID, SMILES, activity type and activity value). [file 13321_2020_443_MOESM1_ESM.xlsx]

## Sheet: 1,360 models
ChEMBL ID	Target name	Organism	Activity type	Ligand count	q2	R'02
CHEMBL4235	11-beta-hydroxysteroid dehydrogenase 1	Homo sapiens	pIC50	1611	0.594	0.613
CHEMBL3910	11-beta-hydroxysteroid dehydrogenase 1	Mus musculus	pIC50	818	0.565	0.615
CHEMBL3746	11-beta-hydroxysteroid dehydrogenase 2	Homo sapiens	pIC50	139	0.593	0.852
CHEMBL4550	5-lipoxygenase activating protein	Homo sapiens	pIC50	100	0.694	0.715
CHEMBL2397	Acetyl-CoA carboxylase 1	Rattus norvegicus	pIC50	108	0.606	0.737
CHEMBL220	Acetylcholinesterase	Homo sapiens	pIC50	1372	0.659	0.662
CHEMBL4780	Acetylcholinesterase	Torpedo californica	pIC50	143	0.564	0.865
CHEMBL4078	Acetylcholinesterase	Electrophorus electricus	pIC50	1842	0.723	0.756
CHEMBL3199	Acetylcholinesterase	Rattus norvegicus	pIC50	509	0.629	0.699
CHEMBL220	Acetylcholinesterase	Homo sapiens	pKi	270	0.636	0.628
CHEMBL2782	Acyl coenzyme A:cholesterol acyltransferase 1	Homo sapiens	pIC50	273	0.633	0.687
CHEMBL4465	Acyl coenzyme A:cholesterol acyltransferase 2	Homo sapiens	pIC50	120	0.81	0.835
CHEMBL3332	ADAM17	Sus scrofa	pIC50	191	0.556	0.727
CHEMBL3706	ADAM17	Homo sapiens	pIC50	311	0.56	0.701
CHEMBL2285	ADAMTS5	Homo sapiens	pIC50	214	0.582	0.728
CHEMBL226	Adenosine A1 receptor	Homo sapiens	pEC50	125	0.645	0.635
CHEMBL318	Adenosine A1 receptor	Rattus norvegicus	pKi	751	0.612	0.687
CHEMBL2304404	Adenosine A1 receptor	Cavia porcellus	pKi	186	0.708	0.827
CHEMBL251	Adenosine A2a receptor	Homo sapiens	pKi	2935	0.687	0.65
CHEMBL302	Adenosine A2a receptor	Rattus norvegicus	pKi	649	0.632	0.603
CHEMBL255	Adenosine A2b receptor	Homo sapiens	pKi	1212	0.67	0.647
CHEMBL255	Adenosine A2b receptor	Homo sapiens	pIC50	293	0.66	0.615
CHEMBL256	Adenosine A3 receptor	Homo sapiens	pKi	2271	0.628	0.662
CHEMBL3589	Adenosine kinase	Homo sapiens	pIC50	177	0.717	0.834
CHEMBL4681	Aldo-keto-reductase family 1 member C3	Homo sapiens	pIC50	247	0.602	0.611
CHEMBL1900	Aldose reductase	Homo sapiens	pIC50	231	0.596	0.79
CHEMBL4247	ALK tyrosine kinase receptor	Homo sapiens	pIC50	217	0.675	0.713
CHEMBL232	Alpha-1b adrenergic receptor	Homo sapiens	pKi	489	0.569	0.632
CHEMBL326	Alpha-1d adrenergic receptor	Rattus norvegicus	pKi	211	0.582	0.624
CHEMBL1867	Alpha-2a adrenergic receptor	Homo sapiens	pKi	473	0.57	0.706
CHEMBL1916	Alpha-2c adrenergic receptor	Homo sapiens	pKi	386	0.615	0.675
CHEMBL2590	Aminopeptidase N	Sus scrofa	pKi	117	0.703	0.66
CHEMBL2590	Aminopeptidase N	Sus scrofa	pIC50	367	0.716	0.63
CHEMBL3229	Anandamide amidohydrolase	Rattus norvegicus	pIC50	798	0.63	0.678
CHEMBL3374	Angiotensin II type 1a (AT-1a) receptor	Bos taurus	pIC50	96	0.649	0.662
CHEMBL3948	Angiotensin II type 1a (AT-1a) receptor	Oryctolagus cuniculus	pIC50	781	0.68	0.783
CHEMBL257	Angiotensin II type 2 (AT-2) receptor	Rattus norvegicus	pIC50	70	0.527	0.742
CHEMBL4372	Anthrax lethal factor	Bacillus anthracis	pKi	137	0.905	0.814
CHEMBL4860	Apoptosis regulator Bcl-2	Homo sapiens	pIC50	146	0.791	0.708
CHEMBL4860	Apoptosis regulator Bcl-2	Homo sapiens	pKi	167	0.753	0.669
CHEMBL4625	Apoptosis regulator Bcl-X	Homo sapiens	pKi	73	0.53	0.872
CHEMBL4625	Apoptosis regulator Bcl-X	Homo sapiens	pIC50	191	0.744	0.863
CHEMBL4358	Arachidonate 15-lipoxygenase	Oryctolagus cuniculus	pIC50	110	0.848	0.928
CHEMBL215	Arachidonate 5-lipoxygenase	Homo sapiens	pIC50	607	0.556	0.61
CHEMBL3691	Autotaxin	Homo sapiens	pIC50	127	0.564	0.715
CHEMBL5462	Baculoviral IAP repeat-containing protein 2	Homo sapiens	pIC50	85	0.652	0.869
CHEMBL2096618	Bcr/Abl fusion protein	Homo sapiens	pIC50	140	0.545	0.672
CHEMBL2487	Beta amyloid A4 protein	Homo sapiens	pIC50	83	0.761	0.936
CHEMBL2525	Beta secretase 2	Homo sapiens	pIC50	149	0.641	0.727
CHEMBL210	Beta-2 adrenergic receptor	Homo sapiens	pEC50	613	0.712	0.732
CHEMBL210	Beta-2 adrenergic receptor	Homo sapiens	pKi	305	0.546	0.712
CHEMBL246	Beta-3 adrenergic receptor	Homo sapiens	pEC50	692	0.671	0.722
CHEMBL4822	Beta-secretase 1	Homo sapiens	pKi	209	0.696	0.635
CHEMBL4822	Beta-secretase 1	Homo sapiens	pIC50	1593	0.636	0.726
CHEMBL2047	Bile acid receptor FXR	Homo sapiens	pEC50	308	0.523	0.651
CHEMBL4080	Bombesin receptor subtype-3	Homo sapiens	pEC50	215	0.533	0.695
CHEMBL3157	Bradykinin B2 receptor	Homo sapiens	pKi	159	0.794	0.922
CHEMBL5077	Butyrylcholinesterase	Equus caballus	pIC50	325	0.781	0.755
CHEMBL1914	Butyrylcholinesterase	Homo sapiens	pIC50	779	0.687	0.699
CHEMBL3403	Butyrylcholinesterase	Rattus norvegicus	pIC50	154	0.671	0.905
CHEMBL5077	Butyrylcholinesterase	Equus caballus	pKi	54	0.542	0.727
CHEMBL2413	C-C chemokine receptor type 1	Homo sapiens	pIC50	388	0.585	0.629
CHEMBL4015	C-C chemokine receptor type 2	Homo sapiens	pIC50	1093	0.582	0.603
CHEMBL3473	C-C chemokine receptor type 3	Homo sapiens	pKi	334	0.728	0.825
CHEMBL274	C-C chemokine receptor type 5	Homo sapiens	pIC50	1024	0.681	0.754
CHEMBL2637	c-Jun N-terminal kinase 3	Homo sapiens	pIC50	189	0.636	0.715
CHEMBL3798	Calcitonin gene-related peptide type 1 receptor	Homo sapiens	pIC50	352	0.736	0.754
CHEMBL3798	Calcitonin gene-related peptide type 1 receptor	Homo sapiens	pKi	422	0.656	0.686
CHEMBL2107838	Calcitonin-gene-related peptide receptor, CALCRL/RAMP1	Homo sapiens	pKi	64	0.602	0.867
CHEMBL1878	Calcium sensing receptor	Homo sapiens	pIC50	227	0.53	0.728
CHEMBL3891	Calpain 1	Homo sapiens	pIC50	118	0.596	0.793
CHEMBL1795126	cAMP and cAMP-inhibited cGMP 3',5'-cyclic phosphodiesterase 10A	Mus musculus	pIC50	94	0.612	0.873
CHEMBL218	Cannabinoid CB1 receptor	Homo sapiens	pKi	1896	0.583	0.608
CHEMBL218	Cannabinoid CB1 receptor	Homo sapiens	pEC50	568	0.576	0.675
CHEMBL218	Cannabinoid CB1 receptor	Homo sapiens	pIC50	963	0.679	0.62
CHEMBL3571	Cannabinoid CB1 receptor	Rattus norvegicus	pIC50	529	0.634	0.645
CHEMBL253	Cannabinoid CB2 receptor	Homo sapiens	pKi	2270	0.593	0.631
CHEMBL253	Cannabinoid CB2 receptor	Homo sapiens	pIC50	637	0.552	0.663
CHEMBL5373	Cannabinoid CB2 receptor	Mus musculus	pKi	224	0.575	0.647
CHEMBL5337	Carbonic anhydrase	Candida albicans (strain SC5314 / ATCC MYA-2876) (Yeast)	pKi	111	0.91	0.892
CHEMBL261	Carbonic anhydrase I	Homo sapiens	pKd	108	0.823	0.786
CHEMBL261	Carbonic anhydrase I	Homo sapiens	pKi	1834	0.537	0.637
CHEMBL205	Carbonic anhydrase II	Homo sapiens	pKi	1917	0.725	0.725
CHEMBL205	Carbonic anhydrase II	Homo sapiens	pKd	122	0.654	0.846
CHEMBL281	Carbonic anhydrase IV	Bos taurus	pKi	125	0.76	0.758
CHEMBL3729	Carbonic anhydrase IV	Homo sapiens	pKi	299	0.605	0.714
CHEMBL3594	Carbonic anhydrase IX	Homo sapiens	pIC50	63	0.647	0.898
CHEMBL3594	Carbonic anhydrase IX	Homo sapiens	pKi	1559	0.682	0.678
CHEMBL3969	Carbonic anhydrase VB	Homo sapiens	pKi	183	0.598	0.776
CHEMBL2326	Carbonic anhydrase VII	Homo sapiens	pKi	349	0.74	0.706
CHEMBL3242	Carbonic anhydrase XII	Homo sapiens	pKi	1204	0.745	0.676
CHEMBL3912	Carbonic anhydrase XIII	Homo sapiens	pKd	102	0.672	0.622
CHEMBL3912	Carbonic anhydrase XIII	Homo sapiens	pKi	85	0.675	0.799
CHEMBL3510	Carbonic anhydrase XIV	Homo sapiens	pKi	440	0.581	0.685
CHEMBL4801	Caspase-1	Homo sapiens	pIC50	251	0.767	0.828
CHEMBL2334	Caspase-3	Homo sapiens	pIC50	1278	0.87	0.877
CHEMBL3468	Caspase-7	Homo sapiens	pIC50	244	0.663	0.803
CHEMBL3776	Caspase-8	Homo sapiens	pIC50	139	0.588	0.884
CHEMBL4072	Cathepsin B	Homo sapiens	pIC50	359	0.544	0.649
CHEMBL4072	Cathepsin B	Homo sapiens	pKi	291	0.644	0.695
CHEMBL2581	Cathepsin D	Homo sapiens	pIC50	397	0.621	0.717
CHEMBL268	Cathepsin K	Homo sapiens	pKi	313	0.685	0.642
CHEMBL268	Cathepsin K	Homo sapiens	pIC50	822	0.61	0.685
CHEMBL2954	Cathepsin S	Homo sapiens	pIC50	769	0.648	0.718
CHEMBL2954	Cathepsin S	Homo sapiens	pKi	388	0.758	0.675
CHEMBL3501	Cholecystokinin A receptor	Cavia porcellus	pKi	207	0.59	0.663
CHEMBL3501	Cholecystokinin A receptor	Cavia porcellus	pIC50	378	0.652	0.652
CHEMBL1901	Cholecystokinin A receptor	Homo sapiens	pIC50	186	0.752	0.663
CHEMBL2871	Cholecystokinin A receptor	Rattus norvegicus	pKi	68	0.763	0.815
CHEMBL1901	Cholecystokinin A receptor	Homo sapiens	pEC50	123	0.762	0.669
CHEMBL298	Cholecystokinin B receptor	Homo sapiens	pIC50	87	0.514	0.624
CHEMBL1163116	Cholesteryl ester transfer protein	Oryctolagus cuniculus	pIC50	118	0.58	0.647
CHEMBL5763	Cholinesterase	Equus caballus	pIC50	1196	0.825	0.878
CHEMBL4081	Coagulation factor III	Homo sapiens	pIC50	57	0.798	0.778
CHEMBL2016	Coagulation factor IX	Homo sapiens	pKi	174	0.554	0.717
CHEMBL244	Coagulation factor X	Homo sapiens	pKi	1433	0.792	0.843
CHEMBL244	Coagulation factor X	Homo sapiens	pIC50	743	0.726	0.613
CHEMBL2820	Coagulation factor XI	Homo sapiens	pKi	65	0.799	0.655
CHEMBL3563	Cruzipain	Trypanosoma cruzi	pKi	87	0.613	0.632
CHEMBL3563	Cruzipain	Trypanosoma cruzi	pIC50	277	0.671	0.783
CHEMBL2094127	Cyclin-dependent kinase 1/cyclin B	Homo sapiens	pIC50	84	0.505	0.627
CHEMBL301	Cyclin-dependent kinase 2	Homo sapiens	pIC50	166	0.532	0.73
CHEMBL331	Cyclin-dependent kinase 4	Homo sapiens	pIC50	70	0.764	0.844
CHEMBL1907601	Cyclin-dependent kinase 4/cyclin D1	Homo sapiens	pIC50	122	0.593	0.721
CHEMBL4321	Cyclooxygenase-2	Mus musculus	pIC50	266	0.507	0.8
CHEMBL4051	Cystic fibrosis transmembrane conductance regulator	Homo sapiens	pIC50	89	0.593	0.783
CHEMBL4430	Cytochrome P450 17A1	Rattus norvegicus	pIC50	112	0.6	0.833
CHEMBL1978	Cytochrome P450 19A1	Homo sapiens	pIC50	972	0.583	0.644
CHEMBL3222	Delta opioid receptor	Mus musculus	pKi	287	0.682	0.662
CHEMBL269	Delta opioid receptor	Rattus norvegicus	pKi	644	0.67	0.699
CHEMBL236	Delta opioid receptor	Homo sapiens	pEC50	404	0.657	0.756
CHEMBL236	Delta opioid receptor	Homo sapiens	pKi	1470	0.695	0.726
CHEMBL2447	Deoxycytidine kinase	Homo sapiens	pIC50	93	0.703	0.652
CHEMBL202	Dihydrofolate reductase	Homo sapiens	pKi	129	0.633	0.753
CHEMBL2425	Dihydrofolate reductase	Toxoplasma gondii	pIC50	623	0.746	0.66
CHEMBL5441	Dihydrofolate reductase	Escherichia coli	pKi	179	0.67	0.892
CHEMBL2902	Dihydrofolate reductase	Lactobacillus casei	pKi	81	0.745	0.892
CHEMBL2575	Dihydrofolate reductase	Gallus gallus	pKi	188	0.879	0.796
CHEMBL1075051	Dihydrofolate reductase	Bos taurus	pIC50	128	0.634	0.793
CHEMBL2329	Dihydrofolate reductase	Candida albicans	pIC50	149	0.645	0.862
CHEMBL1926	Dihydrofolate reductase	Pneumocystis carinii	pIC50	521	0.643	0.722
CHEMBL5441	Dihydrofolate reductase	Escherichia coli	pIC50	238	0.68	0.795
CHEMBL5457	Dihydrofolate reductase	Mycobacterium avium	pIC50	188	0.723	0.856
CHEMBL1966	Dihydroorotate dehydrogenase	Homo sapiens	pIC50	190	0.631	0.66
CHEMBL3976	Dipeptidyl peptidase II	Homo sapiens	pIC50	298	0.64	0.708
CHEMBL4653	Dipeptidyl peptidase IV	Rattus norvegicus	pIC50	123	0.658	0.619
CHEMBL4793	Dipeptidyl peptidase IX	Homo sapiens	pIC50	252	0.721	0.631
CHEMBL4793	Dipeptidyl peptidase IX	Homo sapiens	pKi	98	0.677	0.789
CHEMBL4657	Dipeptidyl peptidase VIII	Homo sapiens	pKi	109	0.767	0.688
CHEMBL3897	DNA polymerase III	Bacillus subtilis (strain 168)	pKi	101	0.726	0.694
CHEMBL3142	DNA-dependent protein kinase	Homo sapiens	pIC50	288	0.842	0.846
CHEMBL2056	Dopamine D1 receptor	Homo sapiens	pKi	434	0.594	0.68
CHEMBL5067	Dopamine D1 receptor	Sus scrofa	pKi	246	0.516	0.636
CHEMBL339	Dopamine D2 receptor	Rattus norvegicus	pKi	820	0.632	0.657
CHEMBL234	Dopamine D3 receptor	Homo sapiens	pKi	1775	0.661	0.643
CHEMBL219	Dopamine D4 receptor	Homo sapiens	pKi	677	0.596	0.632
CHEMBL238	Dopamine transporter	Homo sapiens	pKi	973	0.694	0.634
CHEMBL338	Dopamine transporter	Rattus norvegicus	pIC50	479	0.639	0.654
CHEMBL338	Dopamine transporter	Rattus norvegicus	pKi	654	0.683	0.652
CHEMBL3587	Dual specificity mitogen-activated protein kinase kinase 1	Homo sapiens	pEC50	62	0.625	0.758
CHEMBL4203	Dual specificity protein kinase CLK4	Homo sapiens	pIC50	76	0.53	0.785
CHEMBL2292	Dual-specificity tyrosine-phosphorylation regulated kinase 1A	Homo sapiens	pIC50	213	0.712	0.751
CHEMBL4376	Dual-specificity tyrosine-phosphorylation regulated kinase 2	Homo sapiens	pIC50	57	0.602	0.634
CHEMBL4566	Endothelin receptor ET-A	Rattus norvegicus	pIC50	70	0.744	0.75
CHEMBL1849	Enoyl-[acyl-carrier-protein] reductase	Mycobacterium tuberculosis	pIC50	191	0.739	0.837
CHEMBL5147	Ephrin type-B receptor 4	Homo sapiens	pIC50	68	0.72	0.815
CHEMBL203	Epidermal growth factor receptor erbB1	Homo sapiens	pIC50	1633	0.683	0.725
CHEMBL2409	Epoxide hydratase	Homo sapiens	pIC50	1097	0.606	0.612
CHEMBL206	Estrogen receptor alpha	Homo sapiens	pIC50	1180	0.767	0.786
CHEMBL242	Estrogen receptor beta	Homo sapiens	pIC50	1047	0.659	0.638
CHEMBL4158	Fatty acid synthase	Homo sapiens	pIC50	75	0.707	0.737
CHEMBL2842	FK506 binding protein 12	Homo sapiens	pIC50	373	0.693	0.736
CHEMBL1795180	Free fatty acid receptor 1	Rattus norvegicus	pKi	56	0.549	0.778
CHEMBL3975	Fructose-1,6-bisphosphatase	Homo sapiens	pIC50	333	0.625	0.812
CHEMBL5409	G-protein coupled bile acid receptor 1	Homo sapiens	pEC50	220	0.53	0.691
CHEMBL1293267	G-protein coupled receptor 35	Homo sapiens	pEC50	102	0.608	0.843
CHEMBL4616	Ghrelin receptor	Homo sapiens	pKi	126	0.737	0.825
CHEMBL1985	Glucagon receptor	Homo sapiens	pIC50	363	0.526	0.703
CHEMBL1784	Glucagon-like peptide 1 receptor	Homo sapiens	pIC50	83	0.649	0.626
CHEMBL1784	Glucagon-like peptide 1 receptor	Homo sapiens	pEC50	110	0.794	0.94
CHEMBL2034	Glucocorticoid receptor	Homo sapiens	pIC50	861	0.594	0.607
CHEMBL2034	Glucocorticoid receptor	Homo sapiens	pKi	424	0.656	0.742
CHEMBL311	Glutamate [NMDA] receptor subunit epsilon 2	Rattus norvegicus	pIC50	162	0.752	0.83
CHEMBL2096680	Glutamate NMDA receptor; Grin1/Grin2a	Rattus norvegicus	pIC50	85	0.709	0.788
CHEMBL2096666	Glutamate NMDA receptor; Grin1/Grin2b	Rattus norvegicus	pIC50	99	0.625	0.804
CHEMBL5185	Glutamate racemase	Helicobacter pylori J99	pIC50	73	0.693	0.734
CHEMBL3753	Glutamate receptor ionotropic, AMPA 1	Rattus norvegicus	pIC50	62	0.9	0.906
CHEMBL4016	Glutamate receptor ionotropic, AMPA 2	Homo sapiens	pEC50	110	0.659	0.654
CHEMBL4016	Glutamate receptor ionotropic, AMPA 2	Homo sapiens	pKi	53	0.684	0.649
CHEMBL4508	Glutaminyl-peptide cyclotransferase	Homo sapiens	pKi	132	0.617	0.65
CHEMBL4508	Glutaminyl-peptide cyclotransferase	Homo sapiens	pIC50	72	0.545	0.903
CHEMBL3902	Glutathione S-transferase Pi	Homo sapiens	pIC50	56	0.767	0.892
CHEMBL3066	Gonadotropin-releasing hormone receptor	Rattus norvegicus	pKi	55	0.535	0.789
CHEMBL1855	Gonadotropin-releasing hormone receptor	Homo sapiens	pIC50	498	0.738	0.779
CHEMBL3880	Heat shock protein HSP 90-alpha	Homo sapiens	pKd	87	0.746	0.708
CHEMBL4893	Hepatitis C virus NS3 protease/helicase	Hepatitis C virus	pKi	236	0.693	0.718
CHEMBL3717	Hepatocyte growth factor receptor	Homo sapiens	pIC50	937	0.574	0.645
CHEMBL3943	Histamine H1 receptor	Cavia porcellus	pKd	204	0.638	0.763
CHEMBL3943	Histamine H1 receptor	Cavia porcellus	pKi	97	0.789	0.867
CHEMBL231	Histamine H1 receptor	Homo sapiens	pKi	527	0.545	0.63
CHEMBL2882	Histamine H2 receptor	Cavia porcellus	pKd	116	0.588	0.676
CHEMBL1941	Histamine H2 receptor	Homo sapiens	pEC50	62	0.698	0.623
CHEMBL264	Histamine H3 receptor	Homo sapiens	pIC50	422	0.777	0.763
CHEMBL5076	Histamine H3 receptor	Cavia porcellus	pKd	279	0.562	0.72
CHEMBL325	Histone deacetylase 1	Homo sapiens	pIC50	1167	0.686	0.625
CHEMBL3524	Histone deacetylase 4	Homo sapiens	pIC50	180	0.55	0.792
CHEMBL1865	Histone deacetylase 6	Homo sapiens	pIC50	577	0.63	0.644
CHEMBL3192	Histone deacetylase 8	Homo sapiens	pIC50	457	0.629	0.605
CHEMBL3247	HMG-CoA reductase	Rattus norvegicus	pIC50	202	0.814	0.73
CHEMBL3471	Human immunodeficiency virus type 1 integrase	Human immunodeficiency virus 1	pIC50	624	0.65	0.704
CHEMBL243	Human immunodeficiency virus type 1 protease	Human immunodeficiency virus 1	pKi	1170	0.576	0.658
CHEMBL243	Human immunodeficiency virus type 1 protease	Human immunodeficiency virus 1	pIC50	1254	0.692	0.686
CHEMBL247	Human immunodeficiency virus type 1 reverse transcriptase	Human immunodeficiency virus 1	pEC50	171	0.575	0.664
CHEMBL3785	Hydroxycarboxylic acid receptor 2	Homo sapiens	pIC50	193	0.685	0.736
CHEMBL5966	IgG receptor FcRn large subunit p51	Homo sapiens	pIC50	160	0.795	0.81
CHEMBL4198	Inhibitor of apoptosis protein 3	Homo sapiens	pIC50	264	0.787	0.804
CHEMBL1991	Inhibitor of nuclear factor kappa B kinase beta subunit	Homo sapiens	pIC50	485	0.728	0.792
CHEMBL2002	Inosine-5'-monophosphate dehydrogenase 2	Homo sapiens	pIC50	131	0.642	0.713
CHEMBL1957	Insulin-like growth factor I receptor	Homo sapiens	pIC50	485	0.649	0.739
CHEMBL278	Integrin alpha-4	Homo sapiens	pIC50	107	0.861	0.809
CHEMBL1907599	Integrin alpha-4/beta-1	Homo sapiens	pIC50	394	0.679	0.703
CHEMBL2093869	Integrin alpha-IIb/beta-3	Homo sapiens	pIC50	781	0.668	0.639
CHEMBL4029	Interleukin-8 receptor A	Homo sapiens	pIC50	68	0.535	0.824
CHEMBL2434	Interleukin-8 receptor B	Homo sapiens	pKi	147	0.725	0.76
CHEMBL4699	Isoprenylcysteine carboxyl methyltransferase	Homo sapiens	pIC50	183	0.733	0.781
CHEMBL237	Kappa opioid receptor	Homo sapiens	pEC50	639	0.746	0.628
CHEMBL237	Kappa opioid receptor	Homo sapiens	pKi	1674	0.694	0.687
CHEMBL3952	Kappa opioid receptor	Cavia porcellus	pKi	1181	0.664	0.643
CHEMBL3952	Kappa opioid receptor	Cavia porcellus	pIC50	357	0.631	0.664
CHEMBL4835	L-lactate dehydrogenase A chain	Homo sapiens	pKd	62	0.668	0.694
CHEMBL3514	LDL-associated phospholipase A2	Homo sapiens	pIC50	79	0.675	0.648
CHEMBL1287622	Lethal(3)malignant brain tumor-like protein 1	Homo sapiens	pIC50	70	0.744	0.752
CHEMBL248	Leukocyte elastase	Homo sapiens	pKi	183	0.64	0.866
CHEMBL248	Leukocyte elastase	Homo sapiens	pIC50	261	0.609	0.609
CHEMBL4618	Leukotriene A4 hydrolase	Homo sapiens	pIC50	259	0.634	0.737
CHEMBL2808	LXR-alpha	Homo sapiens	pIC50	384	0.654	0.702
CHEMBL4093	LXR-beta	Homo sapiens	pIC50	367	0.636	0.771
CHEMBL2335	Lysosomal Pro-X carboxypeptidase	Homo sapiens	pIC50	275	0.584	0.626
CHEMBL1255149	Lysosomal Pro-X carboxypeptidase	Mus musculus	pIC50	123	0.518	0.637
CHEMBL5575	Lysyl-tRNA synthetase	Homo sapiens	pIC50	76	0.581	0.772
CHEMBL1844	Macrophage colony stimulating factor receptor	Homo sapiens	pIC50	194	0.746	0.608
CHEMBL5570	Macrophage colony-stimulating factor 1 receptor	Mus musculus	pIC50	123	0.516	0.729
CHEMBL4698	Malonyl-CoA decarboxylase	Homo sapiens	pIC50	257	0.596	0.732
CHEMBL260	MAP kinase p38 alpha	Homo sapiens	pIC50	1406	0.703	0.704
CHEMBL2208	MAP kinase-activated protein kinase 2	Homo sapiens	pIC50	362	0.719	0.758
CHEMBL4393	Matrix metalloproteinase 12	Homo sapiens	pIC50	190	0.627	0.698
CHEMBL280	Matrix metalloproteinase 13	Homo sapiens	pIC50	768	0.673	0.611
CHEMBL4588	Matrix metalloproteinase 8	Homo sapiens	pIC50	191	0.555	0.768
CHEMBL321	Matrix metalloproteinase 9	Homo sapiens	pIC50	636	0.621	0.698
CHEMBL332	Matrix metalloproteinase-1	Homo sapiens	pIC50	523	0.6	0.655
CHEMBL333	Matrix metalloproteinase-2	Homo sapiens	pIC50	898	0.727	0.757
CHEMBL3795	Melanocortin receptor 1	Homo sapiens	pKi	177	0.624	0.789
CHEMBL4644	Melanocortin receptor 3	Homo sapiens	pKi	396	0.789	0.691
CHEMBL259	Melanocortin receptor 4	Homo sapiens	pKi	1324	0.71	0.776
CHEMBL4608	Melanocortin receptor 5	Homo sapiens	pEC50	149	0.615	0.724
CHEMBL4608	Melanocortin receptor 5	Homo sapiens	pKi	309	0.796	0.859
CHEMBL1945	Melatonin receptor 1A	Homo sapiens	pKi	347	0.548	0.716
CHEMBL2564	Metabotropic glutamate receptor 5	Rattus norvegicus	pKi	290	0.728	0.701
CHEMBL2564	Metabotropic glutamate receptor 5	Rattus norvegicus	pIC50	479	0.559	0.72
CHEMBL2474	Methionine aminopeptidase 1	Homo sapiens	pIC50	53	0.765	0.836
CHEMBL3922	Methionine aminopeptidase 2	Homo sapiens	pIC50	104	0.632	0.815
CHEMBL614865	Mitochondrial complex I; NADH oxidoreductase	Bos taurus	pIC50	84	0.784	0.702
CHEMBL3358	Monoamine oxidase A	Rattus norvegicus	pIC50	240	0.629	0.654
CHEMBL2993	Monoamine oxidase B	Rattus norvegicus	pKi	98	0.608	0.787
CHEMBL3321	Monoglyceride lipase	Rattus norvegicus	pIC50	76	0.545	0.862
CHEMBL233	Mu opioid receptor	Homo sapiens	pEC50	421	0.689	0.723
CHEMBL270	Mu opioid receptor	Rattus norvegicus	pEC50	213	0.542	0.634
CHEMBL2858	Mu opioid receptor	Mus musculus	pKi	329	0.623	0.726
CHEMBL233	Mu opioid receptor	Homo sapiens	pKi	1784	0.642	0.657
CHEMBL233	Mu opioid receptor	Homo sapiens	pIC50	499	0.711	0.733
CHEMBL276	Muscarinic acetylcholine receptor M1	Rattus norvegicus	pKi	130	0.743	0.643
CHEMBL276	Muscarinic acetylcholine receptor M1	Rattus norvegicus	pIC50	63	0.675	0.775
CHEMBL211	Muscarinic acetylcholine receptor M2	Homo sapiens	pIC50	304	0.616	0.621
CHEMBL211	Muscarinic acetylcholine receptor M2	Homo sapiens	pKi	515	0.611	0.739
CHEMBL309	Muscarinic acetylcholine receptor M2	Rattus norvegicus	pKi	98	0.709	0.616
CHEMBL5498	Muscarinic acetylcholine receptor M3	Cavia porcellus	pKd	174	0.787	0.775
CHEMBL245	Muscarinic acetylcholine receptor M3	Homo sapiens	pKi	598	0.664	0.778
CHEMBL5498	Muscarinic acetylcholine receptor M3	Cavia porcellus	pKi	55	0.757	0.753
CHEMBL245	Muscarinic acetylcholine receptor M3	Homo sapiens	pIC50	532	0.717	0.766
CHEMBL4506	NAD-dependent deacetylase sirtuin 1	Homo sapiens	pIC50	157	0.758	0.751
CHEMBL4462	NAD-dependent deacetylase sirtuin 2	Homo sapiens	pIC50	207	0.777	0.79
CHEMBL4497	NADH-ubiquinone oxidoreductase chain 1	Bos taurus	pIC50	74	0.64	0.768
CHEMBL2051	Neuraminidase	Influenza A virus (A/Puerto Rico/8/1934(H1N1))	pIC50	53	0.777	0.96
CHEMBL4027	Neurokinin 1 receptor	Rattus norvegicus	pIC50	52	0.506	0.953
CHEMBL249	Neurokinin 1 receptor	Homo sapiens	pIC50	562	0.676	0.882
CHEMBL2327	Neurokinin 2 receptor	Homo sapiens	pKi	371	0.791	0.809
CHEMBL3433	Neurokinin 2 receptor	Oryctolagus cuniculus	pKd	70	0.626	0.775
CHEMBL4429	Neurokinin 3 receptor	Homo sapiens	pEC50	71	0.712	0.824
CHEMBL4980	Neuronal acetylcholine receptor protein alpha-7 subunit	Rattus norvegicus	pKi	523	0.646	0.602
CHEMBL2492	Neuronal acetylcholine receptor protein alpha-7 subunit	Homo sapiens	pKi	307	0.65	0.686
CHEMBL2492	Neuronal acetylcholine receptor protein alpha-7 subunit	Homo sapiens	pEC50	203	0.564	0.841
CHEMBL2492	Neuronal acetylcholine receptor protein alpha-7 subunit	Homo sapiens	pIC50	89	0.542	0.655
CHEMBL1907592	Neuronal acetylcholine receptor; alpha2/beta2	Rattus norvegicus	pKi	114	0.64	0.637
CHEMBL1907590	Neuronal acetylcholine receptor; alpha2/beta4	Rattus norvegicus	pKi	103	0.598	0.61
CHEMBL1907594	Neuronal acetylcholine receptor; alpha3/beta4	Homo sapiens	pKi	172	0.694	0.636
CHEMBL1907594	Neuronal acetylcholine receptor; alpha3/beta4	Homo sapiens	pEC50	224	0.605	0.765
CHEMBL1907589	Neuronal acetylcholine receptor; alpha4/beta2	Homo sapiens	pEC50	313	0.624	0.737
CHEMBL1907589	Neuronal acetylcholine receptor; alpha4/beta2	Homo sapiens	pKi	353	0.663	0.757
CHEMBL1907596	Neuronal acetylcholine receptor; alpha4/beta2	Rattus norvegicus	pIC50	104	0.691	0.867
CHEMBL1907596	Neuronal acetylcholine receptor; alpha4/beta2	Rattus norvegicus	pKi	939	0.732	0.804
CHEMBL1907589	Neuronal acetylcholine receptor; alpha4/beta2	Homo sapiens	pIC50	225	0.805	0.621
CHEMBL4777	Neuropeptide Y receptor type 1	Homo sapiens	pIC50	224	0.754	0.782
CHEMBL4018	Neuropeptide Y receptor type 2	Homo sapiens	pIC50	227	0.771	0.732
CHEMBL1744525	Nicotinamide phosphoribosyltransferase	Homo sapiens	pIC50	261	0.55	0.639
CHEMBL4481	Nitric oxide synthase, inducible	Homo sapiens	pIC50	387	0.689	0.771
CHEMBL5533	Nuclear factor NF-kappa-B p65 subunit	Homo sapiens	pIC50	61	0.5	0.633
CHEMBL1741186	Nuclear receptor ROR-gamma	Homo sapiens	pIC50	109	0.679	0.798
CHEMBL4792	Orexin receptor 2	Homo sapiens	pEC50	83	0.803	0.931
CHEMBL4302	P-glycoprotein 1	Homo sapiens	pEC50	508	0.752	0.762
CHEMBL5720	P2Y purinoceptor 1	Meleagris gallopavo	pIC50	74	0.59	0.656
CHEMBL5023	p53-binding protein Mdm-2	Homo sapiens	pIC50	210	0.876	0.845
CHEMBL4779	Papain	Carica papaya	pKi	76	0.608	0.756
CHEMBL1795101	Peptide deformylase	Escherichia coli	pIC50	164	0.555	0.667
CHEMBL4552	Peripheral-type benzodiazepine receptor	Rattus norvegicus	pIC50	179	0.521	0.686
CHEMBL4552	Peripheral-type benzodiazepine receptor	Rattus norvegicus	pKi	519	0.575	0.629
CHEMBL3979	Peroxisome proliferator-activated receptor delta	Homo sapiens	pIC50	315	0.696	0.639
CHEMBL3979	Peroxisome proliferator-activated receptor delta	Homo sapiens	pEC50	893	0.63	0.655
CHEMBL235	Peroxisome proliferator-activated receptor gamma	Homo sapiens	pEC50	1737	0.595	0.634
CHEMBL235	Peroxisome proliferator-activated receptor gamma	Homo sapiens	pIC50	763	0.664	0.659
CHEMBL254	Phosphodiesterase 4A	Homo sapiens	pIC50	244	0.631	0.7
CHEMBL275	Phosphodiesterase 4B	Homo sapiens	pIC50	484	0.595	0.668
CHEMBL291	Phosphodiesterase 4C	Homo sapiens	pIC50	78	0.555	0.682
CHEMBL288	Phosphodiesterase 4D	Homo sapiens	pIC50	383	0.829	0.745
CHEMBL1827	Phosphodiesterase 5A	Homo sapiens	pIC50	453	0.726	0.722
CHEMBL3012	Phosphodiesterase 7A	Homo sapiens	pIC50	273	0.635	0.793
CHEMBL3474	Phospholipase A2 group IIA	Homo sapiens	pIC50	254	0.527	0.677
CHEMBL2536	Phospholipase D1	Homo sapiens	pIC50	93	0.714	0.78
CHEMBL2499	PI3-kinase p110-alpha subunit	Mus musculus	pIC50	51	0.515	0.703
CHEMBL2499	PI3-kinase p110-alpha subunit	Mus musculus	pKi	59	0.691	0.81
CHEMBL4005	PI3-kinase p110-alpha subunit	Homo sapiens	pKi	223	0.679	0.625
CHEMBL3130	PI3-kinase p110-delta subunit	Homo sapiens	pKi	85	0.586	0.678
CHEMBL3267	PI3-kinase p110-gamma subunit	Homo sapiens	pIC50	400	0.583	0.631
CHEMBL4687	Plasmepsin 1	Plasmodium falciparum	pKi	76	0.559	0.738
CHEMBL4414	Plasmepsin 2	Plasmodium falciparum	pKi	205	0.589	0.75
CHEMBL1801	Plasminogen	Homo sapiens	pKi	130	0.745	0.798
CHEMBL5136	Platelet activating factor receptor	Cavia porcellus	pIC50	627	0.626	0.659
CHEMBL2749	Platelet-derived growth factor receptor beta	Mus musculus	pIC50	78	0.572	0.656
CHEMBL1913	Platelet-derived growth factor receptor beta	Homo sapiens	pIC50	266	0.663	0.707
CHEMBL3105	Poly [ADP-ribose] polymerase-1	Homo sapiens	pEC50	236	0.708	0.763
CHEMBL3105	Poly [ADP-ribose] polymerase-1	Homo sapiens	pIC50	675	0.615	0.684
CHEMBL3401	Pregnane X receptor	Homo sapiens	pEC50	91	0.631	0.625
CHEMBL208	Progesterone receptor	Homo sapiens	pIC50	609	0.745	0.849
CHEMBL1811	Prostanoid EP1 receptor	Homo sapiens	pKi	188	0.536	0.703
CHEMBL2488	Prostanoid EP2 receptor	Mus musculus	pKi	93	0.697	0.755
CHEMBL4336	Prostanoid EP3 receptor	Mus musculus	pKi	191	0.867	0.869
CHEMBL2489	Prostanoid EP4 receptor	Mus musculus	pKi	148	0.8	0.898
CHEMBL1836	Prostanoid EP4 receptor	Homo sapiens	pKi	176	0.649	0.84
CHEMBL2366517	Protease	Human immunodeficiency virus 1	pKi	52	0.531	0.68
CHEMBL2567	Protein kinase C alpha	Mus musculus	pKi	208	0.7	0.732
CHEMBL335	Protein-tyrosine phosphatase 1B	Homo sapiens	pIC50	871	0.729	0.776
CHEMBL335	Protein-tyrosine phosphatase 1B	Homo sapiens	pKi	243	0.686	0.765
CHEMBL2366512	Protoporphyrinogen IX oxidase	Zea mays	pIC50	101	0.655	0.734
CHEMBL2001	Purinergic receptor P2Y12	Homo sapiens	pIC50	321	0.608	0.692
CHEMBL2001	Purinergic receptor P2Y12	Homo sapiens	pKi	580	0.758	0.747
CHEMBL5852	Pyroglutamylated RFamide peptide receptor	Homo sapiens	pEC50	54	0.558	0.76
CHEMBL3959	Quinone reductase 2	Homo sapiens	pIC50	181	0.572	0.619
CHEMBL1824	Receptor protein-tyrosine kinase erbB-2	Homo sapiens	pIC50	829	0.776	0.73
CHEMBL286	Renin	Homo sapiens	pIC50	860	0.637	0.614
CHEMBL3231	Rho-associated protein kinase 1	Homo sapiens	pIC50	164	0.628	0.826
CHEMBL3927	SARS coronavirus 3C-like proteinase	SARS coronavirus	pIC50	56	0.58	0.9
CHEMBL4586	Seed lipoxygenase-1	Glycine max	pIC50	77	0.772	0.663
CHEMBL5769	Seprase	Mus musculus	pIC50	62	0.544	0.785
CHEMBL2431	Serine/threonine-protein kinase AKT2	Homo sapiens	pIC50	211	0.561	0.769
CHEMBL4816	Serine/threonine-protein kinase AKT3	Homo sapiens	pIC50	125	0.618	0.608
CHEMBL2185	Serine/threonine-protein kinase Aurora-B	Homo sapiens	pIC50	294	0.692	0.725
CHEMBL5145	Serine/threonine-protein kinase B-raf	Homo sapiens	pIC50	250	0.788	0.742
CHEMBL4630	Serine/threonine-protein kinase Chk1	Homo sapiens	pIC50	621	0.607	0.623
CHEMBL2527	Serine/threonine-protein kinase Chk2	Homo sapiens	pIC50	106	0.601	0.626
CHEMBL2147	Serine/threonine-protein kinase PIM1	Homo sapiens	pKi	116	0.728	0.655
CHEMBL4523	Serine/threonine-protein kinase PIM2	Homo sapiens	pKi	97	0.55	0.749
CHEMBL4523	Serine/threonine-protein kinase PIM2	Homo sapiens	pIC50	238	0.581	0.648
CHEMBL3024	Serine/threonine-protein kinase PLK1	Homo sapiens	pIC50	120	0.693	0.754
CHEMBL3788	Serine/threonine-protein kinase PLK4	Homo sapiens	pIC50	51	0.825	0.839
CHEMBL273	Serotonin 1a (5-HT1a) receptor	Rattus norvegicus	pIC50	88	0.582	0.695
CHEMBL214	Serotonin 1a (5-HT1a) receptor	Homo sapiens	pKi	1580	0.639	0.605
CHEMBL1983	Serotonin 1d (5-HT1d) receptor	Homo sapiens	pKi	470	0.706	0.798
CHEMBL224	Serotonin 2a (5-HT2a) receptor	Homo sapiens	pKi	1232	0.647	0.637
CHEMBL2094116	Serotonin 3 (5-HT3) receptor	Rattus norvegicus	pIC50	55	0.774	0.778
CHEMBL5017	Serotonin 4 (5-HT4) receptor	Cavia porcellus	pIC50	75	0.737	0.668
CHEMBL5017	Serotonin 4 (5-HT4) receptor	Cavia porcellus	pKi	156	0.606	0.656
CHEMBL1875	Serotonin 4 (5-HT4) receptor	Homo sapiens	pKi	306	0.71	0.734
CHEMBL1875	Serotonin 4 (5-HT4) receptor	Homo sapiens	pEC50	147	0.676	0.641
CHEMBL3371	Serotonin 6 (5-HT6) receptor	Homo sapiens	pKi	1591	0.614	0.653
CHEMBL3371	Serotonin 6 (5-HT6) receptor	Homo sapiens	pEC50	114	0.57	0.601
CHEMBL3155	Serotonin 7 (5-HT7) receptor	Homo sapiens	pKi	651	0.589	0.616
CHEMBL313	Serotonin transporter	Rattus norvegicus	pIC50	443	0.642	0.73
CHEMBL228	Serotonin transporter	Homo sapiens	pKi	1439	0.605	0.649
CHEMBL313	Serotonin transporter	Rattus norvegicus	pKi	1327	0.648	0.657
CHEMBL3602	Sigma opioid receptor	Rattus norvegicus	pKi	453	0.552	0.699
CHEMBL4153	Sigma-1 receptor	Cavia porcellus	pKi	953	0.721	0.694
CHEMBL3780	Small conductance calcium-activated potassium channel protein 3	Rattus norvegicus	pIC50	68	0.502	0.808
CHEMBL6080	Smoothened homolog	Mus musculus	pIC50	94	0.511	0.615
CHEMBL4296	Sodium channel protein type IX alpha subunit	Homo sapiens	pIC50	1567	0.672	0.686
CHEMBL5451	Sodium channel protein type X alpha subunit	Homo sapiens	pIC50	76	0.532	0.761
CHEMBL4979	Sodium/glucose cotransporter 1	Homo sapiens	pIC50	265	0.653	0.794
CHEMBL3884	Sodium/glucose cotransporter 2	Homo sapiens	pEC50	99	0.698	0.785
CHEMBL2028	Somatostatin receptor 3	Homo sapiens	pIC50	187	0.586	0.62
CHEMBL1853	Somatostatin receptor 4	Homo sapiens	pIC50	148	0.732	0.77
CHEMBL1792	Somatostatin receptor 5	Homo sapiens	pKi	142	0.746	0.766
CHEMBL5387	Sonic hedgehog protein	Mus musculus	pIC50	155	0.567	0.651
CHEMBL4333	Sphingosine 1-phosphate receptor Edg-1	Homo sapiens	pIC50	219	0.669	0.753
CHEMBL3892	Sphingosine 1-phosphate receptor Edg-3	Homo sapiens	pIC50	140	0.603	0.811
CHEMBL3230	Sphingosine 1-phosphate receptor Edg-6	Homo sapiens	pIC50	267	0.567	0.762
CHEMBL2274	Sphingosine 1-phosphate receptor Edg-8	Homo sapiens	pIC50	85	0.571	0.602
CHEMBL3815	Squalene synthetase	Rattus norvegicus	pIC50	192	0.771	0.723
CHEMBL1856	Steroid 5-alpha-reductase 2	Homo sapiens	pIC50	126	0.796	0.603
CHEMBL2916	Telomerase reverse transcriptase	Homo sapiens	pIC50	326	0.653	0.757
CHEMBL4439	TGF-beta receptor type I	Homo sapiens	pIC50	276	0.535	0.678
CHEMBL204	Thrombin	Homo sapiens	pKi	954	0.736	0.766
CHEMBL1860	Thyroid hormone receptor alpha	Homo sapiens	pIC50	135	0.689	0.783
CHEMBL1947	Thyroid hormone receptor beta-1	Homo sapiens	pIC50	298	0.784	0.837
CHEMBL1795167	Toll-like receptor 4	Mus musculus	pIC50	55	0.79	0.905
CHEMBL5936	Toll-like receptor 7	Homo sapiens	pEC50	100	0.718	0.736
CHEMBL5351	Transcriptional activator protein luxR	Aliivibrio fischeri	pIC50	73	0.684	0.658
CHEMBL5160	Transient receptor potential cation channel subfamily A member 1	Rattus norvegicus	pIC50	139	0.506	0.617
CHEMBL6007	Transient receptor potential cation channel subfamily A member 1	Homo sapiens	pEC50	94	0.6	0.622
CHEMBL1667665	Transient receptor potential M8 protein	Canis familiaris	pIC50	112	0.585	0.713
CHEMBL1075145	Transitional endoplasmic reticulum ATPase	Homo sapiens	pIC50	96	0.745	0.757
CHEMBL3769	Trypsin I	Bos taurus	pKi	592	0.717	0.647
CHEMBL227	Type-1 angiotensin II receptor	Homo sapiens	pIC50	395	0.822	0.85
CHEMBL1862	Tyrosine-protein kinase ABL	Homo sapiens	pIC50	237	0.617	0.776
CHEMBL2971	Tyrosine-protein kinase JAK2	Homo sapiens	pIC50	375	0.678	0.733
CHEMBL258	Tyrosine-protein kinase LCK	Homo sapiens	pIC50	463	0.685	0.606
CHEMBL267	Tyrosine-protein kinase SRC	Homo sapiens	pIC50	634	0.685	0.646
CHEMBL3553	Tyrosine-protein kinase TYK2	Homo sapiens	pKi	84	0.624	0.659
CHEMBL3286	Urokinase-type plasminogen activator	Homo sapiens	pIC50	128	0.747	0.821
CHEMBL3286	Urokinase-type plasminogen activator	Homo sapiens	pKi	143	0.657	0.757
CHEMBL5102	Vanilloid receptor	Rattus norvegicus	pKi	274	0.605	0.642
CHEMBL4794	Vanilloid receptor	Homo sapiens	pEC50	128	0.563	0.677
CHEMBL5102	Vanilloid receptor	Rattus norvegicus	pEC50	86	0.762	0.712
CHEMBL1868	Vascular endothelial growth factor receptor 1	Homo sapiens	pIC50	248	0.521	0.65
CHEMBL279	Vascular endothelial growth factor receptor 2	Homo sapiens	pIC50	2103	0.614	0.634
CHEMBL1921	Vasopressin V1b receptor	Homo sapiens	pKi	92	0.762	0.768
CHEMBL1790	Vasopressin V2 receptor	Homo sapiens	pIC50	120	0.746	0.626
CHEMBL3313	Vesicular acetylcholine transporter	Torpedo californica	pKi	55	0.723	0.871
CHEMBL4767	Vesicular acetylcholine transporter	Homo sapiens	pKi	77	0.577	0.634
CHEMBL1977	Vitamin D receptor	Homo sapiens	pIC50	72	0.848	0.897
CHEMBL2366456	Voltage-dependent L-type calcium channel subunit alpha-1C	Cavia porcellus	pIC50	112	0.861	0.896
CHEMBL4132	Voltage-gated L-type calcium channel alpha-1D subunit	Rattus norvegicus	pIC50	179	0.689	0.887
CHEMBL3649	Xanthine dehydrogenase	Bos taurus	pIC50	248	0.825	0.66
CHEMBL3910	11-beta-hydroxysteroid dehydrogenase 1	Mus musculus	pKi	86	0.264	0.787
CHEMBL4235	11-beta-hydroxysteroid dehydrogenase 1	Homo sapiens	pKi	277	0.471	0.633
CHEMBL3490	11-beta-hydroxysteroid dehydrogenase 2	Mus musculus	pIC50	56	0.337	0.283
CHEMBL1293255	15-hydroxyprostaglandin dehydrogenase [NAD+]	Homo sapiens	pIC50	127	0.428	0.355
CHEMBL5662	2,3-dihydroxybenzoate-AMP ligase	Mycobacterium tuberculosis	pKi	94	0.535	0.367
CHEMBL2007629	26S proteasome non-ATPase regulatory subunit 14	Homo sapiens	pIC50	394	-0.022	0.093
CHEMBL5525	3-beta-hydroxysteroid-delta(8),delta(7)-isomerase	Cavia porcellus	pKi	109	-0.059	0.308
CHEMBL1795135	3-oxoacyl-[acyl-carrier-protein] synthase 3	Escherichia coli	pIC50	69	0.021	0.257
CHEMBL2534	3-phosphoinositide dependent protein kinase-1	Homo sapiens	pIC50	88	0.688	0.286
CHEMBL3351	Acetyl-CoA carboxylase 1	Homo sapiens	pIC50	201	0.436	0.504
CHEMBL4829	Acetyl-CoA carboxylase 2	Homo sapiens	pIC50	337	0.332	0.386
CHEMBL6084	Acetylcholine-binding protein	Lymnaea stagnalis	pKi	109	0.294	0.41
CHEMBL3198	Acetylcholinesterase	Mus musculus	pIC50	74	0.424	0.432
CHEMBL4768	Acetylcholinesterase	Bos taurus	pIC50	303	0.682	0.518
CHEMBL4078	Acetylcholinesterase	Electrophorus electricus	pKi	111	0.329	0.342
CHEMBL3513	Acidic alpha-glucosidase	Rattus norvegicus	pIC50	83	0.162	0.559
CHEMBL2265	Acyl coenzyme A:cholesterol acyltransferase	Homo sapiens	pKi	142	0.38	0.218
CHEMBL285	Acyl coenzyme A:cholesterol acyltransferase 1	Rattus norvegicus	pIC50	82	0.322	0.177
CHEMBL5555	Acyl-CoA desaturase	Homo sapiens	pIC50	358	0.447	0.353
CHEMBL5353	Acyl-CoA desaturase 1	Mus musculus	pIC50	253	0.355	0.192
CHEMBL5424	Acyl-CoA desaturase 1	Rattus norvegicus	pIC50	329	0.414	0.37
CHEMBL6141	Acyl-CoA:cholesterol acyltransferase	Oryctolagus cuniculus	pIC50	68	0.597	0.526
CHEMBL5028	ADAM10	Homo sapiens	pIC50	66	0.089	0.317
CHEMBL3706	ADAM17	Homo sapiens	pKi	109	0.494	0.585
CHEMBL2318	ADAMTS4	Homo sapiens	pIC50	60	-0.183	0.411
CHEMBL318	Adenosine A1 receptor	Rattus norvegicus	pIC50	71	0.713	0.52
CHEMBL226	Adenosine A1 receptor	Homo sapiens	pIC50	91	0.317	0.52
CHEMBL226	Adenosine A1 receptor	Homo sapiens	pKd	55	0.406	0.808
CHEMBL226	Adenosine A1 receptor	Homo sapiens	pKi	2435	0.511	0.522
CHEMBL4975	Adenosine A1 receptor	Bos taurus	pKi	237	0.534	0.526
CHEMBL2304404	Adenosine A1 receptor	Cavia porcellus	pEC50	109	0.287	-0.336
CHEMBL251	Adenosine A2a receptor	Homo sapiens	pIC50	161	0.683	0.286
CHEMBL251	Adenosine A2a receptor	Homo sapiens	pEC50	53	0.444	0.595
CHEMBL255	Adenosine A2b receptor	Homo sapiens	pEC50	83	0.597	0.556
CHEMBL256	Adenosine A3 receptor	Homo sapiens	pIC50	316	0.299	0.392
CHEMBL256	Adenosine A3 receptor	Homo sapiens	pEC50	74	0.184	-0.226
CHEMBL3360	Adenosine A3 receptor	Rattus norvegicus	pKi	96	0.498	0.605
CHEMBL2982	Adenosine kinase	Toxoplasma gondii	pKi	57	0.179	0.58
CHEMBL2246	Aldehyde reductase	Homo sapiens	pIC50	56	-0.144	0.273
CHEMBL5847	Aldo-keto reductase family 1 member C2	Homo sapiens	pIC50	73	0.2	0.048
CHEMBL3081	Aldose reductase	Bos taurus	pIC50	157	0.6	0.527
CHEMBL2622	Aldose reductase	Rattus norvegicus	pIC50	330	0.589	0.575
CHEMBL3402	Alkaline phosphatase placental-like	Homo sapiens	pEC50	212	-0.17	-0.048
CHEMBL3402	Alkaline phosphatase placental-like	Homo sapiens	pIC50	210	0.239	0.436
CHEMBL5979	Alkaline phosphatase, tissue-nonspecific isozyme	Homo sapiens	pIC50	344	0.579	0.413
CHEMBL5979	Alkaline phosphatase, tissue-nonspecific isozyme	Homo sapiens	pEC50	239	0.366	0.292
CHEMBL319	Alpha-1a adrenergic receptor	Rattus norvegicus	pKi	151	0.55	0.391
CHEMBL3637	Alpha-1a adrenergic receptor	Oryctolagus cuniculus	pKd	61	0.14	-0.315
CHEMBL4892	Alpha-1a adrenergic receptor	Bos taurus	pKi	52	0.559	0.182
CHEMBL229	Alpha-1a adrenergic receptor	Homo sapiens	pEC50	80	0.394	0.011
CHEMBL319	Alpha-1a adrenergic receptor	Rattus norvegicus	pKd	62	-0.032	0.173
CHEMBL229	Alpha-1a adrenergic receptor	Homo sapiens	pKi	648	0.498	0.5
CHEMBL315	Alpha-1b adrenergic receptor	Rattus norvegicus	pIC50	78	0.378	0.439
CHEMBL315	Alpha-1b adrenergic receptor	Rattus norvegicus	pKi	110	0.419	0.627
CHEMBL326	Alpha-1d adrenergic receptor	Rattus norvegicus	pKd	64	0.131	0.745
CHEMBL326	Alpha-1d adrenergic receptor	Rattus norvegicus	pIC50	72	0.249	0.298
CHEMBL223	Alpha-1d adrenergic receptor	Homo sapiens	pKi	491	0.531	0.539
CHEMBL223	Alpha-1d adrenergic receptor	Homo sapiens	pIC50	75	0.477	-0.057
CHEMBL1867	Alpha-2a adrenergic receptor	Homo sapiens	pIC50	170	0.413	0.229
CHEMBL1867	Alpha-2a adrenergic receptor	Homo sapiens	pEC50	55	0.065	0.406
CHEMBL1942	Alpha-2b adrenergic receptor	Homo sapiens	pEC50	61	-0.426	0.298
CHEMBL1942	Alpha-2b adrenergic receptor	Homo sapiens	pIC50	105	0.379	0.526
CHEMBL1942	Alpha-2b adrenergic receptor	Homo sapiens	pKi	340	0.568	0.509
CHEMBL1916	Alpha-2c adrenergic receptor	Homo sapiens	pEC50	85	-0.223	0.208
CHEMBL1916	Alpha-2c adrenergic receptor	Homo sapiens	pIC50	82	0.45	0.44
CHEMBL3314	Alpha-chymotrypsin	Bos taurus	pKi	83	0.696	0.517
CHEMBL4357	Alpha-glucosidase MAL62	Saccharomyces cerevisiae	pIC50	53	0.534	0.595
CHEMBL3437	Amine oxidase, copper containing	Homo sapiens	pIC50	121	0.069	0.143
CHEMBL1907	Aminopeptidase N	Homo sapiens	pIC50	55	0.402	0.8
CHEMBL1907	Aminopeptidase N	Homo sapiens	pKi	68	0.329	0.407
CHEMBL2243	Anandamide amidohydrolase	Homo sapiens	pIC50	639	0.659	0.581
CHEMBL3455	Anandamide amidohydrolase	Mus musculus	pIC50	72	0.343	0.808
CHEMBL3229	Anandamide amidohydrolase	Rattus norvegicus	pKi	349	0.47	0.65
CHEMBL2243	Anandamide amidohydrolase	Homo sapiens	pKi	102	0.169	-0.07
CHEMBL3072	Androgen Receptor	Rattus norvegicus	pKi	73	0.53	-0.683
CHEMBL3072	Androgen Receptor	Rattus norvegicus	pIC50	109	0.313	0.233
CHEMBL1871	Androgen Receptor	Homo sapiens	pEC50	214	0.211	0.001
CHEMBL3056	Androgen Receptor	Mus musculus	pIC50	54	0.397	0.783
CHEMBL1871	Androgen Receptor	Homo sapiens	pKi	506	0.612	0.593
CHEMBL1871	Androgen Receptor	Homo sapiens	pIC50	727	0.521	0.524
CHEMBL3948	Angiotensin II type 1a (AT-1a) receptor	Oryctolagus cuniculus	pKd	86	0.169	0.36
CHEMBL1808	Angiotensin-converting enzyme	Homo sapiens	pKi	59	0.459	0.453
CHEMBL4074	Angiotensin-converting enzyme	Oryctolagus cuniculus	pIC50	462	0.472	0.523
CHEMBL4372	Anthrax lethal factor	Bacillus anthracis	pIC50	253	0.612	0.52
CHEMBL4625	Apoptosis regulator Bcl-X	Homo sapiens	pEC50	61	0.345	0.658
CHEMBL1795093	Apoptotic protease-activating factor 1	Homo sapiens	pIC50	444	0.36	0.165
CHEMBL3687	Arachidonate 12-lipoxygenase	Homo sapiens	pIC50	103	0.258	0.255
CHEMBL2903	Arachidonate 15-lipoxygenase	Homo sapiens	pIC50	61	0.163	-0.207
CHEMBL312	Arachidonate 5-lipoxygenase	Rattus norvegicus	pIC50	322	0.584	0.521
CHEMBL3201	Aryl hydrocarbon receptor	Homo sapiens	pEC50	110	0.049	0.219
CHEMBL5393	ATP-binding cassette sub-family G member 2	Homo sapiens	pEC50	54	0.189	0.055
CHEMBL5393	ATP-binding cassette sub-family G member 2	Homo sapiens	pIC50	196	0.439	0.392
CHEMBL1293292	ATP-sensitive inward rectifier potassium channel 1	Homo sapiens	pIC50	66	-0.217	-0.213
CHEMBL1293239	Bcl-2-related protein A1	Mus musculus	pIC50	136	0.164	-0.045
CHEMBL1293246	Beta Lactamase	Pseudomonas aeruginosa	pIC50	390	0.133	0.042
CHEMBL3252	Beta-1 adrenergic receptor	Rattus norvegicus	pKi	59	0.589	0.588
CHEMBL5471	Beta-1 adrenergic receptor	Cavia porcellus	pKd	244	0.579	0.5
CHEMBL213	Beta-1 adrenergic receptor	Homo sapiens	pKi	232	0.458	0.305
CHEMBL213	Beta-1 adrenergic receptor	Homo sapiens	pIC50	73	0.402	0.523
CHEMBL213	Beta-1 adrenergic receptor	Homo sapiens	pEC50	431	0.54	0.328
CHEMBL5414	Beta-2 adrenergic receptor	Cavia porcellus	pKd	214	0.521	0.554
CHEMBL210	Beta-2 adrenergic receptor	Homo sapiens	pIC50	88	0.371	0.557
CHEMBL5414	Beta-2 adrenergic receptor	Cavia porcellus	pEC50	70	0.568	0.473
CHEMBL210	Beta-2 adrenergic receptor	Homo sapiens	pKd	71	0.472	0.589
CHEMBL246	Beta-3 adrenergic receptor	Homo sapiens	pKi	179	0.614	0.403
CHEMBL5031	Beta-lactamase	Pseudomonas aeruginosa (strain ATCC 15692 / PAO1 / 1C / PRS 101 / LMG12228)	pIC50	64	0.245	-0.09
CHEMBL1293244	Beta-lactamase	Pseudomonas aeruginosa	pIC50	119	0.478	0.378
CHEMBL2725	Beta-lactamase	Enterobacter cloacae	pIC50	96	0.413	0.532
CHEMBL2065	Beta-lactamase TEM	Escherichia coli	pIC50	65	0.494	0.776
CHEMBL4822	Beta-secretase 1	Homo sapiens	pEC50	117	0.072	0.374
CHEMBL2047	Bile acid receptor FXR	Homo sapiens	pIC50	113	0.483	0.32
CHEMBL1075140	Bombesin receptor subtype-3	Mus musculus	pEC50	169	0.209	0.269
CHEMBL4080	Bombesin receptor subtype-3	Homo sapiens	pIC50	114	0.679	0.551
CHEMBL3898	Bone morphogenetic protein 1	Homo sapiens	pIC50	89	0.212	0.075
CHEMBL5192	Botulinum neurotoxin type A	Clostridium botulinum	pIC50	201	0.422	0.452
CHEMBL4308	Bradykinin B1 receptor	Homo sapiens	pIC50	346	0.45	0.407
CHEMBL4308	Bradykinin B1 receptor	Homo sapiens	pKi	491	0.483	0.481
CHEMBL4111	Bradykinin B2 receptor	Cavia porcellus	pIC50	229	0.602	0.481
CHEMBL3157	Bradykinin B2 receptor	Homo sapiens	pKd	80	0.643	0.499
CHEMBL1163125	Bromodomain-containing protein 4	Homo sapiens	pIC50	109	0.536	0.122
CHEMBL2528	Butyrylcholinesterase	Mus musculus	pIC50	52	0.298	0.599
CHEMBL1914	Butyrylcholinesterase	Homo sapiens	pKi	186	0.698	0.585
CHEMBL4015	C-C chemokine receptor type 2	Homo sapiens	pKi	87	0.537	0.498
CHEMBL3473	C-C chemokine receptor type 3	Homo sapiens	pIC50	332	0.604	0.481
CHEMBL2414	C-C chemokine receptor type 4	Homo sapiens	pIC50	188	0.572	0.576
CHEMBL4423	C-C chemokine receptor type 6	Homo sapiens	pIC50	219	-0.24	-1.594
CHEMBL4596	C-C chemokine receptor type 8	Homo sapiens	pKi	65	0.219	0.089
CHEMBL4596	C-C chemokine receptor type 8	Homo sapiens	pIC50	91	0.193	0.524
CHEMBL2276	c-Jun N-terminal kinase 1	Homo sapiens	pIC50	418	0.513	0.59
CHEMBL4179	c-Jun N-terminal kinase 2	Homo sapiens	pIC50	205	0.411	0.594
CHEMBL2637	c-Jun N-terminal kinase 3	Homo sapiens	pKd	66	0.207	0.249
CHEMBL4441	C-X-C chemokine receptor type 3	Homo sapiens	pKi	219	0.536	0.539
CHEMBL4441	C-X-C chemokine receptor type 3	Homo sapiens	pIC50	484	0.638	0.513
CHEMBL5200	C-X-C chemokine receptor type 3	Mus musculus	pIC50	68	0.419	0.504
CHEMBL2107	C-X-C chemokine receptor type 4	Homo sapiens	pIC50	191	0.417	0.085
CHEMBL4843	C-X3-C chemokine receptor 1	Homo sapiens	pKi	51	0.184	0.597
CHEMBL4761	C3a anaphylatoxin chemotactic receptor	Homo sapiens	pIC50	98	0.385	0.662
CHEMBL4761	C3a anaphylatoxin chemotactic receptor	Homo sapiens	pEC50	62	-0.078	-0.287
CHEMBL2373	C5a anaphylatoxin chemotactic receptor	Homo sapiens	pIC50	172	0.158	0.273
CHEMBL1878	Calcium sensing receptor	Homo sapiens	pEC50	124	0.685	0.564
CHEMBL4304	Calcium-activated potassium channel subunit alpha-1	Homo sapiens	pIC50	66	0.101	0.562
CHEMBL1781862	Calmodulin-domain protein kinase 1	Toxoplasma gondii	pIC50	118	0.376	0.588
CHEMBL4062	Calpain 1	Sus scrofa	pKi	51	0.288	0.468
CHEMBL4143	Calpain 2	Sus scrofa	pIC50	82	0.768	0.563
CHEMBL6140	cAMP and cAMP-inhibited cGMP 3',5'-cyclic phosphodiesterase 10A	Rattus norvegicus	pIC50	94	0.198	0.512
CHEMBL218	Cannabinoid CB1 receptor	Homo sapiens	pKd	125	-0.145	0.237
CHEMBL3037	Cannabinoid CB1 receptor	Mus musculus	pKi	78	0.295	-0.037
CHEMBL3571	Cannabinoid CB1 receptor	Rattus norvegicus	pEC50	74	0.571	-0.108
CHEMBL3571	Cannabinoid CB1 receptor	Rattus norvegicus	pKi	540	0.651	0.567
CHEMBL2470	Cannabinoid CB2 receptor	Rattus norvegicus	pKi	166	0.506	0.212
CHEMBL253	Cannabinoid CB2 receptor	Homo sapiens	pEC50	1107	0.49	0.568
CHEMBL2470	Cannabinoid CB2 receptor	Rattus norvegicus	pEC50	62	0.233	0.363
CHEMBL5973	Carbonic anhydrase 15	Mus musculus	pKi	95	0.452	0.734
CHEMBL261	Carbonic anhydrase I	Homo sapiens	pIC50	94	0.554	0.544
CHEMBL205	Carbonic anhydrase II	Homo sapiens	pIC50	191	0.606	0.554
CHEMBL2885	Carbonic anhydrase III	Homo sapiens	pKi	102	0.172	0.076
CHEMBL4789	Carbonic anhydrase VA	Homo sapiens	pKi	230	0.534	0.557
CHEMBL3025	Carbonic anhydrase VI	Homo sapiens	pKi	193	0.429	0.213
CHEMBL2326	Carbonic anhydrase VII	Homo sapiens	pKd	101	0.622	0.588
CHEMBL3242	Carbonic anhydrase XII	Homo sapiens	pKd	72	0.271	0.696
CHEMBL2186	Carbonic anhydrase XIII	Mus musculus	pKi	75	0.273	0.664
CHEMBL1795098	Carboxy-terminal domain RNA polymerase II polypeptide A small phosphatase 1	Homo sapiens	pIC50	999	0.126	0.041
CHEMBL3180	Carboxylesterase 2	Homo sapiens	pKi	89	0.181	0.038
CHEMBL3629	Casein kinase II alpha	Homo sapiens	pKi	51	0.367	-0.139
CHEMBL3629	Casein kinase II alpha	Homo sapiens	pIC50	66	0.259	0.362
CHEMBL4801	Caspase-1	Homo sapiens	pKi	68	0.396	0.437
CHEMBL2334	Caspase-3	Homo sapiens	pEC50	66	0.566	0.029
CHEMBL5832	Cathepsin B-like cysteine protease	Trypanosoma brucei	pIC50	60	0.672	0.561
CHEMBL2581	Cathepsin D	Homo sapiens	pKi	61	0.209	0.602
CHEMBL3837	Cathepsin L	Homo sapiens	pIC50	523	0.494	0.542
CHEMBL3837	Cathepsin L	Homo sapiens	pKi	376	0.628	0.594
CHEMBL3272	Cathepsin L2	Homo sapiens	pIC50	85	0.361	0.543
CHEMBL3038469	CDK2/Cyclin A	Homo sapiens	pIC50	103	0.443	0.36
CHEMBL2111389	CDK9/cyclin T1	Homo sapiens	pKi	66	0.057	0.77
CHEMBL5443	Cell division cycle 7-related protein kinase	Homo sapiens	pIC50	139	0.619	0.418
CHEMBL5036	cGMP-dependent protein kinase	Eimeria tenella	pIC50	256	0.561	0.367
CHEMBL1901	Cholecystokinin A receptor	Homo sapiens	pKi	124	0.41	0.56
CHEMBL2871	Cholecystokinin A receptor	Rattus norvegicus	pIC50	216	0.396	0.236
CHEMBL298	Cholecystokinin B receptor	Homo sapiens	pKi	215	0.525	0.591
CHEMBL3572	Cholesteryl ester transfer protein	Homo sapiens	pIC50	336	0.47	0.427
CHEMBL3117	Choline kinase alpha	Homo sapiens	pIC50	75	0.468	0.21
CHEMBL4068	Chymase	Homo sapiens	pIC50	142	0.316	0.474
CHEMBL3991	Coagulation factor VII	Homo sapiens	pKi	141	0.414	0.604
CHEMBL2095194	Coagulation factor VII/tissue factor	Homo sapiens	pKi	132	0.341	0.37
CHEMBL2095194	Coagulation factor VII/tissue factor	Homo sapiens	pIC50	81	0.43	0.282
CHEMBL5062	Coagulation factor X	Oryctolagus cuniculus	pKi	59	0.377	0.574
CHEMBL4530	Coagulation factor XIII	Homo sapiens	pIC50	77	0.677	0.121
CHEMBL1800	Corticotropin releasing factor receptor 1	Homo sapiens	pKi	640	0.435	0.58
CHEMBL4649	Corticotropin releasing factor receptor 1	Rattus norvegicus	pIC50	375	0.263	0.348
CHEMBL1800	Corticotropin releasing factor receptor 1	Homo sapiens	pEC50	75	0.509	0.247
CHEMBL1800	Corticotropin releasing factor receptor 1	Homo sapiens	pIC50	309	0.453	0.429
CHEMBL308	Cyclin-dependent kinase 1	Homo sapiens	pIC50	154	0.488	0.541
CHEMBL1907602	Cyclin-dependent kinase 1/cyclin B1	Homo sapiens	pIC50	103	0.215	0.328
CHEMBL301	Cyclin-dependent kinase 2	Homo sapiens	pKi	84	0.381	0.536
CHEMBL2094128	Cyclin-dependent kinase 2/cyclin A	Homo sapiens	pIC50	263	0.625	0.54
CHEMBL2094126	Cyclin-dependent kinase 2/cyclin E	Homo sapiens	pIC50	69	0.593	0.181
CHEMBL1907605	Cyclin-dependent kinase 2/cyclin E1	Homo sapiens	pIC50	161	0.678	0.586
CHEMBL1907600	Cyclin-dependent kinase 5/CDK5 activator 1	Homo sapiens	pIC50	517	0.499	0.686
CHEMBL4133	Cyclooxygenase-1	Canis lupus familiaris	pIC50	59	0.21	0.686
CHEMBL2949	Cyclooxygenase-1	Ovis aries	pIC50	688	0.287	0.265
CHEMBL2860	Cyclooxygenase-1	Bos taurus	pIC50	57	0.62	-0.08
CHEMBL221	Cyclooxygenase-1	Homo sapiens	pIC50	544	0.258	0.37
CHEMBL4102	Cyclooxygenase-2	Ovis aries	pIC50	388	0.584	0.444
CHEMBL4033	Cyclooxygenase-2	Canis lupus familiaris	pIC50	72	0.179	-0.011
CHEMBL230	Cyclooxygenase-2	Homo sapiens	pIC50	1017	0.52	0.576
CHEMBL1741221	Cysteine protease ATG4B	Homo sapiens	pIC50	325	-0.079	-0.037
CHEMBL1798	Cysteinyl leukotriene receptor 1	Homo sapiens	pIC50	89	0.405	0.766
CHEMBL2693	Cystinyl aminopeptidase	Homo sapiens	pKi	81	0.538	0.445
CHEMBL2366461	Cytochrome b6-f complex subunit 4	Spinacia oleracea	pIC50	75	0.713	0.301
CHEMBL1908	Cytochrome P450 11B1	Homo sapiens	pIC50	481	0.488	0.585
CHEMBL2722	Cytochrome P450 11B2	Homo sapiens	pIC50	507	0.538	0.551
CHEMBL3522	Cytochrome P450 17A1	Homo sapiens	pIC50	239	0.364	0.414
CHEMBL1978	Cytochrome P450 19A1	Homo sapiens	pKi	181	0.397	0.292
CHEMBL2231	Cytochrome P450 1A1	Homo sapiens	pIC50	61	0.281	0.518
CHEMBL3356	Cytochrome P450 1A2	Homo sapiens	pIC50	398	0.305	0.351
CHEMBL4878	Cytochrome P450 1B1	Homo sapiens	pIC50	57	0.472	0.002
CHEMBL5141	Cytochrome P450 26A1	Homo sapiens	pIC50	85	0.166	0.285
CHEMBL5282	Cytochrome P450 2A6	Homo sapiens	pKi	77	-0.091	0.064
CHEMBL5282	Cytochrome P450 2A6	Homo sapiens	pIC50	64	0.167	0.173
CHEMBL4729	Cytochrome P450 2B6	Homo sapiens	pIC50	73	-0.025	0.02
CHEMBL3622	Cytochrome P450 2C19	Homo sapiens	pIC50	370	0.258	0.08
CHEMBL3721	Cytochrome P450 2C8	Homo sapiens	pIC50	91	0.153	0.363
CHEMBL3397	Cytochrome P450 2C9	Homo sapiens	pIC50	689	0.294	0.388
CHEMBL289	Cytochrome P450 2D6	Homo sapiens	pIC50	863	0.335	0.395
CHEMBL340	Cytochrome P450 3A4	Homo sapiens	pKi	87	0.385	0.573
CHEMBL340	Cytochrome P450 3A4	Homo sapiens	pIC50	1366	0.61	0.596
CHEMBL1293304	Cytoplasmic zinc-finger protein	Caenorhabditis elegans	pEC50	552	-0.048	-0.019
CHEMBL2304401	Cytosolic phospholipase A2	Bos taurus	pIC50	63	0.443	0.415
CHEMBL3816	Cytosolic phospholipase A2	Homo sapiens	pIC50	161	0.652	0.46
CHEMBL5485	D-amino-acid oxidase	Homo sapiens	pIC50	105	0.483	0.53
CHEMBL3222	Delta opioid receptor	Mus musculus	pIC50	380	0.386	0.224
CHEMBL3222	Delta opioid receptor	Mus musculus	pKd	132	0.65	0.548
CHEMBL236	Delta opioid receptor	Homo sapiens	pIC50	322	0.798	0.587
CHEMBL269	Delta opioid receptor	Rattus norvegicus	pIC50	136	0.59	0.42
CHEMBL6009	Diacylglycerol O-acyltransferase 1	Homo sapiens	pIC50	473	0.311	0.279
CHEMBL1075284	Diacylglycerol O-acyltransferase 1	Mus musculus	pIC50	79	0.484	0.559
CHEMBL1681620	Dihydrofolate reductase	Staphylococcus aureus	pKi	58	0.314	0.477
CHEMBL3565	Dihydrofolate reductase	Neisseria gonorrhoeae	pIC50	56	0.399	0.587
CHEMBL2363	Dihydrofolate reductase	Rattus norvegicus	pIC50	223	0.649	0.523
CHEMBL202	Dihydrofolate reductase	Homo sapiens	pIC50	238	0.25	0.355
CHEMBL3486	Dihydroorotate dehydrogenase	Plasmodium falciparum	pIC50	135	0.397	0.718
CHEMBL2252	Dipeptidyl peptidase I	Homo sapiens	pIC50	70	0.204	-0.064
CHEMBL284	Dipeptidyl peptidase IV	Homo sapiens	pKi	457	0.514	0.519
CHEMBL3813	Dipeptidyl peptidase IV	Sus scrofa	pIC50	70	0.199	0.259
CHEMBL284	Dipeptidyl peptidase IV	Homo sapiens	pIC50	1750	0.585	0.5
CHEMBL4657	Dipeptidyl peptidase VIII	Homo sapiens	pIC50	372	0.635	0.512
CHEMBL1993	DNA (cytosine-5)-methyltransferase 1	Homo sapiens	pIC50	229	0.048	0.457
CHEMBL2146304	DNA damage-inducible transcript 3 protein	Mus musculus	pIC50	552	-0.074	0.126
CHEMBL1741217	DNA dC->dU-editing enzyme APOBEC-3G	Homo sapiens	pIC50	903	0.369	0.261
CHEMBL1806	DNA topoisomerase II alpha	Homo sapiens	pIC50	126	0.389	0.649
CHEMBL5619	DNA-(apurinic or apyrimidinic site) lyase	Homo sapiens	pIC50	88	0.408	0.311
CHEMBL3534	Dolichyl-phosphate-mannose--protein mannosyltransferase 1	Candida albicans (strain SC5314 / ATCC MYA-2876) (Yeast)	pIC50	51	0.383	0.174
CHEMBL265	Dopamine D1 receptor	Rattus norvegicus	pKi	187	0.244	0.527
CHEMBL265	Dopamine D1 receptor	Rattus norvegicus	pIC50	96	0.188	0.369
CHEMBL2056	Dopamine D1 receptor	Homo sapiens	pIC50	92	0.377	0.504
CHEMBL2967	Dopamine D1 receptor	Bos taurus	pKi	56	0.478	0.834
CHEMBL339	Dopamine D2 receptor	Rattus norvegicus	pIC50	280	0.56	0.425
CHEMBL217	Dopamine D2 receptor	Homo sapiens	pKi	2428	0.601	0.592
CHEMBL217	Dopamine D2 receptor	Homo sapiens	pEC50	157	0.36	0.425
CHEMBL217	Dopamine D2 receptor	Homo sapiens	pIC50	182	0.346	0.552
CHEMBL234	Dopamine D3 receptor	Homo sapiens	pIC50	192	0.531	0.576
CHEMBL234	Dopamine D3 receptor	Homo sapiens	pEC50	101	0.459	0.57
CHEMBL3138	Dopamine D3 receptor	Rattus norvegicus	pKi	248	0.545	0.528
CHEMBL219	Dopamine D4 receptor	Homo sapiens	pEC50	184	0.188	0.243
CHEMBL3361	Dopamine D4 receptor	Rattus norvegicus	pKi	85	0.495	0.471
CHEMBL1850	Dopamine D5 receptor	Homo sapiens	pKi	123	0.377	0.741
CHEMBL238	Dopamine transporter	Homo sapiens	pIC50	896	0.555	0.563
CHEMBL3587	Dual specificity mitogen-activated protein kinase kinase 1	Homo sapiens	pIC50	204	0.577	-0.017
CHEMBL3775	Dual specificity phosphatase Cdc25A	Homo sapiens	pIC50	107	0.159	0.403
CHEMBL4804	Dual specificity phosphatase Cdc25B	Homo sapiens	pIC50	108	-0.052	0.323
CHEMBL1075280	Dual specificity protein kinase CLK1	Mus musculus	pIC50	57	0.338	-0.049
CHEMBL2635	Dual specificity protein phosphatase 3	Homo sapiens	pIC50	340	0.167	0.397
CHEMBL5511	Dual specificity protein phosphatase 6	Rattus norvegicus	pIC50	110	0.051	0.274
CHEMBL5508	Dual specificity tyrosine-phosphorylation-regulated kinase 1A	Rattus norvegicus	pIC50	222	0.407	0.509
CHEMBL5543	Dual specificity tyrosine-phosphorylation-regulated kinase 1B	Homo sapiens	pIC50	80	0.348	0.151
CHEMBL4224	Dual specificty protein kinase CLK1	Homo sapiens	pIC50	90	0.503	0.49
CHEMBL5203	dUTP pyrophosphatase	Homo sapiens	pIC50	73	0.448	0.38
CHEMBL3868	Ecdysone receptor	Bombyx mori	pEC50	93	0.558	0.442
CHEMBL5697	Egl nine homolog 1	Homo sapiens	pIC50	138	0.457	0.575
CHEMBL5704	Elongation of very long chain fatty acids protein 6	Homo sapiens	pIC50	106	0.161	0.474
CHEMBL5080	Endothelial lipase	Homo sapiens	pIC50	51	0.297	0.531
CHEMBL252	Endothelin receptor ET-A	Homo sapiens	pIC50	101	0.427	0.577
CHEMBL1785	Endothelin receptor ET-B	Homo sapiens	pIC50	83	0.507	0.024
CHEMBL4631	Endothelin receptor ET-B	Rattus norvegicus	pIC50	53	0.346	0.289
CHEMBL4791	Endothelin-converting enzyme 1	Homo sapiens	pIC50	76	0.401	0.433
CHEMBL4150	Enoyl-acyl-carrier protein reductase	Plasmodium falciparum	pIC50	124	0.689	0.251
CHEMBL1293311	Envelope glycoprotein gp160	Human immunodeficiency virus 1	pIC50	359	-0.04	0.066
CHEMBL1293259	Ephrin type-A receptor 4	Mus musculus	pIC50	80	-0.072	0.055
CHEMBL4140	Epoxide hydratase	Mus musculus	pIC50	127	0.585	0.113
CHEMBL5669	Epoxide hydrolase 2	Rattus norvegicus	pIC50	224	0.232	0.53
CHEMBL1997	Equilibrative nucleoside transporter 1	Homo sapiens	pKi	150	0.314	0.484
CHEMBL3181	Estradiol 17-beta-dehydrogenase 1	Homo sapiens	pIC50	259	0.475	0.43
CHEMBL2789	Estradiol 17-beta-dehydrogenase 2	Homo sapiens	pIC50	248	0.3	0.504
CHEMBL4234	Estradiol 17-beta-dehydrogenase 3	Homo sapiens	pIC50	161	0.499	0.427
CHEMBL206	Estrogen receptor alpha	Homo sapiens	pKi	159	0.502	0.361
CHEMBL206	Estrogen receptor alpha	Homo sapiens	pEC50	364	0.499	0.5
CHEMBL242	Estrogen receptor beta	Homo sapiens	pKi	132	0.4	0.593
CHEMBL242	Estrogen receptor beta	Homo sapiens	pEC50	235	0.509	0.598
CHEMBL3429	Estrogen-related receptor alpha	Homo sapiens	pIC50	57	0.072	0.462
CHEMBL1293274	Eukaryotic translation initiation factor 4H	Homo sapiens	pIC50	108	0.269	0.162
CHEMBL3085	Excitatory amino acid transporter 1	Homo sapiens	pIC50	59	0.11	0.359
CHEMBL5800	Falcipain 2	Plasmodium falciparum	pIC50	147	0.357	0.439
CHEMBL1782	Farnesyl diphosphate synthase	Homo sapiens	pIC50	87	0.016	0.216
CHEMBL2083	Fatty acid binding protein adipocyte	Homo sapiens	pIC50	84	0.41	0.501
CHEMBL1293302	Female germline-specific tumor suppressor gld-1	Caenorhabditis elegans	pIC50	68	0.02	-0.001
CHEMBL4683	Fibroblast activation protein alpha	Homo sapiens	pIC50	105	0.347	0.462
CHEMBL3650	Fibroblast growth factor receptor 1	Homo sapiens	pIC50	260	0.371	0.612
CHEMBL2842	FK506 binding protein 12	Homo sapiens	pKi	176	0.39	0.378
CHEMBL1902	FK506-binding protein 1A	Homo sapiens	pKi	77	0.306	0.182
CHEMBL2695	Focal adhesion kinase 1	Homo sapiens	pIC50	242	0.597	0.522
CHEMBL2695	Focal adhesion kinase 1	Homo sapiens	pKd	70	0.292	0.479
CHEMBL3359	Formyl peptide receptor 1	Homo sapiens	pIC50	83	0.182	0.463
CHEMBL4422	Free fatty acid receptor 1	Homo sapiens	pEC50	446	0.408	0.467
CHEMBL4422	Free fatty acid receptor 1	Homo sapiens	pKi	64	-0.02	0.246
CHEMBL5493	Free fatty acid receptor 2	Homo sapiens	pIC50	67	0.21	-0.93
CHEMBL1287620	Fructose-bisphosphate aldolase	Mycobacterium tuberculosis	pIC50	123	-0.162	0.038
CHEMBL2611	Furin	Homo sapiens	pKi	181	0.469	0.668
CHEMBL5071	G protein-coupled receptor 44	Homo sapiens	pKi	510	0.577	0.562
CHEMBL5071	G protein-coupled receptor 44	Homo sapiens	pIC50	839	0.494	0.486
CHEMBL5678	G protein-coupled receptor kinase 5	Homo sapiens	pIC50	52	-0.25	0.269
CHEMBL1293267	G-protein coupled receptor 35	Homo sapiens	pIC50	141	0.068	0.199
CHEMBL1293267	G-protein coupled receptor 35	Homo sapiens	pKi	58	0.637	0.527
CHEMBL1075322	G-protein coupled receptor 55	Homo sapiens	pEC50	159	-0.068	0.172
CHEMBL1075322	G-protein coupled receptor 55	Homo sapiens	pIC50	372	0.189	0.266
CHEMBL4079	G-protein coupled receptor kinase 2	Homo sapiens	pEC50	54	-0.216	-0.203
CHEMBL5445	GABA transporter 1	Mus musculus	pIC50	147	0.56	0.565
CHEMBL5205	GABA transporter 3	Mus musculus	pIC50	69	0.548	0.093
CHEMBL3699	GABA transporter 4	Mus musculus	pIC50	84	-0.11	0.144
CHEMBL2094121	GABA-A receptor; alpha-1/beta-3/gamma-2	Homo sapiens	pKi	393	0.538	0.59
CHEMBL2094130	GABA-A receptor; alpha-2/beta-3/gamma-2	Homo sapiens	pKi	301	0.365	0.319
CHEMBL2094120	GABA-A receptor; alpha-3/beta-3/gamma-2	Homo sapiens	pKi	437	0.581	0.542
CHEMBL2094122	GABA-A receptor; alpha-5/beta-3/gamma-2	Homo sapiens	pKi	361	0.499	0.512
CHEMBL2731	Galanin receptor 3	Homo sapiens	pIC50	172	0.069	0.096
CHEMBL2094135	Gamma-secretase	Homo sapiens	pIC50	190	0.475	0.737
CHEMBL4383	Gastric inhibitory polypeptide receptor	Homo sapiens	pIC50	109	0.415	0.067
CHEMBL5419	Genome polyprotein	West Nile virus	pIC50	53	0.369	0.411
CHEMBL4769	Geranylgeranyl pyrophosphate synthetase	Homo sapiens	pIC50	74	0.286	-0.045
CHEMBL2096987	Geranylgeranyl transferase type I	Bos taurus	pIC50	145	0.121	0.545
CHEMBL2095164	Geranylgeranyl transferase type I	Homo sapiens	pIC50	109	0.412	0.484
CHEMBL4616	Ghrelin receptor	Homo sapiens	pEC50	346	0.406	0.263
CHEMBL4616	Ghrelin receptor	Homo sapiens	pIC50	494	0.332	0.342
CHEMBL3368	Glucocorticoid receptor	Rattus norvegicus	pIC50	60	0.496	0.634
CHEMBL2034	Glucocorticoid receptor	Homo sapiens	pEC50	338	0.448	0.478
CHEMBL5347	Glucose-6-phosphate 1-dehydrogenase	Homo sapiens	pIC50	236	0.307	0.272
CHEMBL1741212	Glucose-6-phosphate dehydrogenase-6-phosphogluconolactonase	Plasmodium berghei	pIC50	525	0.109	0.118
CHEMBL5652	Glucose-dependent insulinotropic receptor	Homo sapiens	pEC50	524	0.38	0.291
CHEMBL5263	Glucose-dependent insulinotropic receptor	Mus musculus	pEC50	128	0.15	0.35
CHEMBL330	Glutamate (NMDA) receptor subunit zeta 1	Rattus norvegicus	pIC50	69	0.577	0.377
CHEMBL311	Glutamate [NMDA] receptor subunit epsilon 2	Rattus norvegicus	pKi	94	0.514	0.242
CHEMBL401	Glutamate [NMDA] receptor subunit epsilon 3	Rattus norvegicus	pIC50	60	0.07	0.129
CHEMBL303	Glutamate [NMDA] receptor subunit epsilon 4	Rattus norvegicus	pIC50	52	0.141	0.549
CHEMBL1892	Glutamate carboxypeptidase II	Homo sapiens	pKi	60	0.319	0.247
CHEMBL1892	Glutamate carboxypeptidase II	Homo sapiens	pIC50	93	0.382	0.288
CHEMBL2096911	Glutamate NMDA receptor; Grin1/Grin2c	Rattus norvegicus	pEC50	54	-0.128	0.017
CHEMBL2096911	Glutamate NMDA receptor; Grin1/Grin2c	Rattus norvegicus	pIC50	75	0.33	0.606
CHEMBL1918	Glutamate receptor ionotropic kainate 1	Homo sapiens	pKi	66	0.253	0.43
CHEMBL2919	Glutamate receptor ionotropic kainate 1	Rattus norvegicus	pKi	65	0.063	0.397
CHEMBL2337	Glycine transporter 1	Homo sapiens	pIC50	280	0.476	0.448
CHEMBL2337	Glycine transporter 1	Homo sapiens	pEC50	254	0.172	0.335
CHEMBL4556	Glycine transporter 1	Rattus norvegicus	pIC50	70	0.225	0.492
CHEMBL3060	Glycine transporter 2	Homo sapiens	pEC50	89	0.256	0.218
CHEMBL4696	Glycogen phosphorylase, muscle form	Oryctolagus cuniculus	pIC50	277	0.151	0.104
CHEMBL4696	Glycogen phosphorylase, muscle form	Oryctolagus cuniculus	pKi	61	-0.318	0.408
CHEMBL262	Glycogen synthase kinase-3 beta	Homo sapiens	pKi	105	0.503	0.526
CHEMBL262	Glycogen synthase kinase-3 beta	Homo sapiens	pIC50	703	0.606	0.559
CHEMBL3066	Gonadotropin-releasing hormone receptor	Rattus norvegicus	pIC50	173	0.347	0.643
CHEMBL1855	Gonadotropin-releasing hormone receptor	Homo sapiens	pKi	303	0.367	0.431
CHEMBL5869	Heat shock factor protein 1	Homo sapiens	pEC50	54	0.221	0.311
CHEMBL5313	Heat shock factor protein 1	Mus musculus	pEC50	867	0.033	0.012
CHEMBL3880	Heat shock protein HSP 90-alpha	Homo sapiens	pIC50	173	0.442	0.117
CHEMBL4303	Heat shock protein HSP 90-beta	Homo sapiens	pIC50	172	0.369	0.196
CHEMBL2889	Hematopoietic cell protein-tyrosine phosphatase 70Z-PEP	Homo sapiens	pIC50	124	0.297	0.588
CHEMBL5035	Heme oxygenase 1	Rattus norvegicus	pIC50	77	0.293	-0.106
CHEMBL3348	Heme oxygenase 2	Rattus norvegicus	pIC50	87	0.038	0.223
CHEMBL3921	Heparanase	Homo sapiens	pIC50	100	0.332	-0.019
CHEMBL4893	Hepatitis C virus NS3 protease/helicase	Hepatitis C virus	pIC50	223	0.503	0.474
CHEMBL5375	Hepatitis C virus NS5B RNA-dependent RNA polymerase	Hepatitis C virus	pIC50	456	0.494	0.641
CHEMBL2095231	Hepatitis C virus serine protease, NS3/NS4A	Hepatitis C virus	pIC50	70	0.694	0.566
CHEMBL2095231	Hepatitis C virus serine protease, NS3/NS4A	Hepatitis C virus	pKi	95	0.358	0.685
CHEMBL3717	Hepatocyte growth factor receptor	Homo sapiens	pKi	129	0.419	0.711
CHEMBL240	HERG	Homo sapiens	pKi	994	0.527	0.571
CHEMBL240	HERG	Homo sapiens	pIC50	3949	0.511	0.52
CHEMBL240	HERG	Homo sapiens	pEC50	142	0.089	0.248
CHEMBL1741201	Hexokinase	Trypanosoma brucei brucei (strain 927/4 GUTat10.1)	pIC50	95	0.396	0.46
CHEMBL2688	Hexokinase type I	Homo sapiens	pEC50	59	-0.339	0.208
CHEMBL3820	Hexokinase type IV	Homo sapiens	pEC50	419	0.388	0.276
CHEMBL3943	Histamine H1 receptor	Cavia porcellus	pIC50	184	0.311	0.451
CHEMBL231	Histamine H1 receptor	Homo sapiens	pIC50	142	0.272	0.249
CHEMBL1941	Histamine H2 receptor	Homo sapiens	pIC50	88	-0.028	-0.319
CHEMBL2882	Histamine H2 receptor	Cavia porcellus	pEC50	75	0.461	0.4
CHEMBL1941	Histamine H2 receptor	Homo sapiens	pKi	113	-0.048	0.493
CHEMBL4124	Histamine H3 receptor	Rattus norvegicus	pKi	841	0.483	0.445
CHEMBL264	Histamine H3 receptor	Homo sapiens	pKi	2384	0.631	0.593
CHEMBL264	Histamine H3 receptor	Homo sapiens	pEC50	232	0.431	0.14
CHEMBL5076	Histamine H3 receptor	Cavia porcellus	pKi	303	0.263	0.427
CHEMBL264	Histamine H3 receptor	Homo sapiens	pKd	222	0.342	0.583
CHEMBL3263	Histamine H3 receptor	Mus musculus	pKi	78	0.413	0.283
CHEMBL3759	Histamine H4 receptor	Homo sapiens	pKi	845	0.55	0.527
CHEMBL3759	Histamine H4 receptor	Homo sapiens	pKd	60	0.193	0.283
CHEMBL3759	Histamine H4 receptor	Homo sapiens	pEC50	149	0.356	0.491
CHEMBL4468	Histamine H4 receptor	Rattus norvegicus	pEC50	91	0.317	0.255
CHEMBL5299	Histamine receptor H3	Macaca mulatta	pKi	73	0.054	0.374
CHEMBL5103	Histone deacetylase 10	Homo sapiens	pIC50	70	0.27	0.886
CHEMBL3310	Histone deacetylase 11	Homo sapiens	pIC50	73	0.185	0.649
CHEMBL1937	Histone deacetylase 2	Homo sapiens	pIC50	307	0.504	0.457
CHEMBL1829	Histone deacetylase 3	Homo sapiens	pIC50	223	0.555	0.278
CHEMBL2563	Histone deacetylase 5	Homo sapiens	pIC50	73	0.437	-0.138
CHEMBL2716	Histone deacetylase 7	Homo sapiens	pIC50	80	0.385	0.321
CHEMBL4145	Histone deacetylase 9	Homo sapiens	pIC50	67	0.282	0.493
CHEMBL3541	Histone deacetylase HD1B	Zea mays	pIC50	60	0.473	0.362
CHEMBL4919	Histone deacetylase HD2	Zea mays	pIC50	113	0.403	0.502
CHEMBL6032	Histone-lysine N-methyltransferase, H3 lysine-9 specific 3	Homo sapiens	pIC50	54	0.335	0.156
CHEMBL4421	HM74 nicotinic acid GPCR	Homo sapiens	pEC50	99	0.504	0.384
CHEMBL5582	Hormone-sensitive lipase	Rattus norvegicus	pIC50	114	0.259	0.109
CHEMBL247	Human immunodeficiency virus type 1 reverse transcriptase	Human immunodeficiency virus 1	pIC50	1282	0.547	0.518
CHEMBL3785	Hydroxycarboxylic acid receptor 2	Homo sapiens	pEC50	363	0.508	0.475
CHEMBL2360	Hypoxanthine-guanine phosphoribosyltransferase	Homo sapiens	pKi	66	0.105	0.545
CHEMBL4261	Hypoxia-inducible factor 1 alpha	Homo sapiens	pIC50	124	0.412	0.716
CHEMBL5966	IgG receptor FcRn large subunit p51	Homo sapiens	pKd	140	0.451	0.421
CHEMBL2778	Ileal bile acid transporter	Homo sapiens	pIC50	157	0.37	0.44
CHEMBL4685	Indoleamine 2,3-dioxygenase	Homo sapiens	pKi	58	0.458	0.863
CHEMBL4685	Indoleamine 2,3-dioxygenase	Homo sapiens	pIC50	193	0.495	0.557
CHEMBL4361	Induced myeloid leukemia cell differentiation protein Mcl-1	Homo sapiens	pKi	123	0.508	0.327
CHEMBL4361	Induced myeloid leukemia cell differentiation protein Mcl-1	Homo sapiens	pIC50	936	0.389	0.372
CHEMBL4198	Inhibitor of apoptosis protein 3	Homo sapiens	pKi	89	0.423	0.377
CHEMBL3476	Inhibitor of nuclear factor kappa B kinase alpha subunit	Homo sapiens	pIC50	97	0.289	0.314
CHEMBL1822	Inosine-5'-monophosphate dehydrogenase 1	Homo sapiens	pKi	105	0.581	0.472
CHEMBL2002	Inosine-5'-monophosphate dehydrogenase 2	Homo sapiens	pKi	107	0.247	0.228
CHEMBL6145	Inosine-5'-monophosphate dehydrogenase, probable	Cryptosporidium parvum	pIC50	145	0.561	0.198
CHEMBL1981	Insulin receptor	Homo sapiens	pIC50	85	0.411	0.411
CHEMBL1293287	Insulin-degrading enzyme	Homo sapiens	pEC50	53	0.085	0.396
CHEMBL2095184	Integrin alpha-4/beta-7	Homo sapiens	pIC50	203	0.523	0.532
CHEMBL2095226	Integrin alpha-5/beta-1	Homo sapiens	pIC50	117	0.397	0.438
CHEMBL2093869	Integrin alpha-IIb/beta-3	Homo sapiens	pKi	72	0.407	0.116
CHEMBL1907598	Integrin alpha-V/beta-3	Homo sapiens	pKi	58	0.054	0.39
CHEMBL1907598	Integrin alpha-V/beta-3	Homo sapiens	pIC50	535	0.58	0.495
CHEMBL2096675	Integrin alpha-V/beta-5	Homo sapiens	pIC50	124	0.429	0.698
CHEMBL2111416	Integrin alpha-V/beta-6	Homo sapiens	pIC50	114	0.391	0.205
CHEMBL2096661	Intercellular adhesion molecule (ICAM-1), Integrin alpha-L/beta-2	Homo sapiens	pIC50	124	0.596	0.365
CHEMBL5785	Interferon-induced, double-stranded RNA-activated protein kinase	Homo sapiens	pIC50	67	-0.12	0.174
CHEMBL1163111	Interleukin-5	Mus musculus	pIC50	54	0.197	0.198
CHEMBL2434	Interleukin-8 receptor B	Homo sapiens	pIC50	230	0.526	0.531
CHEMBL3151	Intestinal alkaline phosphatase	Mus musculus	pIC50	265	0.119	0.038
CHEMBL5573	Intestinal alkaline phosphatase	Homo sapiens	pIC50	85	0.121	0.214
CHEMBL5573	Intestinal alkaline phosphatase	Homo sapiens	pEC50	168	0.301	0.152
CHEMBL237	Kappa opioid receptor	Homo sapiens	pIC50	515	0.683	0.467
CHEMBL3614	Kappa opioid receptor	Rattus norvegicus	pKi	75	0.525	0.587
CHEMBL4329	Kappa opioid receptor	Mus musculus	pKi	70	0.496	0.602
CHEMBL1275212	Ketohexokinase	Homo sapiens	pIC50	51	0.373	0.45
CHEMBL4581	Kinesin-like protein 1	Homo sapiens	pKi	140	0.452	0.616
CHEMBL4581	Kinesin-like protein 1	Homo sapiens	pIC50	503	0.477	0.508
CHEMBL1293249	Kruppel-like factor 5	Homo sapiens	pIC50	114	-0.174	-0.068
CHEMBL4835	L-lactate dehydrogenase A chain	Homo sapiens	pIC50	60	0.372	0.195
CHEMBL1287623	Lethal(3)malignant brain tumor-like protein 3	Homo sapiens	pIC50	81	0.069	0.022
CHEMBL1075104	Leucine-rich repeat serine/threonine-protein kinase 2	Homo sapiens	pIC50	171	0.383	0.604
CHEMBL4227	Lipoxin A4 receptor	Homo sapiens	pEC50	76	0.499	0.31
CHEMBL2568	Liver glycogen phosphorylase	Homo sapiens	pIC50	329	0.439	0.546
CHEMBL4903	Low molecular weight phosphotyrosine protein phosphatase	Homo sapiens	pIC50	66	0.188	0.282
CHEMBL5567	Luciferin 4-monooxygenase	Photinus pyralis	pIC50	84	-0.068	-0.313
CHEMBL5567	Luciferin 4-monooxygenase	Photinus pyralis	pEC50	438	0.202	0.227
CHEMBL2808	LXR-alpha	Homo sapiens	pEC50	235	0.371	0.551
CHEMBL4093	LXR-beta	Homo sapiens	pEC50	273	0.34	0.139
CHEMBL6136	Lysine-specific histone demethylase 1	Homo sapiens	pIC50	135	0.573	0.513
CHEMBL3819	Lysophosphatidic acid receptor Edg-2	Homo sapiens	pIC50	74	0.302	0.617
CHEMBL3250	Lysophosphatidic acid receptor Edg-7	Homo sapiens	pKi	56	0.251	0.324
CHEMBL1293312	M1-family aminopeptidase	Plasmodium falciparum 3D7	pIC50	636	0.095	0.108
CHEMBL1293313	M17 leucyl aminopeptidase	Plasmodium falciparum 3D7	pIC50	776	0.238	0.237
CHEMBL1293263	M18 aspartyl aminopeptidase	Plasmodium falciparum 3D7	pIC50	124	0.052	0.479
CHEMBL2085	Macrophage migration inhibitory factor	Homo sapiens	pIC50	113	0.103	-0.036
CHEMBL2758	Mannose-6-phosphate isomerase	Homo sapiens	pIC50	283	-0.056	0.1
CHEMBL4040	MAP kinase ERK2	Homo sapiens	pIC50	64	0.145	0.576
CHEMBL260	MAP kinase p38 alpha	Homo sapiens	pKi	98	0.468	0.75
CHEMBL2336	MAP kinase p38 alpha	Mus musculus	pIC50	112	0.433	0.541
CHEMBL3961	MAP kinase p38 beta	Homo sapiens	pIC50	51	0.229	-0.075
CHEMBL2208	MAP kinase-activated protein kinase 2	Homo sapiens	pEC50	74	0.272	-0.568
CHEMBL3018	Matriptase	Homo sapiens	pKi	95	0.374	0.028
CHEMBL280	Matrix metalloproteinase 13	Homo sapiens	pKi	119	0.346	0.326
CHEMBL3869	Matrix metalloproteinase 14	Homo sapiens	pKi	72	0.438	0.535
CHEMBL3869	Matrix metalloproteinase 14	Homo sapiens	pIC50	386	0.603	0.557
CHEMBL283	Matrix metalloproteinase 3	Homo sapiens	pKi	213	0.528	0.336
CHEMBL283	Matrix metalloproteinase 3	Homo sapiens	pIC50	331	0.518	0.518
CHEMBL4073	Matrix metalloproteinase 7	Homo sapiens	pKi	73	0.4	0.681
CHEMBL4073	Matrix metalloproteinase 7	Homo sapiens	pIC50	79	0.556	0.585
CHEMBL4588	Matrix metalloproteinase 8	Homo sapiens	pKi	82	0.184	0.493
CHEMBL321	Matrix metalloproteinase 9	Homo sapiens	pKi	193	0.572	0.291
CHEMBL332	Matrix metalloproteinase-1	Homo sapiens	pKi	172	0.485	0.548
CHEMBL333	Matrix metalloproteinase-2	Homo sapiens	pKi	158	0.298	0.237
CHEMBL1293243	MCOLN3 protein	Homo sapiens	pEC50	151	-0.148	0.103
CHEMBL344	Melanin-concentrating hormone receptor 1	Homo sapiens	pKi	959	0.42	0.469
CHEMBL344	Melanin-concentrating hormone receptor 1	Homo sapiens	pEC50	56	0.162	0.807
CHEMBL1075228	Melanin-concentrating hormone receptor 1	Rattus norvegicus	pIC50	116	0.465	0.841
CHEMBL1075228	Melanin-concentrating hormone receptor 1	Rattus norvegicus	pKi	88	0.568	0.411
CHEMBL344	Melanin-concentrating hormone receptor 1	Homo sapiens	pIC50	1474	0.524	0.516
CHEMBL3795	Melanocortin receptor 1	Homo sapiens	pIC50	84	0.493	0.709
CHEMBL3795	Melanocortin receptor 1	Homo sapiens	pEC50	267	0.319	0.428
CHEMBL4077	Melanocortin receptor 1	Mus musculus	pKi	164	0.25	0.426
CHEMBL4077	Melanocortin receptor 1	Mus musculus	pEC50	135	0.493	0.591
CHEMBL4774	Melanocortin receptor 3	Mus musculus	pEC50	61	0.101	0.047
CHEMBL4644	Melanocortin receptor 3	Homo sapiens	pEC50	242	0.286	0.314
CHEMBL4644	Melanocortin receptor 3	Homo sapiens	pIC50	163	0.534	0.55
CHEMBL3719	Melanocortin receptor 4	Mus musculus	pEC50	110	0.629	0.183
CHEMBL259	Melanocortin receptor 4	Homo sapiens	pIC50	614	0.622	0.579
CHEMBL259	Melanocortin receptor 4	Homo sapiens	pEC50	697	0.476	0.614
CHEMBL4489	Melanocortin receptor 5	Mus musculus	pEC50	118	0.708	0.552
CHEMBL4608	Melanocortin receptor 5	Homo sapiens	pIC50	186	0.544	0.599
CHEMBL1946	Melatonin receptor 1B	Homo sapiens	pKi	402	0.518	0.554
CHEMBL1615381	Menin	Homo sapiens	pIC50	58	0.225	-0.254
CHEMBL3772	Metabotropic glutamate receptor 1	Homo sapiens	pIC50	393	0.537	0.339
CHEMBL4477	Metabotropic glutamate receptor 1	Rattus norvegicus	pIC50	161	0.32	0.42
CHEMBL4477	Metabotropic glutamate receptor 1	Rattus norvegicus	pKi	224	0.435	0.6
CHEMBL2851	Metabotropic glutamate receptor 2	Rattus norvegicus	pEC50	103	0.419	0.452
CHEMBL5137	Metabotropic glutamate receptor 2	Homo sapiens	pEC50	298	0.487	0.447
CHEMBL2851	Metabotropic glutamate receptor 2	Rattus norvegicus	pIC50	145	0.57	0.596
CHEMBL2787	Metabotropic glutamate receptor 4	Rattus norvegicus	pEC50	91	0.429	0.163
CHEMBL2736	Metabotropic glutamate receptor 4	Homo sapiens	pEC50	185	0.397	0.287
CHEMBL2564	Metabotropic glutamate receptor 5	Rattus norvegicus	pEC50	246	0.446	0.41
CHEMBL3227	Metabotropic glutamate receptor 5	Homo sapiens	pKi	155	0.631	0.596
CHEMBL3227	Metabotropic glutamate receptor 5	Homo sapiens	pIC50	814	0.395	0.531
CHEMBL3227	Metabotropic glutamate receptor 5	Homo sapiens	pEC50	326	0.39	0.3
CHEMBL5413	Metastin receptor	Homo sapiens	pIC50	71	0.595	0.005
CHEMBL2526	Methionine aminopeptidase 1	Saccharomyces cerevisiae S288c	pIC50	67	0.166	0.556
CHEMBL3922	Methionine aminopeptidase 2	Homo sapiens	pKi	99	0.543	0.443
CHEMBL1994	Mineralocorticoid receptor	Homo sapiens	pIC50	311	0.197	0.202
CHEMBL1741194	Mitochondrial import inner membrane translocase subunit TIM10	Saccharomyces cerevisiae S288c	pIC50	1035	0.05	0.117
CHEMBL1741180	Mitochondrial import inner membrane translocase subunit TIM23	Saccharomyces cerevisiae S288c	pIC50	702	0.096	0.082
CHEMBL5776	Mitogen-activated protein kinase kinase kinase 7	Homo sapiens	pIC50	52	0.495	0.179
CHEMBL4899	Mitogen-activated protein kinase kinase kinase 8	Homo sapiens	pIC50	118	0.342	-0.223
CHEMBL1951	Monoamine oxidase A	Homo sapiens	pKi	187	0.496	0.676
CHEMBL3358	Monoamine oxidase A	Rattus norvegicus	pKi	130	0.366	0.672
CHEMBL3254	Monoamine oxidase A	Bos taurus	pKi	141	0.349	-0.173
CHEMBL1951	Monoamine oxidase A	Homo sapiens	pIC50	765	0.476	0.583
CHEMBL2756	Monoamine oxidase B	Bos taurus	pKi	163	0.204	0.293
CHEMBL2993	Monoamine oxidase B	Rattus norvegicus	pIC50	295	0.523	0.555
CHEMBL2039	Monoamine oxidase B	Homo sapiens	pIC50	1214	0.578	0.56
CHEMBL2039	Monoamine oxidase B	Homo sapiens	pKi	139	0.529	0.591
CHEMBL4191	Monoglyceride lipase	Homo sapiens	pIC50	276	0.756	0.496
CHEMBL5306	Motilin receptor	Oryctolagus cuniculus	pEC50	58	0.495	0.538
CHEMBL2203	Motilin receptor	Homo sapiens	pKi	68	0.364	0.354
CHEMBL2203	Motilin receptor	Homo sapiens	pEC50	97	0.134	0.193
CHEMBL4354	Mu opioid receptor	Cavia porcellus	pKi	605	0.61	0.544
CHEMBL4354	Mu opioid receptor	Cavia porcellus	pIC50	763	0.471	0.456
CHEMBL270	Mu opioid receptor	Rattus norvegicus	pKi	1041	0.597	0.59
CHEMBL270	Mu opioid receptor	Rattus norvegicus	pIC50	408	0.355	0.685
CHEMBL216	Muscarinic acetylcholine receptor M1	Homo sapiens	pKi	459	0.485	0.665
CHEMBL216	Muscarinic acetylcholine receptor M1	Homo sapiens	pIC50	396	0.679	0.579
CHEMBL216	Muscarinic acetylcholine receptor M1	Homo sapiens	pEC50	184	0.472	0.531
CHEMBL4781	Muscarinic acetylcholine receptor M2	Sus scrofa	pEC50	94	0.748	0.429
CHEMBL245	Muscarinic acetylcholine receptor M3	Homo sapiens	pKd	81	0.283	0.035
CHEMBL320	Muscarinic acetylcholine receptor M3	Rattus norvegicus	pKi	69	0.574	0.497
CHEMBL1821	Muscarinic acetylcholine receptor M4	Homo sapiens	pEC50	89	0.122	0.285
CHEMBL1821	Muscarinic acetylcholine receptor M4	Homo sapiens	pKi	307	0.58	0.528
CHEMBL1821	Muscarinic acetylcholine receptor M4	Homo sapiens	pIC50	98	0.038	0.456
CHEMBL2035	Muscarinic acetylcholine receptor M5	Homo sapiens	pEC50	60	0.19	0.523
CHEMBL2035	Muscarinic acetylcholine receptor M5	Homo sapiens	pKi	310	0.564	0.59
CHEMBL2035	Muscarinic acetylcholine receptor M5	Homo sapiens	pIC50	116	0.404	0.06
CHEMBL2034805	N-acylethanolamine-hydrolyzing acid amidase	Rattus norvegicus	pIC50	54	-0.07	0.267
CHEMBL1741208	NACHT, LRR and PYD domains-containing protein 3	Homo sapiens	pIC50	61	-0.04	-0.038
CHEMBL1287628	NADPH oxidase 1	Homo sapiens	pIC50	58	0.118	0.116
CHEMBL3768	Neprilysin	Oryctolagus cuniculus	pKi	94	0.298	0.702
CHEMBL3768	Neprilysin	Oryctolagus cuniculus	pIC50	185	0.226	0.208
CHEMBL2815	Nerve growth factor receptor Trk-A	Homo sapiens	pIC50	71	0.118	0.466
CHEMBL3942	Neurokinin 1 receptor	Cavia porcellus	pIC50	208	0.584	0.496
CHEMBL249	Neurokinin 1 receptor	Homo sapiens	pKi	350	0.691	0.58
CHEMBL4027	Neurokinin 1 receptor	Rattus norvegicus	pKi	69	0.351	0.065
CHEMBL2327	Neurokinin 2 receptor	Homo sapiens	pIC50	82	0.778	0.468
CHEMBL4429	Neurokinin 3 receptor	Homo sapiens	pKi	180	0.625	0.512
CHEMBL4429	Neurokinin 3 receptor	Homo sapiens	pIC50	143	0.622	0.578
CHEMBL4980	Neuronal acetylcholine receptor protein alpha-7 subunit	Rattus norvegicus	pEC50	160	0.366	0.293
CHEMBL1907587	Neuronal acetylcholine receptor; alpha3/beta2	Rattus norvegicus	pKi	142	0.692	0.516
CHEMBL1907594	Neuronal acetylcholine receptor; alpha3/beta4	Homo sapiens	pIC50	147	0.467	0.465
CHEMBL1907593	Neuronal acetylcholine receptor; alpha3/beta4	Rattus norvegicus	pKi	153	0.573	0.565
CHEMBL1907595	Neuronal acetylcholine receptor; alpha4/beta4	Rattus norvegicus	pKi	134	0.486	0.763
CHEMBL5497	Neuropeptide S receptor	Mus musculus	pEC50	54	0.301	0.613
CHEMBL5162	Neuropeptide S receptor	Homo sapiens	pIC50	56	0.366	0.484
CHEMBL4777	Neuropeptide Y receptor type 1	Homo sapiens	pKi	194	0.295	0.427
CHEMBL4018	Neuropeptide Y receptor type 2	Homo sapiens	pKi	106	0.54	0.534
CHEMBL3802	Neuropeptide Y receptor type 5	Mus musculus	pIC50	94	0.452	0.189
CHEMBL4561	Neuropeptide Y receptor type 5	Homo sapiens	pIC50	326	0.43	0.564
CHEMBL4561	Neuropeptide Y receptor type 5	Homo sapiens	pKi	353	0.464	0.567
CHEMBL1293293	Neuropeptides B/W receptor type 1	Homo sapiens	pIC50	165	0.446	0.545
CHEMBL5174	Neuropilin-1	Homo sapiens	pIC50	55	0.235	0.674
CHEMBL4123	Neurotensin receptor 1	Homo sapiens	pKi	63	0.394	0.746
CHEMBL4123	Neurotensin receptor 1	Homo sapiens	pEC50	238	0.815	0.499
CHEMBL2027	Niemann-Pick C1-like protein 1	Homo sapiens	pIC50	91	0.258	0.214
CHEMBL5221	Nischarin	Rattus norvegicus	pIC50	78	0.005	-0.384
CHEMBL3464	Nitric oxide synthase, inducible	Mus musculus	pKi	184	0.386	0.311
CHEMBL3464	Nitric oxide synthase, inducible	Mus musculus	pIC50	194	0.431	0.626
CHEMBL4481	Nitric oxide synthase, inducible	Homo sapiens	pEC50	110	0.161	0.674
CHEMBL3048	Nitric-oxide synthase, brain	Rattus norvegicus	pIC50	89	0.044	0.307
CHEMBL3568	Nitric-oxide synthase, brain	Homo sapiens	pEC50	69	0.34	0.366
CHEMBL3568	Nitric-oxide synthase, brain	Homo sapiens	pIC50	353	0.374	0.323
CHEMBL3048	Nitric-oxide synthase, brain	Rattus norvegicus	pKi	207	0.588	0.579
CHEMBL4802	Nitric-oxide synthase, endothelial	Bos taurus	pKi	143	0.623	0.555
CHEMBL4803	Nitric-oxide synthase, endothelial	Homo sapiens	pIC50	301	0.393	0.469
CHEMBL2014	Nociceptin receptor	Homo sapiens	pEC50	164	0.628	0.586
CHEMBL2014	Nociceptin receptor	Homo sapiens	pIC50	371	0.497	0.558
CHEMBL2014	Nociceptin receptor	Homo sapiens	pKi	756	0.569	0.593
CHEMBL222	Norepinephrine transporter	Homo sapiens	pKi	1131	0.576	0.596
CHEMBL304	Norepinephrine transporter	Rattus norvegicus	pKi	304	0.332	0.333
CHEMBL304	Norepinephrine transporter	Rattus norvegicus	pIC50	72	0.352	0.461
CHEMBL222	Norepinephrine transporter	Homo sapiens	pIC50	1327	0.57	0.586
CHEMBL1293269	NS3	Hepatitis C virus	pIC50	83	-0.001	0.463
CHEMBL1615387	Nuclear receptor coactivator 1	Homo sapiens	pIC50	155	-0.035	0.048
CHEMBL1615382	Nuclear receptor coactivator 3	Homo sapiens	pIC50	209	0.017	0.216
CHEMBL1293229	Nuclear receptor subfamily 4 group A member 1	Homo sapiens	pIC50	140	0.026	-0.207
CHEMBL1293229	Nuclear receptor subfamily 4 group A member 1	Homo sapiens	pEC50	54	-0.045	-0.466
CHEMBL1293222	Nucleotide-binding oligomerization domain-containing protein 1	Homo sapiens	pIC50	206	0.244	-0.05
CHEMBL1293266	Nucleotide-binding oligomerization domain-containing protein 2	Homo sapiens	pEC50	182	-0.442	-0.002
CHEMBL1293266	Nucleotide-binding oligomerization domain-containing protein 2	Homo sapiens	pIC50	85	0.206	0.332
CHEMBL5113	Orexin receptor 1	Homo sapiens	pEC50	82	0.553	0.51
CHEMBL5113	Orexin receptor 1	Homo sapiens	pKi	126	0.56	0.238
CHEMBL5113	Orexin receptor 1	Homo sapiens	pIC50	356	0.6	0.44
CHEMBL4792	Orexin receptor 2	Homo sapiens	pIC50	203	0.219	0.197
CHEMBL4792	Orexin receptor 2	Homo sapiens	pKi	164	0.356	0.64
CHEMBL3996	Oxytocin receptor	Rattus norvegicus	pKi	77	0.266	0.226
CHEMBL2049	Oxytocin receptor	Homo sapiens	pKi	384	0.559	0.564
CHEMBL4302	P-glycoprotein 1	Homo sapiens	pIC50	221	0.361	0.466
CHEMBL5378	P-selectin	Homo sapiens	pIC50	52	0.428	-0.749
CHEMBL2135	P2X purinoceptor 2	Rattus norvegicus	pIC50	58	-0.774	-0.977
CHEMBL2998	P2X purinoceptor 3	Homo sapiens	pIC50	73	0.299	0.284
CHEMBL4824	P2X purinoceptor 3	Rattus norvegicus	pIC50	102	0.372	0.044
CHEMBL2104	P2X purinoceptor 4	Homo sapiens	pIC50	58	0.281	0.07
CHEMBL4805	P2X purinoceptor 7	Homo sapiens	pIC50	1459	0.504	0.574
CHEMBL2496	P2X purinoceptor 7	Rattus norvegicus	pIC50	269	0.27	0.479
CHEMBL5720	P2Y purinoceptor 1	Meleagris gallopavo	pEC50	87	0.381	0.357
CHEMBL1770046	P2Y purinoceptor 14	Mus musculus	pIC50	64	0.412	0.044
CHEMBL3548	Peptide N-myristoyltransferase 1	Candida albicans (strain SC5314 / ATCC MYA-2876) (Yeast)	pIC50	66	0.468	-0.012
CHEMBL2288	Peptidyl-prolyl cis-trans isomerase NIMA-interacting 1	Homo sapiens	pIC50	58	0.038	0.267
CHEMBL2288	Peptidyl-prolyl cis-trans isomerase NIMA-interacting 1	Homo sapiens	pKi	66	0.526	0.593
CHEMBL5480	Perforin-1	Homo sapiens	pIC50	61	0.319	0.368
CHEMBL2129	Peroxisome proliferator-activated receptor alpha	Rattus norvegicus	pEC50	54	0.371	0.717
CHEMBL239	Peroxisome proliferator-activated receptor alpha	Homo sapiens	pEC50	1409	0.528	0.537
CHEMBL2128	Peroxisome proliferator-activated receptor alpha	Mus musculus	pEC50	60	0.151	0.491
CHEMBL239	Peroxisome proliferator-activated receptor alpha	Homo sapiens	pKi	51	-0.377	0.181
CHEMBL239	Peroxisome proliferator-activated receptor alpha	Homo sapiens	pIC50	537	0.562	0.578
CHEMBL2459	Peroxisome proliferator-activated receptor gamma	Mus musculus	pEC50	160	0.295	0.393
CHEMBL235	Peroxisome proliferator-activated receptor gamma	Homo sapiens	pKi	143	0.311	0.634
CHEMBL2331	Phenylethanolamine N-methyltransferase	Bos taurus	pKi	58	0.322	0.387
CHEMBL4617	Phenylethanolamine N-methyltransferase	Homo sapiens	pKi	137	0.5	0.237
CHEMBL4409	Phosphodiesterase 10A	Homo sapiens	pKi	118	0.292	0.548
CHEMBL4409	Phosphodiesterase 10A	Homo sapiens	pIC50	405	0.457	0.458
CHEMBL2652	Phosphodiesterase 2A	Homo sapiens	pIC50	125	0.59	0.39
CHEMBL241	Phosphodiesterase 3A	Homo sapiens	pIC50	110	0.477	0.826
CHEMBL3478	Phosphodiesterase 5A	Bos taurus	pIC50	76	0.513	0.593
CHEMBL6113	Phosphoethanolamine/phosphocholine phosphatase	Homo sapiens	pIC50	65	0.086	0.524
CHEMBL4426	Phospholipase A2 group 1B	Homo sapiens	pIC50	347	0.108	0.247
CHEMBL2734	Phospholipase D2	Homo sapiens	pIC50	94	0.403	-0.179
CHEMBL1741162	Phosphomannomutase 2	Homo sapiens	pIC50	51	0.182	0.262
CHEMBL4374	Photoreceptor-specific nuclear receptor	Homo sapiens	pIC50	111	0.328	-0.361
CHEMBL2366481	Photosystem Q(B) protein	Spinacia oleracea	pIC50	72	0.622	0.388
CHEMBL4005	PI3-kinase p110-alpha subunit	Homo sapiens	pIC50	690	0.627	0.526
CHEMBL2111367	PI3-kinase p110-alpha/p85-alpha	Homo sapiens	pIC50	61	0.232	0.786
CHEMBL3145	PI3-kinase p110-beta subunit	Homo sapiens	pIC50	417	0.611	0.558
CHEMBL3145	PI3-kinase p110-beta subunit	Homo sapiens	pKi	62	0.338	0.444
CHEMBL3130	PI3-kinase p110-delta subunit	Homo sapiens	pIC50	355	0.429	0.442
CHEMBL3267	PI3-kinase p110-gamma subunit	Homo sapiens	pKi	89	0.183	0.349
CHEMBL5399	Pituitary adenylate cyclase-activating polypeptide type I receptor	Homo sapiens	pEC50	69	0.32	0.013
CHEMBL5399	Pituitary adenylate cyclase-activating polypeptide type I receptor	Homo sapiens	pIC50	81	0.494	0.147
CHEMBL4414	Plasmepsin 2	Plasmodium falciparum	pIC50	106	0.302	0.69
CHEMBL1801	Plasminogen	Homo sapiens	pIC50	53	0.291	0.378
CHEMBL3475	Plasminogen activator inhibitor-1	Homo sapiens	pIC50	66	0.411	0.457
CHEMBL5136	Platelet activating factor receptor	Cavia porcellus	pKi	368	0.59	0.567
CHEMBL2096980	Platelet-derived growth factor receptor	Mus musculus	pIC50	61	0.476	0.678
CHEMBL2095189	Platelet-derived growth factor receptor	Homo sapiens	pIC50	77	0.041	0.132
CHEMBL2007	Platelet-derived growth factor receptor alpha	Homo sapiens	pIC50	102	0.238	0.365
CHEMBL1913	Platelet-derived growth factor receptor beta	Homo sapiens	pKd	53	0.092	0.329
CHEMBL1293240	Plectin	Homo sapiens	pIC50	71	-0.048	0.326
CHEMBL3105	Poly [ADP-ribose] polymerase-1	Homo sapiens	pKi	75	0.549	0.168
CHEMBL1293286	Polyadenylate-binding protein 1	Homo sapiens	pIC50	323	0.38	0.388
CHEMBL1886	Potassium channel, inwardly rectifying, subfamily J, member 11	Homo sapiens	pEC50	55	0.045	0.554
CHEMBL1741179	Probable DNA dC->dU-editing enzyme APOBEC-3A	Homo sapiens	pIC50	464	0.267	0.193
CHEMBL2069161	Probable G-protein coupled receptor 142	Homo sapiens	pEC50	92	0.442	0.367
CHEMBL1255164	Probable protein-cysteine N-palmitoyltransferase porcupine	Mus musculus	pEC50	55	0.497	0.631
CHEMBL5767	PROBABLE TRANSMEMBRANE CARBONIC ANHYDRASE (CARBONATE DEHYDRATASE) (CARBONIC DEHYDRATASE)	Mycobacterium tuberculosis	pKi	101	0.442	0.442
CHEMBL208	Progesterone receptor	Homo sapiens	pKi	240	0.661	0.4
CHEMBL208	Progesterone receptor	Homo sapiens	pEC50	230	0.411	0.494
CHEMBL2461	Prolyl endopeptidase	Sus scrofa	pIC50	97	0.385	0.37
CHEMBL3202	Prolyl endopeptidase	Homo sapiens	pIC50	88	0.265	0.443
CHEMBL5658	Prostaglandin E synthase	Homo sapiens	pIC50	393	0.675	0.472
CHEMBL4427	Prostanoid DP receptor	Homo sapiens	pKi	113	0.629	0.533
CHEMBL4427	Prostanoid DP receptor	Homo sapiens	pIC50	151	0.625	0.556
CHEMBL3933	Prostanoid DP receptor	Mus musculus	pKi	52	0.479	0.597
CHEMBL3933	Prostanoid DP receptor	Mus musculus	pIC50	61	0.175	-0.137
CHEMBL2181	Prostanoid EP1 receptor	Mus musculus	pKi	61	0.122	0.814
CHEMBL1811	Prostanoid EP1 receptor	Homo sapiens	pIC50	438	0.489	0.534
CHEMBL1881	Prostanoid EP2 receptor	Homo sapiens	pKi	108	0.244	0.21
CHEMBL4336	Prostanoid EP3 receptor	Mus musculus	pIC50	128	0.641	0.38
CHEMBL3710	Prostanoid EP3 receptor	Homo sapiens	pIC50	191	0.547	0.535
CHEMBL3710	Prostanoid EP3 receptor	Homo sapiens	pKi	162	0.546	0.519
CHEMBL4086	Prostanoid EP4 receptor	Rattus norvegicus	pEC50	81	0.241	0.425
CHEMBL1836	Prostanoid EP4 receptor	Homo sapiens	pIC50	70	0.488	0.625
CHEMBL1995	Prostanoid IP receptor	Homo sapiens	pKi	81	0.27	0.103
CHEMBL4662	Proteasome Macropain subunit MB1	Homo sapiens	pIC50	120	0.352	0.568
CHEMBL2095197	Protein farnesyltransferase	Rattus norvegicus	pIC50	88	0.3	0.287
CHEMBL2094108	Protein farnesyltransferase	Homo sapiens	pIC50	306	0.605	0.583
CHEMBL2096912	Protein farnesyltransferase	Mus musculus	pEC50	66	0.075	-0.154
CHEMBL2095178	Protein farnesyltransferase	Bos taurus	pIC50	231	0.474	0.492
CHEMBL299	Protein kinase C alpha	Homo sapiens	pIC50	133	0.31	0.534
CHEMBL299	Protein kinase C alpha	Homo sapiens	pKi	180	0.289	0.406
CHEMBL3045	Protein kinase C beta	Homo sapiens	pIC50	154	0.501	0.491
CHEMBL2996	Protein kinase C delta	Homo sapiens	pKi	52	0.243	0.83
CHEMBL2996	Protein kinase C delta	Homo sapiens	pIC50	145	0.374	0.086
CHEMBL3582	Protein kinase C epsilon	Homo sapiens	pIC50	97	0.198	0.397
CHEMBL3616	Protein kinase C eta	Homo sapiens	pIC50	76	0.13	0.174
CHEMBL2938	Protein kinase C gamma	Homo sapiens	pIC50	79	0.362	0.058
CHEMBL3920	Protein kinase C theta	Homo sapiens	pIC50	133	0.403	0.648
CHEMBL3438	Protein kinase C zeta	Homo sapiens	pIC50	62	0.145	0.715
CHEMBL4090	Protein kinase Pfmrk	Plasmodium falciparum	pIC50	89	0.048	-0.41
CHEMBL2146298	Protein skinhead-1	Caenorhabditis elegans	pIC50	375	0.052	-0.041
CHEMBL5469	Protein tyrosine kinase 2 beta	Homo sapiens	pIC50	113	0.301	0.713
CHEMBL2730	Protein-glutamine gamma-glutamyltransferase	Homo sapiens	pIC50	178	0.45	0.766
CHEMBL2810	Protein-glutamine gamma-glutamyltransferase K	Homo sapiens	pIC50	74	0.051	-0.1
CHEMBL3166	Protein-tyrosine phosphatase 1C	Homo sapiens	pIC50	86	0.328	0.534
CHEMBL3864	Protein-tyrosine phosphatase 2C	Homo sapiens	pIC50	242	-0.002	0.05
CHEMBL3236	Protein-tyrosine phosphatase G1	Homo sapiens	pIC50	66	0.204	-0.381
CHEMBL2219	Protein-tyrosine phosphatase LC-PTP	Homo sapiens	pIC50	292	0.155	0.262
CHEMBL3974	Proteinase-activated receptor 1	Homo sapiens	pIC50	283	0.393	0.544
CHEMBL3974	Proteinase-activated receptor 1	Homo sapiens	pKi	60	0.339	0.142
CHEMBL5331	Proto-oncogene tyrosine-protein kinase MER	Homo sapiens	pIC50	92	0.528	0.549
CHEMBL1926488	Protoporphyrinogen oxidase	Homo sapiens	pKi	89	0.517	0.575
CHEMBL4338	Purine nucleoside phosphorylase	Homo sapiens	pKi	89	0.342	0.658
CHEMBL4315	Purinergic receptor P2Y1	Homo sapiens	pIC50	58	0.08	0.112
CHEMBL4315	Purinergic receptor P2Y1	Homo sapiens	pKi	234	0.189	0.437
CHEMBL4398	Purinergic receptor P2Y2	Homo sapiens	pEC50	158	0.516	0.477
CHEMBL1741200	Putative hexokinase HKDC1	Homo sapiens	pEC50	84	0.149	0.303
CHEMBL1741200	Putative hexokinase HKDC1	Homo sapiens	pIC50	221	0.07	-0.029
CHEMBL2123	Pyrimidinergic receptor P2Y4	Homo sapiens	pEC50	82	0.102	0.432
CHEMBL4714	Pyrimidinergic receptor P2Y6	Homo sapiens	pEC50	127	0	0.247
CHEMBL2189162	Pyruvate kinase	Staphylococcus aureus (strain MRSA252)	pIC50	53	0.335	0.652
CHEMBL1075189	Pyruvate kinase isozymes M1/M2	Homo sapiens	pEC50	69	0.318	0.314
CHEMBL3623	Quinone reductase 1)	Homo sapiens	pIC50	56	0.402	0.216
CHEMBL2046264	Renin	Macaca fascicularis	pIC50	97	0.059	0.451
CHEMBL6056	Renin	Callithrix jacchus	pIC50	78	0.273	0.511
CHEMBL2061	Retinoid X receptor alpha	Homo sapiens	pEC50	100	0.659	0.539
CHEMBL2061	Retinoid X receptor alpha	Homo sapiens	pIC50	93	0.49	0.254
CHEMBL2973	Rho-associated protein kinase 2	Homo sapiens	pIC50	248	0.461	0.189
CHEMBL4188	Rhodesain	Trypanosoma brucei rhodesiense	pKi	84	0.281	0.145
CHEMBL4188	Rhodesain	Trypanosoma brucei rhodesiense	pIC50	61	0.434	-0.707
CHEMBL4237	Ribosomal protein S6 kinase alpha 5	Homo sapiens	pIC50	53	0.301	0.317
CHEMBL5517	Secreted frizzled-related protein 1	Homo sapiens	pIC50	67	0.067	0.247
CHEMBL1741215	Sentrin-specific protease 6	Homo sapiens	pIC50	693	0.233	0.178
CHEMBL1741213	Sentrin-specific protease 7	Homo sapiens	pIC50	807	0.228	0.087
CHEMBL1741207	Sentrin-specific protease 8	Homo sapiens	pIC50	629	0.212	0.098
CHEMBL2164	Serine/threonine protein phosphatase PP1-alpha catalytic subunit	Homo sapiens	pIC50	63	0.236	0.27
CHEMBL4202	Serine/threonine-protein kinase 2	Homo sapiens	pKd	53	-0.108	-0.03
CHEMBL4282	Serine/threonine-protein kinase AKT	Homo sapiens	pIC50	631	0.663	0.503
CHEMBL4722	Serine/threonine-protein kinase Aurora-A	Homo sapiens	pIC50	422	0.672	0.547
CHEMBL4630	Serine/threonine-protein kinase Chk1	Homo sapiens	pEC50	69	0.061	0.483
CHEMBL2147	Serine/threonine-protein kinase PIM1	Homo sapiens	pIC50	373	0.64	0.544
CHEMBL5407	Serine/threonine-protein kinase PIM3	Homo sapiens	pIC50	98	0.278	0.467
CHEMBL1906	Serine/threonine-protein kinase RAF	Homo sapiens	pIC50	110	0.226	0.632
CHEMBL5491	Serine/threonine-protein kinase WEE1	Homo sapiens	pIC50	217	0.46	0.738
CHEMBL214	Serotonin 1a (5-HT1a) receptor	Homo sapiens	pEC50	207	0.51	0.409
CHEMBL273	Serotonin 1a (5-HT1a) receptor	Rattus norvegicus	pKi	1121	0.508	0.527
CHEMBL214	Serotonin 1a (5-HT1a) receptor	Homo sapiens	pIC50	192	0.453	0.617
CHEMBL1898	Serotonin 1b (5-HT1b) receptor	Homo sapiens	pKi	471	0.6	0.537
CHEMBL3459	Serotonin 1b (5-HT1b) receptor	Rattus norvegicus	pKi	80	0.532	0.501
CHEMBL3459	Serotonin 1b (5-HT1b) receptor	Rattus norvegicus	pIC50	89	0.597	0.554
CHEMBL224	Serotonin 2a (5-HT2a) receptor	Homo sapiens	pEC50	222	0.126	0.173
CHEMBL322	Serotonin 2a (5-HT2a) receptor	Rattus norvegicus	pIC50	84	0.639	0.301
CHEMBL322	Serotonin 2a (5-HT2a) receptor	Rattus norvegicus	pKi	663	0.432	0.511
CHEMBL224	Serotonin 2a (5-HT2a) receptor	Homo sapiens	pIC50	528	0.563	0.413
CHEMBL2490	Serotonin 2a (5-HT2a) receptor	Sus scrofa	pKi	76	0.46	0.653
CHEMBL1833	Serotonin 2b (5-HT2b) receptor	Homo sapiens	pEC50	234	0.284	0.311
CHEMBL1833	Serotonin 2b (5-HT2b) receptor	Homo sapiens	pIC50	204	0.39	0.388
CHEMBL1833	Serotonin 2b (5-HT2b) receptor	Homo sapiens	pKi	673	0.381	0.294
CHEMBL225	Serotonin 2c (5-HT2c) receptor	Homo sapiens	pKi	1062	0.511	0.594
CHEMBL225	Serotonin 2c (5-HT2c) receptor	Homo sapiens	pEC50	428	0.212	0.217
CHEMBL225	Serotonin 2c (5-HT2c) receptor	Homo sapiens	pIC50	590	0.404	0.405
CHEMBL324	Serotonin 2c (5-HT2c) receptor	Rattus norvegicus	pKi	124	0.324	0.216
CHEMBL2094116	Serotonin 3 (5-HT3) receptor	Rattus norvegicus	pKi	156	0.524	0.458
CHEMBL1899	Serotonin 3a (5-HT3a) receptor	Homo sapiens	pKi	232	0.689	0.479
CHEMBL2411	Serotonin 3a (5-HT3a) receptor	Rattus norvegicus	pKi	78	0.112	0.297
CHEMBL1899	Serotonin 3a (5-HT3a) receptor	Homo sapiens	pIC50	83	0.575	0.138
CHEMBL3426	Serotonin 5a (5-HT5a) receptor	Homo sapiens	pKi	137	0.384	0.777
CHEMBL3371	Serotonin 6 (5-HT6) receptor	Homo sapiens	pIC50	661	0.56	0.566
CHEMBL3155	Serotonin 7 (5-HT7) receptor	Homo sapiens	pIC50	195	0.306	0.472
CHEMBL3223	Serotonin 7 (5-HT7) receptor	Rattus norvegicus	pKi	193	0.399	0.441
CHEMBL228	Serotonin transporter	Homo sapiens	pIC50	1717	0.592	0.588
CHEMBL5189	Sialidase	Clostridium perfringens	pIC50	64	0.519	0.491
CHEMBL287	Sigma opioid receptor	Homo sapiens	pIC50	107	0.495	0.576
CHEMBL287	Sigma opioid receptor	Homo sapiens	pKi	201	0.457	0.628
CHEMBL6101	Signal transducer and activator of transcription 1-alpha/beta	Homo sapiens	pEC50	75	-0.068	-0.329
CHEMBL4026	Signal transducer and activator of transcription 3	Homo sapiens	pIC50	336	0.424	0.663
CHEMBL5971	Smoothened homolog	Homo sapiens	pIC50	175	0.444	0.586
CHEMBL1980	Sodium channel protein type V alpha subunit	Homo sapiens	pIC50	221	0.688	0.575
CHEMBL5158	Sodium channel protein type X alpha subunit	Mus musculus	pIC50	78	0.279	0.087
CHEMBL3884	Sodium/glucose cotransporter 2	Homo sapiens	pIC50	684	0.608	0.563
CHEMBL2781	Sodium/hydrogen exchanger 1	Homo sapiens	pIC50	206	0.481	0.517
CHEMBL2577	Sodium/hydrogen exchanger 1	Rattus norvegicus	pIC50	73	0.232	0.47
CHEMBL1743125	Solute carrier family 15 member 2	Homo sapiens	pKi	56	0.127	0.445
CHEMBL5685	Solute carrier family 22 member 1	Homo sapiens	pIC50	58	-0.208	-0.378
CHEMBL1917	Somatostatin receptor 1	Homo sapiens	pIC50	151	0.212	0.493
CHEMBL4652	Somatostatin receptor 1	Rattus norvegicus	pKd	148	0.363	0.369
CHEMBL2978	Somatostatin receptor 2	Rattus norvegicus	pKd	127	-0.547	0.289
CHEMBL1804	Somatostatin receptor 2	Homo sapiens	pKi	77	0.741	0.564
CHEMBL1804	Somatostatin receptor 2	Homo sapiens	pIC50	177	0.367	0.464
CHEMBL2028	Somatostatin receptor 3	Homo sapiens	pKd	55	0.494	-0.223
CHEMBL1792	Somatostatin receptor 5	Homo sapiens	pIC50	160	0.531	0.247
CHEMBL4333	Sphingosine 1-phosphate receptor Edg-1	Homo sapiens	pEC50	842	0.592	0.577
CHEMBL3892	Sphingosine 1-phosphate receptor Edg-3	Homo sapiens	pEC50	466	0.548	0.396
CHEMBL2955	Sphingosine 1-phosphate receptor Edg-5	Homo sapiens	pIC50	106	0.326	0.611
CHEMBL3230	Sphingosine 1-phosphate receptor Edg-6	Homo sapiens	pEC50	150	0.384	0.485
CHEMBL2274	Sphingosine 1-phosphate receptor Edg-8	Homo sapiens	pEC50	98	0.194	0.598
CHEMBL4394	Sphingosine kinase 1	Homo sapiens	pIC50	84	0.518	0.523
CHEMBL3338	Squalene synthetase	Homo sapiens	pIC50	60	0.241	0.39
CHEMBL1936	Stem cell growth factor receptor	Homo sapiens	pIC50	328	0.394	0.57
CHEMBL1787	Steroid 5-alpha-reductase 1	Homo sapiens	pIC50	69	0.139	0.702
CHEMBL3559	Steryl-sulfatase	Homo sapiens	pIC50	128	0.48	0.65
CHEMBL3114	Sucrase-isomaltase	Rattus norvegicus	pIC50	66	0.179	0.232
CHEMBL2095198	Sulfonylurea receptor 2, Kir6.2	Homo sapiens	pEC50	79	0.147	0.063
CHEMBL2095174	SUMO-activating enzyme	Homo sapiens	pIC50	291	0.13	0.162
CHEMBL4828	Synaptic vesicular amine transporter	Rattus norvegicus	pKi	103	0.419	0.167
CHEMBL3807	T-cell protein-tyrosine phosphatase	Homo sapiens	pIC50	144	0.401	0.634
CHEMBL3038499	TAK1/TAB1	Homo sapiens	pIC50	81	0.209	0.752
CHEMBL6164	Tankyrase-1	Homo sapiens	pIC50	130	0.674	0.263
CHEMBL6154	Tankyrase-2	Homo sapiens	pIC50	138	0.261	0.301
CHEMBL2916	Telomerase reverse transcriptase	Homo sapiens	pEC50	71	0.293	0.814
CHEMBL3305	Testis-specific androgen-binding protein	Homo sapiens	pKd	90	0.429	0.654
CHEMBL4267	TGF-beta receptor type II	Homo sapiens	pIC50	53	0.233	0.291
CHEMBL204	Thrombin	Homo sapiens	pIC50	680	0.447	0.364
CHEMBL4471	Thrombin	Bos taurus	pIC50	356	0.153	0.372
CHEMBL4471	Thrombin	Bos taurus	pKi	71	0.204	0.192
CHEMBL1864	Thrombopoietin receptor	Homo sapiens	pEC50	185	0.391	0.498
CHEMBL2069	Thromboxane A2 receptor	Homo sapiens	pIC50	72	0.365	0.355
CHEMBL2069	Thromboxane A2 receptor	Homo sapiens	pKi	151	0.279	0.567
CHEMBL1835	Thromboxane-A synthase	Homo sapiens	pIC50	90	0.417	0.733
CHEMBL1795127	Thymidine kinase	Human herpesvirus 1	pIC50	74	0.192	0.418
CHEMBL3106	Thymidine phosphorylase	Homo sapiens	pIC50	84	0.236	0.628
CHEMBL2361	Thymidylate kinase	Mycobacterium tuberculosis	pKi	117	0.401	0.455
CHEMBL6137	Thymidylate synthase	Escherichia coli	pKi	72	0.287	0.573
CHEMBL6137	Thymidylate synthase	Escherichia coli	pIC50	115	0.284	0.266
CHEMBL1952	Thymidylate synthase	Homo sapiens	pIC50	110	0.308	-0.418
CHEMBL1952	Thymidylate synthase	Homo sapiens	pKi	139	0.427	0.446
CHEMBL5328	Thymidylate synthase	Lactobacillus casei	pKi	111	0.2	0.731
CHEMBL1860	Thyroid hormone receptor alpha	Homo sapiens	pKi	58	0.101	0.402
CHEMBL1947	Thyroid hormone receptor beta-1	Homo sapiens	pKi	63	-0.172	0.277
CHEMBL1873	Tissue-type plasminogen activator	Homo sapiens	pKi	60	0.279	0.563
CHEMBL1825	TNF-alpha	Homo sapiens	pIC50	173	0.272	-0.442
CHEMBL5804	Toll-like receptor 9	Homo sapiens	pIC50	229	0.031	0.008
CHEMBL3833	Trace amine-associated receptor 1	Rattus norvegicus	pEC50	61	0.07	0.313
CHEMBL5857	Trace amine-associated receptor 1	Homo sapiens	pEC50	474	0.263	0.074
CHEMBL5857	Trace amine-associated receptor 1	Homo sapiens	pIC50	406	0.033	-0.179
CHEMBL2380186	Transcriptional activator Myb	Gallus gallus	pIC50	59	0.264	0.787
CHEMBL5160	Transient receptor potential cation channel subfamily A member 1	Rattus norvegicus	pEC50	145	0.393	0.6
CHEMBL6007	Transient receptor potential cation channel subfamily A member 1	Homo sapiens	pIC50	82	0.041	0.547
CHEMBL5011	Transient receptor potential cation channel subfamily M member 8	Rattus norvegicus	pIC50	102	0.253	0.233
CHEMBL1075319	Transient receptor potential cation channel subfamily M member 8	Homo sapiens	pIC50	68	0.242	0.577
CHEMBL4983	Transketolase	Homo sapiens	pEC50	57	0.216	0.375
CHEMBL6184	Transporter	Rattus norvegicus	pKi	151	0.487	0.682
CHEMBL6197	Transporter	Macaca mulatta	pIC50	67	0.071	0.253
CHEMBL6184	Transporter	Rattus norvegicus	pIC50	59	0.156	0.063
CHEMBL2095202	Troponin, cardiac muscle	Homo sapiens	pEC50	96	-0.126	0.394
CHEMBL1837	Trypanothione reductase	Trypanosoma brucei brucei	pIC50	75	0.246	0.46
CHEMBL5131	Trypanothione reductase	Trypanosoma cruzi	pIC50	146	0.43	0.575
CHEMBL5131	Trypanothione reductase	Trypanosoma cruzi	pKi	91	0.661	0.36
CHEMBL209	Trypsin I	Homo sapiens	pKi	57	0.32	0.61
CHEMBL3769	Trypsin I	Bos taurus	pIC50	102	0.287	0.241
CHEMBL2617	Tryptase beta-1	Homo sapiens	pKi	97	0.595	0.568
CHEMBL3318	Tyrosinase	Agaricus bisporus	pIC50	242	0.447	0.4
CHEMBL3318	Tyrosinase	Agaricus bisporus	pKi	59	0.028	0.312
CHEMBL1862	Tyrosine-protein kinase ABL	Homo sapiens	pKi	156	0.088	0
CHEMBL5251	Tyrosine-protein kinase BTK	Homo sapiens	pIC50	64	0.428	0.544
CHEMBL1841	Tyrosine-protein kinase FYN	Homo sapiens	pIC50	70	-0.086	0.295
CHEMBL2959	Tyrosine-protein kinase ITK/TSK	Homo sapiens	pIC50	173	0.528	0.498
CHEMBL2835	Tyrosine-protein kinase JAK1	Homo sapiens	pKi	104	0.667	0.178
CHEMBL2835	Tyrosine-protein kinase JAK1	Homo sapiens	pEC50	133	0.063	0.002
CHEMBL2835	Tyrosine-protein kinase JAK1	Homo sapiens	pIC50	137	0.498	0.479
CHEMBL2971	Tyrosine-protein kinase JAK2	Homo sapiens	pKi	133	0.676	0.595
CHEMBL2148	Tyrosine-protein kinase JAK3	Homo sapiens	pIC50	299	0.492	0.469
CHEMBL2480	Tyrosine-protein kinase LCK	Mus musculus	pIC50	61	0.391	0.171
CHEMBL258	Tyrosine-protein kinase LCK	Homo sapiens	pKd	58	0.071	0.264
CHEMBL1974	Tyrosine-protein kinase receptor FLT3	Homo sapiens	pIC50	291	0.461	0.67
CHEMBL2041	Tyrosine-protein kinase receptor RET	Homo sapiens	pIC50	105	0.399	0.157
CHEMBL5314	Tyrosine-protein kinase receptor TYRO3	Homo sapiens	pIC50	160	0.606	0.504
CHEMBL4895	Tyrosine-protein kinase receptor UFO	Homo sapiens	pIC50	123	0.397	0.251
CHEMBL267	Tyrosine-protein kinase SRC	Homo sapiens	pKi	197	0.297	0.351
CHEMBL3655	Tyrosine-protein kinase SRC	Gallus gallus	pIC50	97	0.211	0.36
CHEMBL2599	Tyrosine-protein kinase SYK	Homo sapiens	pIC50	111	0.244	0.501
CHEMBL4128	Tyrosine-protein kinase TIE-2	Homo sapiens	pIC50	320	0.637	0.272
CHEMBL2803	Tyrosine-protein kinase ZAP-70	Homo sapiens	pIC50	102	0.441	0.735
CHEMBL2007628	Tyrosine-protein phosphatase non-receptor type 5	Homo sapiens	pIC50	142	-0.012	0.069
CHEMBL1075138	Tyrosyl-DNA phosphodiesterase 1	Homo sapiens	pIC50	86	-0.11	-0.084
CHEMBL2169736	Tyrosyl-DNA phosphodiesterase 2	Homo sapiens	pEC50	54	-0.187	-0.883
CHEMBL6089	Ubiquitin-conjugating enzyme E2 N	Homo sapiens	pIC50	320	0.121	0.052
CHEMBL3855	UDP-3-O-acyl-GlcNAc deacetylase	Pseudomonas aeruginosa (strain ATCC 15692 / PAO1 / 1C / PRS 101 / LMG12228)	pIC50	53	0.343	0.587
CHEMBL5631	Uncharacterized protein Rv1284/MT1322	Mycobacterium tuberculosis	pKi	121	0.601	0.566
CHEMBL4161	Urease	Canavalia ensiformis	pKi	53	0.363	0.67
CHEMBL4161	Urease	Canavalia ensiformis	pIC50	131	0.772	0.475
CHEMBL3764	Urotensin II receptor	Homo sapiens	pIC50	82	0.12	0.421
CHEMBL3764	Urotensin II receptor	Homo sapiens	pEC50	102	0.731	0.58
CHEMBL4921	Urotensin II receptor	Rattus norvegicus	pIC50	66	0.448	0.301
CHEMBL3764	Urotensin II receptor	Homo sapiens	pKi	251	0.407	0.563
CHEMBL6165	Urotensin-2	Homo sapiens	pEC50	60	0.207	0.195
CHEMBL4386	Vacuolar-type proton translocating pyrophosphatase 1	Trypanosoma brucei	pIC50	59	0.117	0.051
CHEMBL4794	Vanilloid receptor	Homo sapiens	pKi	273	0.606	0.591
CHEMBL5102	Vanilloid receptor	Rattus norvegicus	pIC50	509	0.514	0.567
CHEMBL4794	Vanilloid receptor	Homo sapiens	pIC50	1199	0.491	0.421
CHEMBL3337	Vascular endothelial growth factor receptor 2	Mus musculus	pIC50	54	0.373	-0.194
CHEMBL1955	Vascular endothelial growth factor receptor 3	Homo sapiens	pIC50	71	0.419	0.196
CHEMBL2868	Vasopressin V1a receptor	Rattus norvegicus	pKi	77	0.518	0.499
CHEMBL1889	Vasopressin V1a receptor	Homo sapiens	pKi	426	0.609	0.595
CHEMBL1889	Vasopressin V1a receptor	Homo sapiens	pIC50	139	0.285	0.269
CHEMBL1889	Vasopressin V1a receptor	Homo sapiens	pEC50	76	0.621	0.491
CHEMBL1921	Vasopressin V1b receptor	Homo sapiens	pEC50	71	0.515	0.538
CHEMBL1921	Vasopressin V1b receptor	Homo sapiens	pIC50	133	0.45	0.504
CHEMBL1790	Vasopressin V2 receptor	Homo sapiens	pKi	160	0.41	0.726
CHEMBL3766	Vasopressin V2 receptor	Rattus norvegicus	pIC50	64	0.303	0.614
CHEMBL1790	Vasopressin V2 receptor	Homo sapiens	pEC50	117	0.384	0.764
CHEMBL3766	Vasopressin V2 receptor	Rattus norvegicus	pKi	63	0.745	0.445
CHEMBL1977	Vitamin D receptor	Homo sapiens	pEC50	60	0.412	0.787
CHEMBL1919	Voltage-gated calcium channel alpha2/delta subunit 1	Homo sapiens	pIC50	126	0.237	0.153
CHEMBL2830	Voltage-gated L-type calcium channel alpha-1C subunit	Oryctolagus cuniculus	pIC50	193	0.781	0.532
CHEMBL4478	Voltage-gated N-type calcium channel alpha-1B subunit	Homo sapiens	pIC50	292	0.419	0.624
CHEMBL4633	Voltage-gated potassium channel subunit Kv1.3	Homo sapiens	pIC50	235	0.506	0.444
CHEMBL4818	Voltage-gated potassium channel subunit Kv1.3	Mus musculus	pEC50	56	0.395	0.463
CHEMBL4306	Voltage-gated potassium channel subunit Kv1.5	Homo sapiens	pIC50	420	0.498	0.49
CHEMBL4641	Voltage-gated T-type calcium channel alpha-1G subunit	Homo sapiens	pIC50	198	0.484	0.538
CHEMBL1859	Voltage-gated T-type calcium channel alpha-1H subunit	Homo sapiens	pIC50	61	0.207	0.099
CHEMBL1293319	Zinc finger protein mex-5	Caenorhabditis elegans	pEC50	628	0.137	0.165

## Sheet: Ligands of 440 models
Target ChEMBL_ID	Compound ChEMBL_ID	SMILES	Activity	Activity type
CHEMBL2056	CHEMBL514382	Clc1ccccc1N2CCN(CCCCN3CCc4ccccc4C3=O)CC2	6.46	pKi
CHEMBL2056	CHEMBL203362	Clc1ccccc1N2CCN(CCN3C(=O)Nc4[nH]c(cc4C3=O)c5ccccc5)CC2	6.29	pKi
CHEMBL2056	CHEMBL212608	CN1CCN(CC1)C2=Nc3cc(Cl)ccc3N(NC(=O)c4ccccc4)c5ccccc25	6.8	pKi
CHEMBL2056	CHEMBL2158636	Br.Oc1ccc(cc1)[C@H]2CN[C@@H]3CCc4cc(O)c(O)cc4[C@H]3C2	6.26	pKi
CHEMBL2056	CHEMBL1626	CN1CCC[C@@H]1CCO[C@](C)(c2ccccc2)c3ccc(Cl)cc3	6.12	pKi
CHEMBL2056	CHEMBL184770	Cc1cccc(N2CCN(CCc3ccc4[nH]nnc4c3)CC2)c1C	5.33	pKi
CHEMBL2056	CHEMBL568251	Oc1cc2NC(=NCCc2cc1Cl)NCCc3ccccc3	6.33	pKi
CHEMBL2056	CHEMBL2057445	COc1cc2C[C@@H]3N(CCc4cc(OC)cc(OC)c34)Cc2c(OC)c1	8.1	pKi
CHEMBL2056	CHEMBL386336	Cc1ccc(CN2CCN(CC2)C3=Nc4cc(Cl)ccc4N(NC(=O)c5ccccc5Cl)c6ccccc36)c(C)c1	5.96	pKi
CHEMBL2056	CHEMBL2057441	COc1cc2C[C@@H]3N(CCc4cc(OC)c(OC)cc34)Cc2c(OC)c1	6.97	pKi
CHEMBL2056	CHEMBL2057442	COc1cc(OC)c2CN3CCc4cc(OC)c(OC)cc4[C@@H]3Cc2c1CO	7.19	pKi
CHEMBL2056	CHEMBL2057443	COc1cc2C[C@@H]3N(CCc4cc5OCOc5cc34)Cc2c(OC)c1	7.13	pKi
CHEMBL2056	CHEMBL476394	Clc1cccc(N2CCN(CCCCN3CCCc4ccccc4C3=O)CC2)c1Cl	5.76	pKi
CHEMBL2056	CHEMBL366265	CCN(CC)CCOc1ccccc1Cc2ccccc2	5.71	pKi
CHEMBL2056	CHEMBL1159655	Cc1c(O)cccc1C(=O)N[C@H](CSc2ccccc2)[C@H](O)CN3C[C@H]4CCCC[C@H]4C[C@H]3C(=O)NC(C)(C)C	5.19	pKi
CHEMBL2056	CHEMBL476393	O=C1N(CCCCN2CCN(CC2)c3ncccn3)CCCc4ccccc14	5.06	pKi
CHEMBL2056	CHEMBL1949728	CN1CCc2ccccc2Cc3[nH]c4ccccc4c3C[C@@H]1CO	7.99	pKi
CHEMBL2056	CHEMBL459871	Oc1ccc2Cc3ccccc3CCNCCc2c1	7.2	pKi
CHEMBL2056	CHEMBL1949726	C[C@@H]1Cc2c(Cc3ccccc3CCN1C)[nH]c4ccccc24	6.19	pKi
CHEMBL2056	CHEMBL1949725	C[C@H]1Cc2c(Cc3ccccc3CCN1C)[nH]c4ccccc24	8.21	pKi
CHEMBL2056	CHEMBL62	CN1CCc2cc(Cl)c(O)cc2[C@H](C1)c3ccccc3	9.25667	pKi
CHEMBL2056	CHEMBL506721	COc1cc2CCN(C)[C@@H]3Cc4cccc(N)c4c(c1)c23	7.11	pKi
CHEMBL2056	CHEMBL366164	CN(C)C[C@H]1C[C@H]2[C@H](O1)c3cc(F)ccc3Sc4ccccc24	7.66	pKi
CHEMBL2056	CHEMBL203689	CN1CCc2ccccc2Cc3c(O)cccc3CC1	7.625	pKi
CHEMBL2056	CHEMBL728	CN1CCN(CCCN2c3ccccc3Sc4ccc(Cl)cc24)CC1	7.11	pKi
CHEMBL2056	CHEMBL64894	[Cl-].CN(C)c1ccc(cc1)C(=C2C=CC(=[N+](C)C)C=C2)c3ccc(cc3)N(C)C	5.81	pKi
CHEMBL2056	CHEMBL437112	CCOc1csc(c1)C(=O)NN2c3ccc(Cl)cc3N=C(N4CCN(C)CC4)c5ccccc25	8	pKi
CHEMBL2056	CHEMBL201432	C(C1CC1)N2CCc3ccccc3Cc4[nH]c5ccccc5c4CC2	6.12	pKi
CHEMBL2056	CHEMBL405751	CN1CCN(CC1)C2=Nc3cc(Cl)ccc3N(NC(=O)c4cnn(c5ccccc5)c4C(F)(F)F)c6ccccc26	7.52	pKi
CHEMBL2056	CHEMBL217299	Oc1cc2OCC3NCc4ccccc4C3c2cc1O	7.01	pKi
CHEMBL2056	CHEMBL183776	COc1ccccc1N2CCN(CCc3ccc4[nH]nnc4c3)CC2	6.09	pKi
CHEMBL2056	CHEMBL204065	COc1ccc2Cc3ccc(OC)cc3CCN(C)CCc2c1	7.8	pKi
CHEMBL2056	CHEMBL201525	CN1CCc2ccccc2Cc3ccccc3CC1	8.06667	pKi
CHEMBL2056	CHEMBL209876	COc1c(Cl)cccc1N2CCN(CCCCNC(=O)c3cc4CCc5ccc(CCc3cc4)cc5)CC2	6.01	pKi
CHEMBL2056	CHEMBL477434	O=C1N(CCCCN2CCN(CC2)c3ccccn3)CCc4ccccc14	5.69	pKi
CHEMBL2056	CHEMBL231374	COc1ccc2CCN(C)CCCc3ccccc3Cc2c1	6.86	pKi
CHEMBL2056	CHEMBL212077	CN1CCN(CC1)C2=Nc3cc(Cl)ccc3N(NC(=O)c4ccc(Cl)c(Cl)c4)c5ccccc25	7.92	pKi
CHEMBL2056	CHEMBL484356	Br.Cc1cccc(c1)c2c(O)c(O)cc3C(CNCCc23)c4ccccc4	7.41	pKi
CHEMBL2056	CHEMBL484352	Br.Oc1cc2C(CNCCc2c(c1O)c3ccccc3)c4ccccc4	6.46	pKi
CHEMBL2056	CHEMBL385590	CC(C)(C)CN1CCN(CC1)C2=Nc3cc(Cl)ccc3N(NC(=O)c4ccccc4Cl)c5ccccc25	6.35	pKi
CHEMBL2056	CHEMBL363124	C(Cc1ccc2[nH]nnc2c1)N3CCN(CC3)c4cccc5ccccc45	5.24	pKi
CHEMBL2056	CHEMBL577050	CC1=NCCc2cc(Cl)c(O)cc2N1c3ccccc3	6.7	pKi
CHEMBL2056	CHEMBL568031	Oc1cc2NC(=NCCc2cc1Cl)c3ccccc3	6.32	pKi
CHEMBL2056	CHEMBL568030	CC(C)CC1=NCCc2cc(Cl)c(O)cc2N1	6.35	pKi
CHEMBL2056	CHEMBL296419	COc1ccc(CCN2CCC(CC2)Nc3nc4ccccc4n3Cc5ccc(F)cc5)cc1	5.7	pKi
CHEMBL2056	CHEMBL385295	CN1CCN(CC1)C2=Nc3ccccc3N(NC(=O)c4ccccc4C)c5ccc(Cl)cc25	7.32	pKi
CHEMBL2056	CHEMBL723	COc1ccccc1OCCNCC(O)COc2cccc3[nH]c4ccccc4c23	6.13	pKi
CHEMBL2056	CHEMBL211910	COc1ccccc1CNN2c3ccc(Cl)cc3N=C(N4CCN(C)CC4)c5ccccc25	7.22	pKi
CHEMBL2056	CHEMBL211915	Clc1ccc2Nc3ccccc3C(=Nc2c1)N4CCN(Cc5cccc6OCOc56)CC4	6.2	pKi
CHEMBL2056	CHEMBL435505	C(CN1CCCC1)Oc2ccccc2Cc3ccccc3	6.42	pKi
CHEMBL2056	CHEMBL643	CC(CN1c2ccccc2Sc3ccccc13)N(C)C	5.86	pKi
CHEMBL2056	CHEMBL212950	CC(C)CN1CCN(CC1)C2=Nc3cc(Cl)ccc3N(NC(=O)c4ccccc4Cl)c5ccccc25	7.09	pKi
CHEMBL2056	CHEMBL209805	CN1CCN(CC1)C2=Nc3cc(Cl)ccc3N(c4ccccc24)S(=O)(=O)c5ccc(C)cc5	7.19	pKi
CHEMBL2056	CHEMBL59	NCCc1ccc(O)c(O)c1	5.06333	pKi
CHEMBL2056	CHEMBL18797	CSc1ccc(\C=C/2\C(=C(CC(=O)O)c3cc(F)ccc23)C)cc1	4.86	pKi
CHEMBL2056	CHEMBL53	CN1CCc2cccc3c2[C@H]1Cc4ccc(O)c(O)c34	6.34333	pKi
CHEMBL2056	CHEMBL1224527	Oc1ccc2[C@@H]3CNCC[C@H]3[C@@H](Cc2c1O)c4ccccc4	7.33	pKi
CHEMBL2056	CHEMBL54	OC1(CCN(CCCC(=O)c2ccc(F)cc2)CC1)c3ccc(Cl)cc3	7.34167	pKi
CHEMBL2056	CHEMBL508399	CCN1CCc2ccccc2Cc3ccc(O)cc3CC1	8.43	pKi
CHEMBL2056	CHEMBL231171	COc1ccc2Cc3ccccc3CCCN(C)CCCc2c1	7.63	pKi
CHEMBL2056	CHEMBL577473	CNC1=NCCc2cc(Cl)c(O)cc2N1	6.11	pKi
CHEMBL2056	CHEMBL215581	CCCC(CCC)C(=O)NN1c2ccc(Cl)cc2N=C(N3CCN(C)CC3)c4ccccc14	7.59	pKi
CHEMBL2056	CHEMBL203734	COc1c(Cl)cc2CCN(C)CCc3ccccc3Cc2c1Cl	7.535	pKi
CHEMBL2056	CHEMBL213775	CN1CCN(CC1)C2=Nc3cc(Cl)ccc3N(NC(=O)c4ccc(Br)cc4)c5ccccc25	7.85	pKi
CHEMBL2056	CHEMBL377564	Fc1ccc(CN2CCN(CC2)C3=Nc4cc(Cl)ccc4N(NC(=O)c5ccccc5Cl)c6ccccc36)c(F)c1	6.05	pKi
CHEMBL2056	CHEMBL21731	CNCCCC12CCC(c3ccccc13)c4ccccc24	6.565	pKi
CHEMBL2056	CHEMBL213577	Clc1ccc2Nc3ccccc3C(=Nc2c1)N4CCN(Cc5ccc6OCCOc6c5)CC4	6.23	pKi
CHEMBL2056	CHEMBL212912	CN1CCN(CC1)C2=Nc3cc(Cl)ccc3N(NC(=O)c4ccccc4Cl)c5ccccc25	8.39	pKi
CHEMBL2056	CHEMBL520992	Br.CN1CCc2c(Cl)c(O)c(O)cc2C(C1)c3cccc(C)c3	8.93	pKi
CHEMBL2056	CHEMBL379875	COc1cc(cc(OC)c1OC)C(=O)NN2c3ccc(Cl)cc3N=C(N4CCN(C)CC4)c5ccccc25	7.51	pKi
CHEMBL2056	CHEMBL379874	CN1CCN(CC1)C2=Nc3cc(Cl)ccc3N(NC(=O)c4cccs4)c5ccccc25	7.85	pKi
CHEMBL2056	CHEMBL383451	CN1CCc2ccccc2Cc3cc(Cl)c(O)c(Cl)c3CC1	8.455	pKi
CHEMBL2056	CHEMBL477961	O=C1N(CCCN2CCN(CC2)c3ccccn3)CCc4ccccc14	5.77	pKi
CHEMBL2056	CHEMBL213492	CN1CCN(CC1)C2=Nc3cc(Cl)ccc3N(NC(=O)c4c(F)cccc4C(F)(F)F)c5ccccc25	8.6	pKi
CHEMBL2056	CHEMBL1457510	COc1c(O)ccc2C[C@@H]3N(CCc4cc5OCOc5cc34)Cc12	8.2	pKi
CHEMBL2056	CHEMBL1949729	CN1CCc2ccccc2Cc3[nH]c4ccccc4c3C[C@H]1CO	6.94	pKi
CHEMBL2056	CHEMBL212383	CN1CCN(CC1)C2=Nc3cc(Cl)ccc3N(NC(=O)c4ccccc4N5CCCCC5)c6ccccc26	8.11	pKi
CHEMBL2056	CHEMBL516	CN1CCC(=C2c3ccccc3C=Cc4ccccc24)CC1	7.1	pKi
CHEMBL2056	CHEMBL212384	CN1CCN(CC1)C2=Nc3cc(Cl)ccc3N(C(=O)Nc4cc(Cl)cc(Cl)c4)c5ccccc25	6.76	pKi
CHEMBL2056	CHEMBL104	Clc1ccccc1C(c2ccccc2)(c3ccccc3)n4ccnc4	5.35	pKi
CHEMBL2056	CHEMBL583890	COc1ccc2cc(ccc2c1)C3=NCCc4cc(Cl)c(O)cc4N3	6.7	pKi
CHEMBL2056	CHEMBL91	Clc1ccc(COC(Cn2ccnc2)c3ccc(Cl)cc3Cl)c(Cl)c1	5.51	pKi
CHEMBL2056	CHEMBL476108	Fc1ccc(cc1)C(=O)CCCN2CCCN(CC2)c3ccc(Cl)cc3	6.79	pKi
CHEMBL2056	CHEMBL213388	CN1CCN(CC1)C2=Nc3cc(Cl)ccc3N(NC(=O)C4CCCCC4)c5ccccc25	7.38	pKi
CHEMBL2056	CHEMBL566508	CSc1ncc2C(=O)CC(CN3CCC(CC3)c4noc5cc(F)ccc45)Cc2n1	7.48	pKi
CHEMBL2056	CHEMBL203637	CN1CCc2ccccc2Cc3ccc(O)c(Cl)c3CC1	9.21	pKi
CHEMBL2056	CHEMBL1403281	CC(C)C[C@@H]1N2C(=O)[C@](NC(=O)[C@H]3CN(C)[C@@H]4Cc5c[nH]c6cccc(C4=C3)c56)(O[C@@]2(O)[C@@H]7CCCN7C1=O)C(C)C	6.69	pKi
CHEMBL2056	CHEMBL505308	Br.Oc1cc2CCNCC(c3ccccc3)c2cc1O	6.72	pKi
CHEMBL2056	CHEMBL516270	FC(F)(F)c1cccc(c1)N2CCN(CCCN3CCc4ccccc4C3=O)CC2	5.76	pKi
CHEMBL2056	CHEMBL2062850	OC[C@H]1[C@H]2CN(Cc3ccccc3)[C@@H]([C@H]2[C@@H]1N4CCCC4)c5ccccc5	4.39	pKi
CHEMBL2056	CHEMBL2062857	CCN(CC)[C@H]1[C@H](CO)[C@@H]2CN(Cc3ccccc3)[C@H]([C@H]12)c4ccc(Br)cc4	5.1	pKi
CHEMBL2056	CHEMBL2062856	CCN(CC)[C@@H]1[C@@H](CO)[C@H]2CN(Cc3ccccc3)[C@@H]([C@@H]12)c4ccc(Br)cc4	5.15	pKi
CHEMBL2056	CHEMBL377420	COc1cc(cc(OC)c1OC)C(=O)NN2c3ccccc3N=C(N4CCN(C)CC4)c5cc(Cl)ccc25	7.7	pKi
CHEMBL2056	CHEMBL2334893	COc1cc2CCN3Cc4cc5OCOc5cc4C[C@H]3c2cc1O	8.38	pKi
CHEMBL2056	CHEMBL213795	CN1CCN(CC1)C2=Nc3cc(Cl)ccc3N(NC(=O)c4ccc(C)cc4)c5ccccc25	8.11	pKi
CHEMBL2056	CHEMBL377584	CN1CCN(CC1)C2=Nc3cc(Cl)ccc3N(NC(=O)c4cccc(I)c4)c5ccccc25	8.44	pKi
CHEMBL2056	CHEMBL213793	CN1CCN(CC1)C2=Nc3cc(Cl)ccc3N(NC(=O)c4cccc(C)c4)c5ccccc25	8.52	pKi
CHEMBL2056	CHEMBL380236	CN1CCN(CC1)C2=Nc3cc(Cl)ccc3N(NC(=O)c4cccc(c4)C(F)(F)F)c5ccccc25	6.83	pKi
CHEMBL2056	CHEMBL378341	CN1CCN(CC1)C2=Nc3cc(Cl)ccc3N(NC(=O)c4cc(F)ccc4C(F)(F)F)c5ccc(Cl)cc25	7.62	pKi
CHEMBL2056	CHEMBL515187	CCCN1CCc2cccc3c2[C@H]1Cc4cccc(OC(=O)CC)c34	7.74	pKi
CHEMBL2056	CHEMBL2334892	COc1cc2CCN3Cc4c(C[C@@H]3c2cc1O)ccc(OC)c4OC	8.18	pKi
CHEMBL2056	CHEMBL215140	CN1CCN(CC1)C2=Nc3cc(Cl)ccc3N(N)c4ccccc24	6.55	pKi
CHEMBL2056	CHEMBL215414	COc1cccc(OC)c1C(=O)NN2c3ccccc3N=C(N4CCN(C)CC4)c5cc(Cl)ccc25	8.22	pKi
CHEMBL2056	CHEMBL1108	Fc1ccc(cc1)C(=O)CCCN2CCC(=CC2)N3C(=O)Nc4ccccc34	6.26	pKi
CHEMBL2056	CHEMBL477206	COc1ccccc1N2CCN(CCCCN3CCCc4ccccc4C3=O)CC2	5.57	pKi
CHEMBL2056	CHEMBL13668	CN1CCc2cc(Cl)c(O)cc2C(C1)c3ccccc3	8.92	pKi
CHEMBL2056	CHEMBL381936	CN1CCc2cc(O)ccc2Cc3ccc(O)cc3CC1	8.59	pKi
CHEMBL2056	CHEMBL1385840	CC(C)[C@@H]1N2C(=O)[C@](NC(=O)[C@H]3CN(C)[C@@H]4Cc5c[nH]c6cccc(C4=C3)c56)(O[C@@]2(O)[C@@H]7CCCN7C1=O)C(C)C	6.83	pKi
CHEMBL2056	CHEMBL482276	CCCCC(=O)Oc1cccc2C[C@H]3N(C)CCc4cc(OC)cc(c34)c12	6.94	pKi
CHEMBL2056	CHEMBL3115585	CCCCCCNC[C@H]1CCc2ccc(O)cc2O1.OC(=O)C(=O)O	4.97	pKi
CHEMBL2056	CHEMBL240773	CCCN1CCC[C@@H]2Cc3n[nH]cc3C[C@@H]12	7.2	pKi
CHEMBL2056	CHEMBL201170	CN1CCc2ccccc2Cc3ccc(O)cc3CC1	9.24333	pKi
CHEMBL2056	CHEMBL435301	CN(C)C[C@H]1CC2[C@H](O1)c3cc(Cl)ccc3Oc4ccccc24	7.08	pKi
CHEMBL2056	CHEMBL379560	COc1ccccc1C(=O)NN2c3ccc(Cl)cc3N=C(N4CCN(C)CC4)c5ccccc25	7.89	pKi
CHEMBL2056	CHEMBL487387	COc1cc2CCN3Cc4c(C[C@H]3c2cc1O)ccc(O)c4OC	8.30333	pKi
CHEMBL2056	CHEMBL1395394	COc1cc2CCN3Cc4c(C[C@@H]3c2cc1O)ccc(OC)c4O	6.28	pKi
CHEMBL2056	CHEMBL215842	CCN1CCN(CC1)C2=Nc3cc(Cl)ccc3N(NC(=O)c4ccccc4Cl)c5ccccc25	7.27	pKi
CHEMBL2056	CHEMBL394779	CN1CCCc2ccccc2Cc3cc(O)ccc3CC1	7.15	pKi
CHEMBL2056	CHEMBL808	Clc1ccc(COC(Cn2ccnc2)c3ccc(Cl)cc3Cl)cc1	5.34	pKi
CHEMBL2056	CHEMBL384500	CN1CCN(CC1)C2=Nc3cc(Cl)ccc3N(NC(=O)c4cccnc4Cl)c5ccccc25	7.96	pKi
CHEMBL2056	CHEMBL415	CN(C)CCCN1c2ccccc2CCc3ccc(Cl)cc13	6.25	pKi
CHEMBL2056	CHEMBL484538	Br.CN1CCc2c(cc(O)c(O)c2c3cccc(C)c3)C(C1)c4cccc(C)c4	8.17	pKi
CHEMBL2056	CHEMBL411	CC\C(=C(\CC)/c1ccc(O)cc1)\c2ccc(O)cc2	5.41	pKi
CHEMBL2056	CHEMBL213193	CN1CCN(CC1)C2=Nc3ccccc3N(NC(=O)c4cc(F)ccc4C(F)(F)F)c5ccc(Cl)cc25	7.66	pKi
CHEMBL2056	CHEMBL1732	CN1C[C@@H](C[C@H]2[C@H]1Cc3c[nH]c4cccc2c34)C(=O)N[C@]5(C)O[C@@]6(O)[C@@H]7CCCN7C(=O)[C@H](Cc8ccccc8)N6C5=O	5.92	pKi
CHEMBL2056	CHEMBL1200633	CC[C@H](C)[C@H]1O[C@]2(CC[C@@H]1C)C[C@@H]3C[C@@H](C\C=C(/C)\[C@@H](O[C@H]4C[C@H](OC)[C@@H](O[C@H]5C[C@H](OC)[C@@H](O)[C@H](C)O5)[C@H](C)O4)[C@@H](C)\C=C\C=C\6/CO[C@@H]7[C@H](O)C(=C[C@@H](C(=O)O3)[C@]67O)C)O2.CO[C@H]8C[C@H](O[C@H]9[C@H](C)O[C@H](C[C@@H]9OC)O[C@H]%10[C@@H](C)\C=C\C=C\%11/CO[C@@H]%12[C@H](O)C(=C[C@@H](C(=O)O[C@H]%13C[C@@H](C\C=C\%10/C)O[C@@]%14(CC[C@H](C)[C@H](O%14)C(C)C)C%13)[C@]%1…	5.65	pKi
CHEMBL2056	CHEMBL214407	CN1CCN(CC1)C2=Nc3cc(Cl)ccc3N(NC(=O)c4ccccc4Oc5ccccc5)c6ccccc26	7.29	pKi
CHEMBL2056	CHEMBL485207	Br.Oc1cc2C(CNCCc2c(c1O)c3ccc4ccccc4c3)c5ccccc5	7.25	pKi
CHEMBL2056	CHEMBL370136	COc1ccc(cc1)c2cc3C(=O)N(CCN4CCN(CC4)c5ccccc5Cl)C(=O)Nc3[nH]2	6.57	pKi
CHEMBL2056	CHEMBL384269	CN1CCN(CC1)C2=Nc3cc(Cl)ccc3N(NC(=O)c4cccc(F)c4F)c5ccccc25	7.8	pKi
CHEMBL2056	CHEMBL1802236	Cl.CN1CCc2cc(SCCC(=O)O)cc3c2[C@H]1Cc4ccc(O)c(O)c34	6.82	pKi
CHEMBL2056	CHEMBL364270	CN(C)C[C@@H]1CC2[C@H](O1)c3cc(Cl)ccc3Oc4ccccc24	6.6	pKi
CHEMBL2056	CHEMBL1802234	Cl.CN1CCc2cc(Sc3ccccc3)cc4c2[C@H]1Cc5ccc(O)c(O)c45	5.66	pKi
CHEMBL2056	CHEMBL1802235	Cl.COC(=O)[C@@H](N)CSc1cc2CCN(C)[C@@H]3Cc4ccc(O)c(O)c4c(c1)c23	6.42	pKi
CHEMBL2056	CHEMBL1802232	Cl.CN1CCc2cc(SC[C@@H](N)C(=O)O)cc3c2[C@H]1Cc4ccc(O)c(O)c34	6.85	pKi
CHEMBL2056	CHEMBL1802233	Cl.CN1CCc2cc(SCCN)cc3c2[C@H]1Cc4ccc(O)c(O)c34	5.89	pKi
CHEMBL2056	CHEMBL1802231	Cl.CN1CCc2cc(SC[C@H](N)C(=O)O)cc3c2[C@H]1Cc4ccc(O)c(O)c34	5.38	pKi
CHEMBL2056	CHEMBL213443	CN1CCN(CC1)C2=Nc3cc(Cl)ccc3N(NC(=O)c4ccc5ccccc5n4)c6ccccc26	8	pKi
CHEMBL2056	CHEMBL245764	COc1ccc2c(c1)c3CCN(C)CCc4ccccc4Cc3n2C	8.7	pKi
CHEMBL2056	CHEMBL210567	COc1ccccc1N2CCN(CCCCNC(=O)c3cc4CCc5ccc(CCc3cc4)cc5)CC2	6.245	pKi
CHEMBL2056	CHEMBL213444	CN1CCN(CC1)C2=Nc3cc(Cl)ccc3N(NC(=O)c4cnc5ccccc5c4)c6ccccc26	7.55	pKi
CHEMBL2056	CHEMBL1630577	CC[C@H](C)[C@H]1O[C@@]2(C[C@@H]3C[C@@H](C\C=C(/C)\[C@@H](O[C@H]4C[C@H](OC)[C@@H](O[C@H]5C[C@H](OC)[C@@H](O)[C@H](C)O5)[C@H](C)O4)[C@@H](C)\C=C\C=C\6/CO[C@@H]7[C@H](O)C(=C[C@@H](C(=O)O3)[C@]67O)C)O2)C=C[C@@H]1C	5.51	pKi
CHEMBL2056	CHEMBL490533	COc1ccc2C[C@@H]3N(CCc4cc5OCOc5cc34)Cc2c1OC	7.18	pKi
CHEMBL2056	CHEMBL378301	Cc1ccc(CN2CCN(CC2)C3=Nc4cc(Cl)ccc4Nc5ccccc35)c(C)c1	6.32	pKi
CHEMBL2056	CHEMBL1255837	CC(C)[C@@]1(NC(=O)[C@@H]2C[C@H]3[C@@H](Cc4c[nH]c5cccc3c45)N(C)C2)O[C@@]6(O)[C@@H]7CCCN7C(=O)[C@H](Cc8ccccc8)N6C1=O.CS(=O)(=O)O	6.23	pKi
CHEMBL2056	CHEMBL371352	CN(C)C[C@H]1CC2[C@H](O1)c3ccccc3Cc4ccccc24	7.2	pKi
CHEMBL2056	CHEMBL212186	CN1CCN(CC1)C2=Nc3cc(Cl)ccc3N(NC(=O)c4ccccc4NC5CCCCC5)c6ccccc26	7.21	pKi
CHEMBL2056	CHEMBL397207	COc1cc2CCN(C)CCCc3ccccc3Cc2cc1OC	6.24	pKi
CHEMBL2056	CHEMBL2158640	Br.CCCN1C[C@@H](C[C@H]2[C@H]1CCc3cc(O)c(O)cc23)c4ccc(O)cc4	6.04	pKi
CHEMBL2056	CHEMBL594127	COc1ccc2C(Cc3ccccc3C)N(C)CCc2c1	5.63	pKi
CHEMBL2056	CHEMBL200802	Cc1ccccc1c2cc3C(=O)N(CCN4CCN(CC4)c5ccccc5Cl)C(=O)Nc3[nH]2	5.98	pKi
CHEMBL2056	CHEMBL517349	Clc1cccc(N2CCN(CCCN3CCc4ccccc4C3=O)CC2)c1Cl	5.84	pKi
CHEMBL2056	CHEMBL565946	Oc1cc2NC(=NCCc2cc1Cl)C3CCCCC3	6.55	pKi
CHEMBL2056	CHEMBL593897	Oc1ccc2C3Cc4ccccc4CN3CCc2c1	6.87	pKi
CHEMBL2056	CHEMBL478671	CCCN1CCc2cccc3c2[C@H]1Cc4cccc(OC(=O)CCC)c34	7.92	pKi
CHEMBL2056	CHEMBL577266	COc1ccc(cc1)C2CC2C3=NCCc4cc(Cl)c(O)cc4N3	6.51	pKi
CHEMBL2056	CHEMBL577267	Oc1cc2NC(=NCCc2cc1Cl)C3CC3	5.82	pKi
CHEMBL2056	CHEMBL215669	FC(F)(F)Oc1cccc(CN2CCN(CC2)C3=Nc4cc(Cl)ccc4Nc5ccccc35)c1	5.42	pKi
CHEMBL2056	CHEMBL485036	Br.Oc1cc2C(CNCCc2c(c1O)c3ccc(Cl)cc3)c4ccccc4	6.72	pKi
CHEMBL2056	CHEMBL633	CCCCc1oc2ccccc2c1C(=O)c3cc(I)c(OCCN(CC)CC)c(I)c3	5.34	pKi
CHEMBL2056	CHEMBL2314732	COc1ccc2C[C@@H]3N(CCc4cc5OCOc5cc34)Cc2c1O	7.22	pKi
CHEMBL2056	CHEMBL2420777	Clc1ccc(cc1Cl)N2CCN(Cc3cccs3)CC2	5.59	pKi
CHEMBL2056	CHEMBL27559	CCCN1CCc2cccc3c2[C@H]1Cc4cccc(O)c34	7.35	pKi
CHEMBL2056	CHEMBL381946	COc1ccc2CCN(C)CCc3ccccc3Cc2c1	6.67	pKi
CHEMBL2056	CHEMBL197656	COc1ccccc1c2cc3C(=O)N(CCN4CCN(CC4)c5ccccc5Cl)C(=O)Nc3[nH]2	5.07	pKi
CHEMBL2056	CHEMBL522746	COc1ccc2C[C@@H]3N(CCc4cc(OC)c(OC)cc34)Cc2c1O	6.35	pKi
CHEMBL2056	CHEMBL379286	Clc1ccc2N(NC(=O)c3ccccc3Cl)c4ccccc4C(=Nc2c1)N5CCN(Cc6ccc7OCCOc7c6)CC5	6.62	pKi
CHEMBL2056	CHEMBL212486	CN1CCN(CC1)C2=Nc3cc(Cl)ccc3N(NC(=O)C(F)(F)F)c4ccccc24	7.07	pKi
CHEMBL2056	CHEMBL570836	NC1=NCCc2cc(Cl)c(O)cc2N1	4.99	pKi
CHEMBL2056	CHEMBL378648	CN1CCN(CC1)C2=Nc3cc(Cl)ccc3N(NC(=O)c4ccc(cc4)C#N)c5ccc(Cl)cc25	7.29	pKi
CHEMBL2056	CHEMBL2335737	Cc1cc2CCN3CC[C@@](O)(C[C@@H]3c2cc1O)c4ccc(Cl)cc4	8.26	pKi
CHEMBL2056	CHEMBL594789	COc1ccc2Cc3ccccc3CN(C)CCCc2c1	5.9	pKi
CHEMBL2056	CHEMBL2335739	COc1ccc2[C@H]3C[C@@](O)(CCN3CCc2c1)c4ccc(Cl)cc4	5.48	pKi
CHEMBL2056	CHEMBL2335738	COc1ccc2[C@H]3C[C@](O)(CCN3CCc2c1)c4ccc(Cl)cc4	6.6	pKi
CHEMBL2056	CHEMBL216258	CN1CCCc2ccccc2Cc3[nH]c4ccccc4c3CC1	8.63333	pKi
CHEMBL2056	CHEMBL2335736	COc1cc2CCN3CC[C@@](O)(C[C@@H]3c2cc1O)c4ccc(OC(F)(F)F)cc4	8.7	pKi
CHEMBL2056	CHEMBL568246	CC1=NCCc2cc(Cl)c(O)cc2N1Cc3ccccc3	6.03	pKi
CHEMBL2056	CHEMBL213668	CN1CCN(CC1)C2=Nc3cc(Cl)ccc3N(NC(=O)c4ccc5OCOc5c4)c6ccccc26	7.25	pKi
CHEMBL2056	CHEMBL476185	O=C1N(CCCCN2CCN(CC2)c3ccccn3)CCCc4ccccc14	6.55	pKi
CHEMBL2056	CHEMBL396560	COc1ccc2[nH]c3Cc4ccccc4CCN(C)CCc3c2c1	9.09	pKi
CHEMBL2056	CHEMBL396561	COc1ccc2Cc3[nH]c4ccccc4c3CCN(C)CCc2c1	7.72	pKi
CHEMBL2056	CHEMBL1479	C[C@]12Cc3cnoc3C=C1CC[C@@H]4[C@@H]2CC[C@@]5(C)[C@H]4CC[C@@]5(O)C#C	4.99	pKi
CHEMBL2056	CHEMBL212905	CN1CCN(CC1)C2=Nc3cc(Cl)ccc3N(NC(=O)c4cccc(c4)C#N)c5ccccc25	7.21	pKi
CHEMBL2056	CHEMBL184724	CC1CN(CCOc2ccccc2Cc3ccccc3)CCO1	5.78	pKi
CHEMBL2056	CHEMBL384916	CN1CCN(CC1)C2=Nc3cc(Cl)ccc3N(NC(=O)c4sccc4c5ccccc5)c6ccccc26	7.41	pKi
CHEMBL2056	CHEMBL365697	C(CN1CCOCC1)Oc2ccccc2Cc3ccccc3	6.7	pKi
CHEMBL2056	CHEMBL1909065	CO[C@H]1C[C@@H](O[C@H]2C[C@@H](O[C@H]2[C@]3(C)CC[C@@H](O3)[C@]4(C)CC[C@]5(C[C@H](O)[C@@H](C)[C@H](O5)[C@@H](C)[C@@H]6O[C@](O)(CC(=O)O)[C@@H](C)[C@H](OC)[C@H]6OC)O4)[C@H]7O[C@](C)(O)[C@H](C)C[C@@H]7C)O[C@@H](C)[C@@H]1OC	5.84	pKi
CHEMBL2056	CHEMBL571061	Oc1cc2NC(=NCCc2cc1Cl)NC3CC3	6.24	pKi
CHEMBL2056	CHEMBL459350	CN(CCC=C1c2ccccc2CCc3ccccc13)Cc4ccc(OCCCN5CCCCC5)cc4	6.52	pKi
CHEMBL2056	CHEMBL364586	O=C(c1ccccc1)c2ccccc2OCCN3CCCC3	5.78	pKi
CHEMBL2056	CHEMBL487182	COc1cc2CCN3Cc4c(C[C@H]3c2cc1OC)ccc(OC)c4OC	6.64	pKi
CHEMBL2056	CHEMBL213145	CN1CCN(CC1)C2=Nc3ccccc3N(NC(=O)c4cc(F)c(F)c(F)c4F)c5ccc(Cl)cc25	6.81	pKi
CHEMBL2056	CHEMBL3115580	OC(=O)C(=O)O.Oc1ccc2CC[C@H](CNCc3ccccc3OCCCCF)Oc2c1	5.94	pKi
CHEMBL2056	CHEMBL596179	CN1CCCc2cc(O)ccc2Cc3ccccc3C1	5.68	pKi
CHEMBL2056	CHEMBL380330	COc1ccc2Cc3ccccc3CCN(C)CCc2c1	7.60333	pKi
CHEMBL2056	CHEMBL2335740	COc1cc2CCN3CC[C@@](O)(C[C@@H]3c2cc1O)c4ccc(Cl)cc4	8.4	pKi
CHEMBL2056	CHEMBL2335741	COc1cc2CCN3CC[C@](O)(C[C@@H]3c2cc1O)c4ccc(Cl)cc4	6.61	pKi
CHEMBL2056	CHEMBL305660	CC(C)(C)c1ccc(cc1)C(=O)CCCN2CCC(CC2)OC(c3ccccc3)c4ccccc4	6.22	pKi
CHEMBL2056	CHEMBL402143	COc1c(OCCF)cccc1C(O)C2CCN(CCc3ccc(F)cc3)CC2	6.05	pKi
CHEMBL2056	CHEMBL564	CN(C)CCCN1c2ccccc2Sc3ccccc13	5.91	pKi
CHEMBL2056	CHEMBL118	Cc1ccc(cc1)c2cc(nn2c3ccc(cc3)S(=O)(=O)N)C(F)(F)F	4.85	pKi
CHEMBL2056	CHEMBL442	CN1C[C@@H](C=C2[C@H]1Cc3c[nH]c4cccc2c34)C(=O)N[C@]5(C)O[C@@]6(O)[C@@H]7CCCN7C(=O)[C@H](Cc8ccccc8)N6C5=O	6.06	pKi
CHEMBL2056	CHEMBL481153	O=C(OCCN1CCCC1)N2c3ccccc3Sc4ccccc24	5.23	pKi
CHEMBL2056	CHEMBL445	CNCCC=C1c2ccccc2CCc3ccccc13	6.57	pKi
CHEMBL2056	CHEMBL2397383	Cl.CN1CCc2ccc(Cc3ccc(O)cc3)c4c2[C@H]1Cc5ccc(O)c(O)c45	7.4	pKi
CHEMBL2056	CHEMBL2062848	CCN(CC)[C@@H]1[C@@H](CO)[C@H]2CN(Cc3ccccc3)[C@@H]([C@@H]12)c4ccccc4	4.38	pKi
CHEMBL2056	CHEMBL212438	CN1CCN(CC1)C2=Nc3cc(Cl)ccc3N(NC(=O)c4cc(F)c(F)c(F)c4F)c5ccccc25	7.49	pKi
CHEMBL2056	CHEMBL464811	Clc1ccc2Nc3ccccc3C(=Nc2c1)N4CCN(Cc5ccc(OCCCN6CCCCC6)cc5)CC4	6.06	pKi
CHEMBL2056	CHEMBL1381098	S=C=Nc1cccc2ccccc12	4.86	pKi
CHEMBL2056	CHEMBL186720	CN(C)CCOc1ccccc1Cc2ccccc2	6.46	pKi
CHEMBL2056	CHEMBL2334891	COc1cc2CCN3Cc4c(C[C@H]3c2cc1O)ccc(OC)c4OC	8.35	pKi
CHEMBL2056	CHEMBL2334890	COc1cc2CCN3Cc4c(C[C@@H]3c2cc1O)ccc(O)c4OC	6.87	pKi
CHEMBL2056	CHEMBL376928	CN1CCN(CC1)C2=Nc3cc(Cl)ccc3N(NC(=O)C4CCC4)c5ccccc25	6.82	pKi
CHEMBL2056	CHEMBL378893	FC(F)(F)Oc1cccc(CN2CCN(CC2)C3=Nc4cc(Cl)ccc4N(NC(=O)c5ccccc5Cl)c6ccccc36)c1	5.59	pKi
CHEMBL2056	CHEMBL2062851	OC[C@@H]1[C@@H]2CN(Cc3ccccc3)[C@H]([C@@H]2[C@H]1N4CCCC4)c5ccccc5	4.66	pKi
CHEMBL2056	CHEMBL593394	COc1ccc2CCc3ccccc3CN(C)CCc2c1	5.76	pKi
CHEMBL2056	CHEMBL593395	COc1ccc2C3N(CCc4ccccc34)CCc2c1	5.67	pKi
CHEMBL2056	CHEMBL2057446	COc1cc2C[C@@H]3N(CCc4cc(OC)c(OC)c(OC)c34)Cc2c(OC)c1	7.62	pKi
CHEMBL2056	CHEMBL25856	Oc1cc2CC[C@H]3NCc4ccccc4[C@@H]3c2cc1O	7.45	pKi
CHEMBL2056	CHEMBL81	Oc1ccc(cc1)c2sc3cc(O)ccc3c2C(=O)c4ccc(OCCN5CCCCC5)cc4	5.71	pKi
CHEMBL2056	CHEMBL83	CC\C(=C(/c1ccccc1)\c2ccc(OCCN(C)C)cc2)\c3ccccc3	5.37	pKi
CHEMBL2056	CHEMBL85	CC1=C(CCN2CCC(CC2)c3noc4cc(F)ccc34)C(=O)N5CCCCC5=N1	6.56333	pKi
CHEMBL2056	CHEMBL378512	CCOc1ccc2ccccc2c1C(=O)NN3c4ccc(Cl)cc4N=C(N5CCN(C)CC5)c6ccccc36	7.19	pKi
CHEMBL2056	CHEMBL403550	CCCCC(=O)Oc1cccc2C[C@H]3N(CCC)CCc4cccc(c34)c12	7.64	pKi
CHEMBL2056	CHEMBL437917	CN1CCN(CC1)C2=Nc3cc(Cl)ccc3N(NC(=O)c4ccc(F)cc4C(F)(F)F)c5ccccc25	7.31	pKi
CHEMBL2056	CHEMBL520821	Br.CN1CCc2c(cc(O)c(O)c2c3ccc4ccccc4c3)C(C1)c5cccc(C)c5	8.31	pKi
CHEMBL2056	CHEMBL708	Clc1cc2NC(=O)Cc2cc1CCN3CCN(CC3)c4nsc5ccccc45	6.89	pKi
CHEMBL2056	CHEMBL185875	OC(c1ccccc1)c2ccccc2OCCN3CCCC3	5.58	pKi
CHEMBL2056	CHEMBL184073	C(CN1CCN(CC1)c2ccccc2)Oc3ccccc3Cc4ccccc4	5.83	pKi
CHEMBL2056	CHEMBL583467	CC1=NCCc2cc(Cl)c(O)cc2N1c3ccc(C)cc3	6.74	pKi
CHEMBL2056	CHEMBL576756	CNc1ncc2C(=O)CC(CN3CCC(CC3)c4noc5cc(F)ccc45)Cc2n1	7.37	pKi
CHEMBL2056	CHEMBL382010	CN1CCc2ccccc2Cc3cc(O)ccc3CC1	8.32	pKi
CHEMBL2056	CHEMBL203047	CN1CCc2ccccc2Cc3cc(O)c(Cl)cc3CC1	8.24	pKi
CHEMBL2056	CHEMBL213424	CN1CCN(CC1)C2=Nc3cc(Cl)ccc3N(NC(=O)c4c(C)cccc4N)c5ccccc25	8.49	pKi
CHEMBL2056	CHEMBL578800	Oc1cc2NC(=NCCc2cc1Cl)SCc3ccccc3	6.35	pKi
CHEMBL2056	CHEMBL213110	COc1cc(cc(OC)c1OC)C(=O)NN2c3ccc(Cl)cc3N=C(N4CCN(C)CC4)c5cc(Cl)ccc25	7.8	pKi
CHEMBL2056	CHEMBL71	CN(C)CCCN1c2ccccc2Sc3ccc(Cl)cc13	6.985	pKi
CHEMBL2056	CHEMBL364565	C(CN1CCCCC1)Oc2ccccc2Cc3ccccc3	7.47	pKi
CHEMBL2056	CHEMBL213201	CN1CCN(CC1)C2=Nc3ccccc3N(NC(=O)c4ccc(cc4)C#N)c5ccc(Cl)cc25	7.19	pKi
CHEMBL2056	CHEMBL213200	Fc1ccc(CN2CCN(CC2)C3=Nc4cc(Cl)ccc4Nc5ccccc35)c(F)c1	6.08	pKi
CHEMBL2056	CHEMBL1065	CC[C@@H](CO)NC(=O)[C@H]1CN(C)[C@@H]2Cc3cn(C)c4cccc(C2=C1)c34	6.33	pKi
CHEMBL2056	CHEMBL245570	CN1CCc2ccccc2Cc3[nH]c4ccc(O)cc4c3CC1	9.25	pKi
CHEMBL2056	CHEMBL245571	CN1CCc2cc(O)ccc2Cc3[nH]c4ccccc4c3CC1	8.43	pKi
CHEMBL2056	CHEMBL2298832	Clc1ccccc1N2CCN(CCOc3ccc4NC(=S)Nc4c3)CC2	6.35	pKi
CHEMBL2056	CHEMBL490632	COc1c(OCCF)cccc1C(=O)C2CCN(CCc3ccc(C)cc3)CC2	5.71	pKi
CHEMBL2056	CHEMBL212936	CN1CCN(CC1)C2=Nc3cc(Cl)ccc3N(NC(=O)c4ccccc4I)c5ccc(Cl)cc25	7.92	pKi
CHEMBL2056	CHEMBL270299	CC(C)(C)c1ccc(cc1)S(=O)(=O)\C=C\C#N	5.66	pKi
CHEMBL2056	CHEMBL187367	C(COc1ccccc1Cc2ccccc2)CN3CCCC3	6.95	pKi
CHEMBL2056	CHEMBL253096	CC1(C(=O)Nc2cc(Cl)cc(Cl)c2C1=O)c3cccc(OCc4ccccc4)c3	6.92	pKi
CHEMBL2056	CHEMBL576458	Oc1cc2NC(=NCCc2cc1Cl)NC3CCCC3	6.41	pKi
CHEMBL2056	CHEMBL1334465	CN(C)c1ccc(NC(=O)Nc2cc(C)nc3c(F)cc(F)cc23)cc1	5.75	pKi
CHEMBL2056	CHEMBL378914	CCOc1c(sc2ccccc12)C(=O)NN3c4ccc(Cl)cc4N=C(N5CCN(C)CC5)c6ccccc36	7.55	pKi
CHEMBL2056	CHEMBL1779058	OC12C3C4CC5C6C4C1C6C(C35)N2CCCC(=O)c7ccc(F)cc7	6.68	pKi
CHEMBL2056	CHEMBL493	CC(C)C[C@@H]1N2C(=O)[C@](NC(=O)[C@H]3CN(C)[C@@H]4Cc5c(Br)[nH]c6cccc(C4=C3)c56)(O[C@@]2(O)[C@@H]7CCCN7C1=O)C(C)C	5.84	pKi
CHEMBL2056	CHEMBL363581	CN(C)C[C@@H]1CC2[C@H](O1)c3cc(F)ccc3Sc4ccccc24	7.72	pKi
CHEMBL2056	CHEMBL578571	CSC1=NCCc2cc(Cl)c(O)cc2N1	6.05	pKi
CHEMBL2056	CHEMBL213477	CN1CCN(CC1)C2=Nc3cc(Cl)ccc3N(NC(=O)c4ccccc4F)c5ccccc25	7.92	pKi
CHEMBL2056	CHEMBL213472	CN1CCN(CC1)C2=Nc3ccccc3N(NC(=O)c4ccc5OCOc5c4)c6ccc(Cl)cc26	7.08	pKi
CHEMBL2056	CHEMBL377043	Clc1ccc2N(NC(=O)c3ccccc3Cl)c4ccccc4C(=Nc2c1)N5CCN(Cc6cccc7OCOc67)CC5	6.24	pKi
CHEMBL2056	CHEMBL370364	Cc1ccc(cc1)c2cc3C(=O)N(CCN4CCN(CC4)c5ccccc5Cl)C(=O)Nc3[nH]2	6.41	pKi
CHEMBL2056	CHEMBL184050	CN1CCOc2cc(O)ccc2Cc3ccccc3CC1	8.49	pKi
CHEMBL2056	CHEMBL213278	CN1CCN(CC1)C2=Nc3cc(Cl)ccc3N(NC(=O)c4nccc5ccccc45)c6ccccc26	7.64	pKi
CHEMBL2056	CHEMBL213372	CN1CCN(CC1)C2=Nc3cc(Cl)ccc3N(NC(=O)c4ccon4)c5ccccc25	7.66	pKi
CHEMBL2056	CHEMBL531	CCCN1C[C@H](CSC)C[C@H]2[C@H]1Cc3c[nH]c4cccc2c34	6.47	pKi
CHEMBL2056	CHEMBL534	CN1CCC(=C2c3ccccc3CC(=O)c4sccc24)CC1	6.36	pKi
CHEMBL2056	CHEMBL2334887	COc1cc2[C@@H]3Cc4ccc(OC)c(O)c4CN3CCc2cc1O	6.28	pKi
CHEMBL2056	CHEMBL212844	CN1CCN(CC1)C2=Nc3cc(Cl)ccc3N(NC(=O)c4ccccc4n5ccnc5)c6ccccc26	7.06	pKi
CHEMBL2056	CHEMBL431298	COc1ccc(NS(=O)(=O)c2sc3ccc(Cl)cc3c2C)cc1N4CCNCC4	6.92	pKi
CHEMBL2056	CHEMBL210514	COc1nc(NCCCN2CCOCC2)nc(OC)c1NC(=O)c3oc(Oc4cc5c(CCC5(C)C)cc4C)cc3	5.79	pKi
CHEMBL2056	CHEMBL30008	Fc1ccc(cc1)C(N2CCN(C\C=C\c3ccccc3)CC2)c4ccc(F)cc4	5.71	pKi
CHEMBL2056	CHEMBL1262	Clc1ccc(CO\N=C(/Cn2ccnc2)\c3ccc(Cl)cc3Cl)c(Cl)c1	5.68	pKi
CHEMBL2056	CHEMBL443567	Clc1ccccc1N2CCN(CCN3C(=O)Nc4[nH]c(cc4C3=O)c5ccccc5Cl)CC2	6.25	pKi
CHEMBL2056	CHEMBL212402	CN1CCN(CC1)C2=Nc3cc(Cl)ccc3N(NC(=O)c4cccc(c4)C#N)c5ccc(Cl)cc25	7.33	pKi
CHEMBL2056	CHEMBL1113	Clc1ccc2Oc3ccccc3N=C(N4CCNCC4)c2c1	6.71	pKi
CHEMBL2056	CHEMBL204098	CN1CCc2ccccc2Cc3cc(N)c(O)cc3CC1	7.855	pKi
CHEMBL2056	CHEMBL583672	CN(C)c1ccc(\C=C\C2=NCCc3cc(Cl)c(O)cc3N2c4ccccc4)cc1	6.81	pKi
CHEMBL2056	CHEMBL215611	CN1CCN(CC1)C2=Nc3cc(Cl)ccc3N(NC(=O)CCc4ccccc4)c5ccccc25	7.1	pKi
CHEMBL2056	CHEMBL3115574	OC(=O)C(=O)O.Oc1ccc2CC[C@H](CNCc3ccc(I)cc3)Oc2c1	5.075	pKi
CHEMBL2056	CHEMBL3115575	OC(=O)C(=O)O.Oc1ccc2CC[C@H](CNCc3cccc(I)c3)Oc2c1	5.39	pKi
CHEMBL2056	CHEMBL3115576	OC(=O)C(=O)O.Oc1ccc2CC[C@H](CNCc3ccccc3I)Oc2c1	6.37	pKi
CHEMBL2056	CHEMBL3115577	OC(=O)C(=O)O.Oc1ccc2CC[C@H](CN3CCN(CC3)c4ccc(I)cc4)Oc2c1	4.425	pKi
CHEMBL2056	CHEMBL629	CN(C)CCC=C1c2ccccc2CCc3ccccc13	6.9	pKi
CHEMBL2056	CHEMBL3115578	OC(=O)C(=O)O.Oc1ccc2CC[C@H](CNCCN3CCN(CC3)c4ccc(I)cc4)Oc2c1	5.405	pKi
CHEMBL2056	CHEMBL3115579	OC(=O)C(=O)O.Oc1ccc2CC[C@H](CNCc3ccc(OCCCCF)cc3)Oc2c1	5.17	pKi
CHEMBL2056	CHEMBL1086790	C1Cc2ccccc2C3N1CCc4cccc5[nH]cc3c45	5.74	pKi
CHEMBL2056	CHEMBL231070	CN1CCCc2ccccc2Cc3ccc(O)cc3CC1	8.53	pKi
CHEMBL2056	CHEMBL477446	FC(F)(F)c1cccc(c1)N2CCN(CCCN3CCCc4ccccc4C3=O)CC2	5.31	pKi
CHEMBL2056	CHEMBL517244	CN(CCCC12CCC(c3ccccc13)c4ccccc24)Cc5ccc(OCCCN6CCCCC6)cc5	6.69	pKi
CHEMBL2056	CHEMBL1814790	CN1CCc2cc(Cl)c(O)cc2[C@H](C1)c3ccccc3.OC(=O)\C=C/C(=O)O	9.96	pKi
CHEMBL2056	CHEMBL212700	CN1CCN(CC1)C2=Nc3cc(Cl)ccc3N(NC(=O)c4ccc5OCOc5c4)c6ccc(Cl)cc26	6.89	pKi
CHEMBL2056	CHEMBL455288	FC(F)(F)c1ccc2Sc3ccccc3N(CCCN4CCN(CCOC(=O)c5ccc(OCCCN6CCCCC6)cc5)CC4)c2c1	6.69	pKi
CHEMBL2056	CHEMBL908	CN(C)CC\C=C/1\c2ccccc2Sc3ccc(Cl)cc13	7.74	pKi
CHEMBL2056	CHEMBL515342	CCCCCC(=O)Oc1cccc2C[C@H]3N(CCC)CCc4cccc(c34)c12	8	pKi
CHEMBL2056	CHEMBL119443	C[C@@H](CO)NC(=O)[C@H]1CN(C)[C@@H]2Cc3c[nH]c4cccc(C2=C1)c34	5.53	pKi
CHEMBL2056	CHEMBL572708	Fc1ccc2c(noc2c1)C3CCN(CC4CC(=O)c5cncnc5C4)CC3	6.87	pKi
CHEMBL2056	CHEMBL384634	FC1(F)Oc2cccc(CN3CCN(CC3)C4=Nc5cc(Cl)ccc5Nc6ccccc46)c2O1	5.51	pKi
CHEMBL2056	CHEMBL379662	COc1cccc2CCN(C)CCc3ccccc3Cc12	7.77	pKi
CHEMBL2056	CHEMBL476641	COc1ccccc1N2CCN(CCCN3CCCc4ccccc4C3=O)CC2	5.6	pKi
CHEMBL2056	CHEMBL213083	CN1CCN(CC1)C2=Nc3cc(Cl)ccc3N(NC(=O)c4cccc(F)c4)c5ccccc25	7.33	pKi
CHEMBL2056	CHEMBL216439	CN1CCCc2c(Cc3ccccc3CC1)[nH]c4ccccc24	6.655	pKi
CHEMBL2056	CHEMBL213084	CN1CCN(CC1)C2=Nc3cc(Cl)ccc3N(NC(=O)c4cccc(Cl)c4)c5ccccc25	8.4	pKi
CHEMBL2056	CHEMBL1086789	C1Cc2ccccc2C3N1CCc4[nH]c5ccccc5c34	5.68	pKi
CHEMBL2056	CHEMBL1909072	NC(=O)C1CCN(CCCN2c3ccccc3Sc4ccc(Cl)cc24)CC1	7.8	pKi
CHEMBL2056	CHEMBL584208	Oc1cc2NC(=NCCc2cc1Cl)NC3CCCCC3	6.89	pKi
CHEMBL2056	CHEMBL379593	CC(C)N1CCN(CC1)C2=Nc3cc(Cl)ccc3N(NC(=O)c4ccccc4Cl)c5ccccc25	6.72	pKi
CHEMBL2056	CHEMBL448891	COc1cc2CCN3Cc4c(C[C@H]3c2cc1OC)ccc(O)c4OC	7.3	pKi
CHEMBL2056	CHEMBL193639	CN(C)C[C@H]1CC2[C@H](O1)c3cc(F)ccc3Sc4ccccc24	8.4	pKi
CHEMBL2056	CHEMBL213882	CN1CCN(CC1)C2=Nc3cc(Cl)ccc3N(NC(=O)c4ccc5ccccc5c4)c6ccccc26	8.13	pKi
CHEMBL2056	CHEMBL213881	CN1CCN(CC1)C2=Nc3cc(Cl)ccc3N(NC(=O)c4c(Cl)cc(Cl)cc4Cl)c5ccccc25	8.4	pKi
CHEMBL2056	CHEMBL213335	CCCN1CCN(CC1)C2=Nc3cc(Cl)ccc3N(NC(=O)c4ccccc4Cl)c5ccccc25	7.59	pKi
CHEMBL2056	CHEMBL2158641	CN1CCc2cc(Cl)c(O)cc2[C@H](C1)c3ccccc3.OC(=O)\C(=C(\O)/C(=O)O)\O	9.03	pKi
CHEMBL2056	CHEMBL213336	CN1CCN(CC1)C2=Nc3cc(Cl)ccc3N(NC(=O)c4c(C)cccc4C)c5ccccc25	8.52	pKi
CHEMBL2056	CHEMBL479	CSc1ccc2Sc3ccccc3N(CCC4CCCCN4C)c2c1	7.01	pKi
CHEMBL2056	CHEMBL213238	CN1CCN(CC1)C2=Nc3ccccc3N(NC(=O)c4cccc(c4)C#N)c5ccc(Cl)cc25	7	pKi
CHEMBL2056	CHEMBL213239	COc1cccc(c1)C(=O)NN2c3ccccc3N=C(N4CCN(C)CC4)c5cc(Cl)ccc25	7.07	pKi
CHEMBL2056	CHEMBL212807	COc1cccc(OC)c1C(=O)NN2c3ccc(Cl)cc3N=C(N4CCN(C)CC4)c5cc(Cl)ccc25	7.96	pKi
CHEMBL2056	CHEMBL611207	CN1CCCC[C@@H]1CCN2c3ccccc3Sc4ccc(cc24)[S+](C)[O-]	6.745	pKi
CHEMBL2056	CHEMBL212966	CCC(CC)CN1CCN(CC1)C2=Nc3cc(Cl)ccc3N(NC(=O)c4ccccc4Cl)c5ccccc25	6.3	pKi
CHEMBL2056	CHEMBL2057453	COc1ccc2CN3CCc4cc(OC)c(O)cc4[C@@H]3Cc2c1	7.45	pKi
CHEMBL2056	CHEMBL2057452	COc1cc2CCN3Cc4c(C)cc(C)cc4CC3c2cc1OC	5.84	pKi
CHEMBL2056	CHEMBL2057451	COc1cc2CCN3Cc4c(C)cc(C)cc4C[C@H]3c2cc1OC	6.47	pKi
CHEMBL2056	CHEMBL2057457	COc1cc2CCN3Cc4c(C)cc(C)cc4C[C@H]3c2cc1O	7.54	pKi
CHEMBL2056	CHEMBL467094	COc1cc2CCN(C)C3Cc4cc5OCOc5cc4c(c1OC)c23	6.05	pKi
CHEMBL2056	CHEMBL2057455	COc1cc2C[C@@H]3N(CCc4cc(OC)c(O)cc34)Cc2c(OC)c1	8.6	pKi
CHEMBL2056	CHEMBL2057454	COc1cc2C[C@@H]3N(CCc4cc(OC)c(O)c(OC)c34)Cc2c(OC)c1	7.28	pKi
CHEMBL2056	CHEMBL212334	CN1CCN(CC1)C2=Nc3cc(Cl)ccc3N(NC(=O)c4ccc(cc4)C#N)c5ccccc25	7.17	pKi
CHEMBL2056	CHEMBL7002	CC1(COc2ccc(CC3SC(=O)NC3=O)cc2)CCCCC1	5	pKi
CHEMBL2056	CHEMBL215641	Fc1ccccc1CN2CCN(CC2)C3=Nc4cc(Cl)ccc4N(NC(=O)c5ccccc5Cl)c6ccccc36	6.3	pKi
CHEMBL2056	CHEMBL210461	Clc1cccc(N2CCN(CCCCNC(=O)c3cc4CCc5ccc(CCc3cc4)cc5)CC2)c1Cl	5.55	pKi
CHEMBL2056	CHEMBL213834	CN1CCN(CC1)C2=Nc3cc(Cl)ccc3N(NC(=O)c4cccc5ccccc45)c6ccccc26	8.42	pKi
CHEMBL2056	CHEMBL210016	CN1CCN(CC1)C2=Nc3cc(Cl)ccc3N(NC(=O)c4ccccc4N5CCN(C)CC5)c6ccccc26	6.63	pKi
CHEMBL2056	CHEMBL2334882	COc1c(O)ccc2C[C@@H]3N(CCc4cc5CCOc5cc34)Cc12	8.12	pKi
CHEMBL2056	CHEMBL2334880	COc1c(O)ccc2C[C@H]3N(CCc4cc5OCOc5cc34)Cc12	6.25	pKi
CHEMBL2056	CHEMBL2334886	COc1cc2[C@H]3Cc4ccc(OC)c(OC)c4CN3CCc2cc1O	5.92	pKi
CHEMBL2056	CHEMBL378886	CN1CCN(CC1)C2=Nc3cc(Cl)ccc3N(NC(=O)c4ccc(cc4)C(F)(F)F)c5ccccc25	7.17	pKi
CHEMBL2056	CHEMBL2334885	COc1cc2[C@@H]3Cc4ccc(OC)c(OC)c4CN3CCc2cc1O	6.51	pKi
CHEMBL2056	CHEMBL19215	CN1C[C@H](CNC(=O)OCc2ccccc2)C[C@H]3[C@H]1Cc4cn(C)c5cccc3c45	7.43	pKi
CHEMBL2056	CHEMBL214142	CN1CCN(CC1)C2=Nc3cc(Cl)ccc3N(NC(=O)c4ccc(Cl)cc4)c5ccccc25	7.46	pKi
CHEMBL2056	CHEMBL485041	Br.Oc1cc2C(CNCCc2c(c1O)c3ccc(F)cc3)c4ccccc4	6.37	pKi
CHEMBL2056	CHEMBL199824	[11CH3]Oc1ccc2cccc(N3CCN(CCCCN4N=CC(=O)N(C)C4=O)CC3)c2c1	5.13	pKi
CHEMBL2056	CHEMBL1235966	COc1cc2CCN3Cc4c(C[C@H]3c2cc1O)ccc(OC)c4O	7.66	pKi
CHEMBL2056	CHEMBL212896	CN1CCN(CC1)C2=Nc3cc(Cl)ccc3N(NC(=O)c4ccsc4)c5ccccc25	8.05	pKi
CHEMBL2056	CHEMBL425069	COc1cccc(OC)c1C(=O)NN2c3ccc(Cl)cc3N=C(N4CCN(C)CC4)c5ccccc25	8.8	pKi
CHEMBL2056	CHEMBL378543	CN1CCN(CC1)C2=Nc3cc(Cl)ccc3N(C(=O)c4ccccc4C)c5ccccc25	5.91	pKi
CHEMBL2056	CHEMBL378669	CN1CCN(CC1)C2=Nc3cc(Cl)ccc3N(NC(=O)c4c(N)cccc4Cl)c5ccccc25	8.59	pKi
CHEMBL2056	CHEMBL208847	COc1ccccc1N2CCN(CCCCNC(=O)c3oc4c5CCc6ccc(CCc(cc5)c4c3)cc6)CC2	6.11	pKi
CHEMBL2056	CHEMBL1201356	CC[C@@H](CO)NC(=O)[C@H]1CN(C)[C@@H]2Cc3c[nH]c4cccc(C2=C1)c34	6.27	pKi
CHEMBL2056	CHEMBL212597	CCCC(=O)NN1c2ccc(Cl)cc2N=C(N3CCN(C)CC3)c4ccccc14	6.81	pKi
CHEMBL2056	CHEMBL427230	CN1CCN(CC1)C2=Nc3cc(Cl)ccc3N(NC(=O)c4cc(Cl)cc(Cl)c4)c5ccccc25	7.62	pKi
CHEMBL2056	CHEMBL2057438	COc1cc(OC)c2CN3CCc4cc5OCOc5cc4[C@@H]3Cc2c1CO	6.74	pKi
CHEMBL2056	CHEMBL716	OCCOCCN1CCN(CC1)C2=Nc3ccccc3Sc4ccccc24	6.28	pKi
CHEMBL2056	CHEMBL715	CN1CCN(CC1)C2=Nc3ccccc3Nc4sc(C)cc24	7.36	pKi
CHEMBL2056	CHEMBL383869	CN1CCN(CC1)C2=Nc3cc(Cl)ccc3N(NC(=O)C)c4ccccc24	6.31	pKi
CHEMBL2056	CHEMBL517407	CN(CC\C=C\1/c2ccccc2Sc3ccc(Cl)cc13)Cc4ccc(OCCCN5CCCCC5)cc4	6.61	pKi
CHEMBL2056	CHEMBL184049	COc1ccc2Cc3ccccc3CCN(C)CCOc2c1	7.45	pKi
CHEMBL2056	CHEMBL2062849	CCN(CC)[C@H]1[C@H](CO)[C@@H]2CN(Cc3ccccc3)[C@H]([C@H]12)c4ccccc4	4.66	pKi
CHEMBL2056	CHEMBL377877	CN1CCN(CC1)C2=Nc3cc(Cl)ccc3N(NC(=O)c4ccccc4Br)c5ccccc25	7.8	pKi
CHEMBL2056	CHEMBL215885	COc1ccc(cc1)C(=O)NN2c3ccc(Cl)cc3N=C(N4CCN(C)CC4)c5ccccc25	7.33	pKi
CHEMBL2056	CHEMBL476839	COc1c(OCCF)cccc1C(O)C2CCN(CCc3ccc(C)cc3)CC2	5.75	pKi
CHEMBL2056	CHEMBL455051	CN1CCc2cc(N)cc3c2[C@H]1Cc4cccc(N)c34	5.53	pKi
CHEMBL2056	CHEMBL457957	CN(CCC=C1c2ccccc2CCc3ccccc13)C(=O)Cc4ccc(OCCCN5CCCCC5)cc4	6.06	pKi
CHEMBL2056	CHEMBL384069	COc1cccc(c1)C(=O)NN2c3ccc(Cl)cc3N=C(N4CCN(C)CC4)c5cc(Cl)ccc25	7.36	pKi
CHEMBL2056	CHEMBL516580	CCCCCCC(=O)Oc1cccc2C[C@H]3N(CCC)CCc4cccc(c34)c12	7.51	pKi
CHEMBL2056	CHEMBL503958	Br.Oc1cc2CCNC[C@H](c3ccccc3)c2cc1O	7.59	pKi
CHEMBL2056	CHEMBL2298806	C(Cc1ccc2[nH]cnc2c1)N3CCN(CC3)c4cccc5ccccc45	5.4	pKi
CHEMBL2056	CHEMBL2298800	Clc1ccccc1N2CCN(CCOc3ccc4NC(=O)Nc4c3)CC2	6.39	pKi
CHEMBL2056	CHEMBL389357	COc1ccc2Cc3ccccc3CCN(C)CCCc2c1	7.54	pKi
CHEMBL2056	CHEMBL389356	CN1CCCc2cc(O)ccc2Cc3ccccc3CC1	7.86	pKi
CHEMBL2056	CHEMBL384248	CN1CCN(CC1)C2=Nc3cc(Cl)ccc3N(NC(=O)c4ccncc4)c5ccccc25	7.07	pKi
CHEMBL2056	CHEMBL379862	FC1(F)Oc2cccc(CN3CCN(CC3)C4=Nc5cc(Cl)ccc5N(NC(=O)c6ccccc6Cl)c7ccccc47)c2O1	5.32	pKi
CHEMBL2056	CHEMBL215950	COc1ccc(CCC(=O)NN2c3ccc(Cl)cc3N=C(N4CCN(C)CC4)c5ccccc25)cc1Cl	7.25	pKi
CHEMBL2056	CHEMBL202924	COc1cc2CCN(C)CCc3ccccc3Cc2cc1OC	6.29	pKi
CHEMBL2056	CHEMBL6437	CN1CCN2C(C1)c3ccccc3Cc4ccccc24	6.57	pKi
CHEMBL2056	CHEMBL478688	COc1cccc(c1)N2CCN(CCCCN3CCc4ccccc4C3=O)CC2	6.37	pKi
CHEMBL2056	CHEMBL17157	CC(C)(C)c1ccc(cc1)C(O)CCCN2CCC(CC2)C(O)(c3ccccc3)c4ccccc4	5.87	pKi
CHEMBL2056	CHEMBL213466	CN1CCN(CC1)C2=Nc3cc(Cl)ccc3N(NC(=O)c4cc(F)c(F)c(F)c4F)c5ccc(Cl)cc25	7.01	pKi
CHEMBL2056	CHEMBL386424	CN1CCN(CC1)C2=Nc3cc(Cl)ccc3N(NC(=O)\C=C\c4ccccc4)c5ccccc25	6.99	pKi
CHEMBL2056	CHEMBL520610	CN1CCc2c3[C@H]1Cc4ccc(O)c(O)c4c3cc5nc(N)sc25	5.6	pKi
CHEMBL2056	CHEMBL2331599	Cc1cc2CCN3CC[C@](O)(C[C@@H]3c2cc1O)c4ccc(Cl)cc4	7.34	pKi
CHEMBL2056	CHEMBL211461	CN1CCN(CC1)C2=Nc3cc(Cl)ccc3N(NC(=O)CCC4CCCC4)c5ccccc25	6.95	pKi
CHEMBL2056	CHEMBL594798	CN1CCc2cc(O)ccc2C1Cc3ccccc3C	5.52	pKi
CHEMBL2056	CHEMBL1628227	CN(C)CCC=C1c2ccccc2COc3ccccc13	6.46	pKi
CHEMBL2056	CHEMBL608530	CN1CCCC[C@H]1CCN2c3ccccc3Sc4ccc(cc24)[S+](C)[O-]	5.96	pKi
CHEMBL2056	CHEMBL508112	S(Sc1nc2ccccc2s1)c3nc4ccccc4s3	6.23	pKi
CHEMBL2056	CHEMBL276778	COc1ccc2Cc3ccccc3CCCN(C)CCc2c1	7.695	pKi
CHEMBL2056	CHEMBL1802237	Cl.CN1CCc2c3[C@H]1Cc4ccc(O)c(O)c4c3cc5SCCC(=O)c25	6.85	pKi
CHEMBL2056	CHEMBL396950	Oc1ccc2Cc3ccccc3CCNCCCc2c1	6.54	pKi
CHEMBL2056	CHEMBL477646	Clc1cccc(N2CCN(CCCCN3CCc4ccccc4C3=O)CC2)c1Cl	5.75	pKi
CHEMBL2056	CHEMBL2397382	Cl.CN1CCc2ccc(CO)c3c2[C@H]1Cc4ccc(O)c(O)c34	6.01	pKi
CHEMBL2056	CHEMBL516088	COc1c(OCCF)cccc1C(=O)C2CCN(CCc3ccc(F)cc3)CC2	5.85	pKi
CHEMBL2056	CHEMBL2397380	Cl.CN1CCc2ccc(C)c3c2[C@H]1Cc4ccc(O)c(O)c34	6.73	pKi
CHEMBL2056	CHEMBL2397381	Cl.CN1CCc2ccc(Cc3ccccc3)c4c2[C@H]1Cc5ccc(O)c(O)c45	6.77	pKi
CHEMBL2056	CHEMBL477055	Clc1cccc(N2CCN(CCCN3CCCc4ccccc4C3=O)CC2)c1Cl	5.62	pKi
CHEMBL2056	CHEMBL2397384	Cl.CN(C)c1ccc(Cc2ccc3CCN(C)[C@@H]4Cc5ccc(O)c(O)c5c2c34)cc1	6.87	pKi
CHEMBL2056	CHEMBL2397385	Cl.CN1CCc2ccc(Cc3ccc(O)c4ccccc34)c5c2[C@H]1Cc6ccc(O)c(O)c56	6.36	pKi
CHEMBL2056	CHEMBL214016	COc1cccc(c1)C(=O)NN2c3ccc(Cl)cc3N=C(N4CCN(C)CC4)c5ccccc25	7.89	pKi
CHEMBL2056	CHEMBL2062860	OC[C@H]1[C@H]2CN(Cc3ccccc3)[C@@H]([C@H]2[C@@H]1N4CCCCC4)c5ccccc5	4.36	pKi
CHEMBL2056	CHEMBL2062861	OC[C@@H]1[C@@H]2CN(Cc3ccccc3)[C@H]([C@@H]2[C@H]1N4CCCCC4)c5ccccc5	4.31	pKi
CHEMBL2056	CHEMBL377756	CN1CCN(CC1)C2=Nc3cc(Cl)ccc3N(NC(=O)c4c(N)cccc4C(F)(F)F)c5ccccc25	8.15	pKi
CHEMBL2056	CHEMBL596448	COc1ccc2C3Cc4ccccc4CN3CCc2c1	6.74	pKi
CHEMBL2056	CHEMBL201584	CN1CCC(Cc2[nH]c3ccccc3c2CC1)c4ccccc4	6.13	pKi
CHEMBL2056	CHEMBL377452	CN1CCN(CC1)C2=Nc3cc(Cl)ccc3N(c4ccccc24)S(=O)(=O)c5ccccc5C	7.15	pKi
CHEMBL2056	CHEMBL1306	CC(C)N1CCN(CC1)c2ccc(OC[C@H]3CO[C@@](Cn4cncn4)(O3)c5ccc(Cl)cc5Cl)cc2	4.89	pKi
CHEMBL2056	CHEMBL568459	CN(C)c1ccc(\C=C\C2=NCCc3cc(Cl)c(O)cc3N2C4CCCCC4)cc1	6.43	pKi
CHEMBL2056	CHEMBL199876	Clc1ccc(cc1)c2cc3C(=O)N(CCN4CCN(CC4)c5ccccc5Cl)C(=O)Nc3[nH]2	6.26	pKi
CHEMBL2056	CHEMBL340006	CN1CCc2cc(O)c(Cl)cc2CC1	7.3	pKi
CHEMBL2056	CHEMBL389559	CN1CCCc2ccccc2Cc3ccc(O)cc3CCC1	7.08	pKi
CHEMBL2056	CHEMBL964	CCN(CC)C(=S)SSC(=S)N(CC)CC	5.97	pKi
CHEMBL2056	CHEMBL404352	CC1(C(=O)Nc2cc(Cl)cc(Cl)c2C1=O)c3cccc(O)c3	5.74	pKi
CHEMBL2056	CHEMBL476808	COc1ccccc1N2CCN(CCCCCN3CCc4ccccc4C3=O)CC2	6.01	pKi
CHEMBL2056	CHEMBL426863	Fc1cccc(N2CCN(CCCCNC(=O)c3cc4CCc5ccc(CCc3cc4)cc5)CC2)c1F	6.24	pKi
CHEMBL2056	CHEMBL1087301	CN1CCc2ccccc2Cc3c(CC1)[nH]c4ccccc34	7.55	pKi
CHEMBL2056	CHEMBL1087300	CN1CCc2ccccc2Cc3c[nH]c4cccc(CC1)c34	8.38	pKi
CHEMBL2056	CHEMBL426868	CN1CCN(CC1)C2=Nc3cc(Cl)ccc3N(NC(=O)c4occc4)c5ccccc25	7.82	pKi
CHEMBL2056	CHEMBL1289	Clc1cc(Cl)c(OCC#CI)cc1Cl	6.55	pKi
CHEMBL2056	CHEMBL386122	CN1CCN(CC1)C2=Nc3cc(Cl)ccc3N(NC(=O)c4c(Cl)cccc4Cl)c5ccccc25	8.47	pKi
CHEMBL2056	CHEMBL134807	OC(=O)C(=O)O.Oc1ccc2CC[C@H](CNCc3ccccc3)Oc2c1	5.175	pKi
CHEMBL2056	CHEMBL379757	CN1CCN(CC1)C2=Nc3cc(Cl)ccc3N(NC(=O)C(C)(C)C)c4ccccc24	7.01	pKi
CHEMBL2056	CHEMBL577540	COc1ccc(\C=C\C2=NCCc3cc(Cl)c(O)cc3N2)cc1	6.69	pKi
CHEMBL2056	CHEMBL2057456	COc1cc2CCN3Cc4c(C[C@H]3c2cc1O)c(CO)c(OC)cc4OC	7.76	pKi
CHEMBL2056	CHEMBL193435	CN(C)C[C@H]1CC2[C@H](O1)c3cc(Br)ccc3Oc4ccccc24	6.81	pKi
CHEMBL2056	CHEMBL216047	Clc1ccc2N(NC(=O)c3ccccc3Cl)c4ccccc4C(=Nc2c1)N5CCN(CC6CCCCC6)CC5	6.53	pKi
CHEMBL2056	CHEMBL2323582	CC1=CC(=[N+]2C1=C(c3ccc(OCCCN4CCCCC4)cc3)c5c(C)cc(C)n5[B-]2(F)F)C	4.9	pKi
CHEMBL2056	CHEMBL320397	COc1cc2[C@@H]3Cc4ccc(O)c(OC)c4CN3CCc2cc1O	6.7	pKi
CHEMBL2056	CHEMBL215997	CN1CCN(CC1)C2=Nc3cc(Cl)ccc3N(NC(=O)c4cccnc4)c5ccccc25	7.07	pKi
CHEMBL2056	CHEMBL459373	CN(CCCN1c2ccccc2Sc3ccc(Cl)cc13)Cc4ccc(OCCCN5CCCCC5)cc4	6.63	pKi
CHEMBL2056	CHEMBL214503	CN1CCN(CC1)C2=Nc3ccccc3N(NC(=O)c4ccccc4I)c5ccc(Cl)cc25	8.15	pKi
CHEMBL2056	CHEMBL379942	CN1CCN(CC1)C2=Nc3cc(Cl)ccc3N(NC(=O)c4ccccc4C)c5ccc(Cl)cc25	8.7	pKi
CHEMBL2056	CHEMBL610449	CN1CCCc2cc3OCOc3cc2c4ccccc4CC1	5.32	pKi
CHEMBL2056	CHEMBL157138	CCN(CC)C(=O)N[C@@H]1CN(C)[C@@H]2Cc3c[nH]c4cccc(C2=C1)c34	7.07	pKi
CHEMBL2056	CHEMBL578122	CC1=NCCc2cc(Cl)c(O)cc2N1c3ccsc3	7.06	pKi
CHEMBL2056	CHEMBL2204343	O[Si]1(CCN(CCCC(=O)c2ccc(F)cc2)CC1)c3ccc(Cl)cc3	6.79	pKi
CHEMBL2056	CHEMBL576617	CC1=NCCc2cc(Cl)c(O)cc2N1c3ccccc3C	6.49	pKi
CHEMBL2056	CHEMBL515472	COc1c(OCCF)cccc1[C@H](O)C2CCN(CCc3ccc(F)cc3)CC2	5.42	pKi
CHEMBL205	CHEMBL445517	Cc1ccccc1c2cn(nn2)c3ccc(cc3)S(=O)(=O)N	8.11	pKi
CHEMBL205	CHEMBL205467	NCCCC(=O)Nc1cccc(c1)S(=O)(=O)N	2.26	pKi
CHEMBL205	CHEMBL555064	CCCCc1ccc(cc1)B(O)O	5.06	pKi
CHEMBL205	CHEMBL205460	NCCCC(=O)NNc1ccc(cc1)S(=O)(=O)N	2.33	pKi
CHEMBL205	CHEMBL360041	NS(=O)(=O)c1ccc(NC(=O)CCCN2CCOCC2)cc1	6.98	pKi
CHEMBL205	CHEMBL461963	NS(=O)(=O)c1ccc(CCNC(=S)Nc2ccc(cc2)C(=O)O)cc1	6.42	pKi
CHEMBL205	CHEMBL184674	CC(=O)NC1Cc2ccc(cc2C1)S(=O)(=O)N	8.82	pKi
CHEMBL205	CHEMBL2164738	CC(=O)Nc1ccc(cc1)S(=O)(=O)Nc2ccc(cc2)C(=O)NCCc3ccc(cc3)S(=O)(=O)N	8.085	pKi
CHEMBL205	CHEMBL386542	NS(=O)(=O)c1ccc(cc1)C(=O)NCC#C	7.33	pKi
CHEMBL205	CHEMBL461964	NS(=O)(=O)Oc1ccc(OS(=O)(=O)N)cc1	6.19	pKi
CHEMBL205	CHEMBL190314	CC1(C)OB(OC1(C)C)c2ccc(N\C(=N\c3ccc(cc3Br)S(=O)(=O)N)\S)cc2	8.29	pKi
CHEMBL205	CHEMBL2333973	CC(F)(F)CNS(=O)(=O)c1ccc(N)cc1	7.07	pKi
CHEMBL205	CHEMBL2333972	CC(F)(Cl)CNS(=O)(=O)c1ccc(N)cc1	5.85	pKi
CHEMBL205	CHEMBL232617	CC1(C)O[C@@H]2CO[C@@]3(CNC(=S)Nc4cccc(c4)S(=O)(=O)N)OC(C)(C)O[C@H]3[C@@H]2O1	6.12	pKi
CHEMBL205	CHEMBL232616	CC1(C)O[C@@H]2CO[C@@]3(CNC(=S)Nc4ccc(cc4)S(=O)(=O)N)OC(C)(C)O[C@H]3[C@@H]2O1	7.21	pKi
CHEMBL205	CHEMBL364127	NS(=O)(=O)c1ccc2CC(Cc2c1)NC(=O)c3ccc(Cl)cc3	8.12	pKi
CHEMBL205	CHEMBL2333971	CC(F)CNS(=O)(=O)c1ccc(NC(=O)C)cc1	5.34	pKi
CHEMBL205	CHEMBL514556	COc1ccc2C(=CC(=O)Oc2c1)CC(=O)Nc3ccccc3S(=O)(=O)N	7.1	pKi
CHEMBL205	CHEMBL383075	NCCCC(=O)Nc1ccc(cc1)S(=O)(=O)Nc2cccc(c2)S(=O)(=O)N	1.11	pKi
CHEMBL205	CHEMBL272900	CC(=O)OC[C@H]1O[C@H](O[C@@H]2[C@@H](COC(=O)C)O[C@H]([C@H](OC(=O)C)[C@H]2OC(=O)C)n3cc(nn3)c4ccc(cc4)S(=O)(=O)N)[C@H](OC(=O)C)[C@@H](OC(=O)C)[C@@H]1OC(=O)C	6.63	pKi
CHEMBL205	CHEMBL2333977	Nc1ccc(cc1)S(=O)(=O)N(CC(=C)Cl)CC(=C)Cl	5.3	pKi
CHEMBL205	CHEMBL2164736	NS(=O)(=O)Nc1ccc(cc1)S(=O)(=O)Nc2ccc(cc2)C(=O)O	7.26	pKi
CHEMBL205	CHEMBL490356	Oc1c(O)c(Br)c(C[C@H]2CCCCC2=O)c(Br)c1Br	6.25	pKi
CHEMBL205	CHEMBL2333975	Nc1ccc(cc1)S(=O)(=O)NCCC(F)F	5.37	pKi
CHEMBL205	CHEMBL2333974	Nc1ccc(cc1)S(=O)(=O)NCCC(F)Cl	6.1	pKi
CHEMBL205	CHEMBL196677	CCN1CCC[C@@H]1CNC(=O)c2cc(ccc2OC)S(=O)(=O)N	7.4	pKi
CHEMBL205	CHEMBL176283	NS(=O)(=O)c1ccc(cc1)C(=O)NNC(=O)Nc2ccc(Oc3ccccc3)cc2	7.74	pKi
CHEMBL205	CHEMBL371632	CCCCNc1nc(NCCCC)nc(NCc2ccc(cc2)S(=O)(=O)N)n1	6.76	pKi
CHEMBL205	CHEMBL20866	OB(O)c1ccc(Br)cc1	5.15	pKi
CHEMBL205	CHEMBL2402764	COc1ccc(CC(=O)Nc2nnc(s2)S(=O)(=O)N)cc1	9.12	pKi
CHEMBL205	CHEMBL2402763	NS(=O)(=O)c1nnc(NC(=O)Cc2ccccc2Br)s1	9.15	pKi
CHEMBL205	CHEMBL1085093	CC(C)C(C(=O)Nc1ccc(cc1)S(=O)(=O)N)C(C)(C)C	6.59	pKi
CHEMBL205	CHEMBL1085092	CC(C)C(C(C)C)C(=O)Nc1ccc(cc1)S(=O)(=O)N	6.63	pKi
CHEMBL205	CHEMBL362337	CC(C)[C@H](\N=C(/S)\Nc1ccc(cc1)S(=O)(=O)N)C(=O)O	8.3	pKi
CHEMBL205	CHEMBL1085095	CCCC(C)C(=O)Nc1ccc(cc1)S(=O)(=O)N	6.66	pKi
CHEMBL205	CHEMBL1085094	CC(C)(C)CC(=O)Nc1ccc(cc1)S(=O)(=O)N	5.46	pKi
CHEMBL205	CHEMBL270989	CC(=O)O[C@@H]1CO[C@@H]([C@@H](OC(=O)C)[C@@H]1OC(=O)C)n2cc(nn2)c3ccc(cc3)S(=O)(=O)N	8.09	pKi
CHEMBL205	CHEMBL140780	Cc1ccc(cc1)B(O)O	4.97	pKi
CHEMBL205	CHEMBL2424826	NS(=O)(=O)c1ccccc1N2C(=O)c3c(Br)c(Br)c(Br)c(Br)c3C2=O	6.72	pKi
CHEMBL205	CHEMBL2424827	NS(=O)(=O)c1ccc(N2C(=O)c3c(Br)c(Br)c(Br)c(Br)c3C2=O)c(F)c1	7.02	pKi
CHEMBL205	CHEMBL52564	OC(=O)\C=C\c1ccccc1O	5.035	pKi
CHEMBL205	CHEMBL573127	NS(=O)(=O)c1ccc(NC(=O)Cc2cccs2)cc1	7.3	pKi
CHEMBL205	CHEMBL2424829	NS(=O)(=O)c1ccc(N2C(=O)c3c(Br)c(Br)c(Br)c(Br)c3C2=O)c(Br)c1	7.33	pKi
CHEMBL205	CHEMBL1807503	C[C@H]1O[C@@H](NS(=O)(=O)N)[C@@H](O)[C@@H](O)[C@@H]1O	4.65	pKi
CHEMBL205	CHEMBL1807502	NS(=O)(=O)N[C@@H]1O[C@H](CO)[C@@H](O)[C@H](O)[C@@H]1O	4.67	pKi
CHEMBL205	CHEMBL190531	CCCCNc1nc(NCCCC)nc(Nc2ccc(cc2)S(=O)(=O)N)n1	6.84	pKi
CHEMBL205	CHEMBL1807500	NS(=O)(=O)N[C@@H]1O[C@H](CO)[C@@H](O)[C@H](O)[C@H]1O	5.33	pKi
CHEMBL205	CHEMBL1807505	CC(=O)OC[C@H]1O[C@H](C[C@@H](OC(=O)C)[C@H]1OC(=O)C)NS(=O)(=O)N	7.96	pKi
CHEMBL205	CHEMBL1807504	CC(=O)OC[C@H]1O[C@H](C[C@@H](OC(=O)C)[C@@H]1OC(=O)C)NS(=O)(=O)N	7.92	pKi
CHEMBL205	CHEMBL179897	CN1CCN(CC(=O)Nc2nnc(s2)S(=O)(=O)N)CC1	8.8	pKi
CHEMBL205	CHEMBL190538	CCCN(C)c1nc(Nc2ccc(cc2)S(=O)(=O)N)nc(n1)N(C)CCC	7.41	pKi
CHEMBL205	CHEMBL3092810	CC(C)CC(=O)OC[C@H]1O[C@H]([C@H](OC(=O)CC(C)C)[C@@H](OC(=O)CC(C)C)[C@H]1OC(=O)CC(C)C)n2cc(nn2)c3cccc(c3)S(=O)(=O)N	5.32	pKi
CHEMBL205	CHEMBL498758	NS(=O)(=O)c1ccc(cc1)n2cc(CS[C@@H]3O[C@H](CO)[C@H](O)[C@H](O)[C@H]3O)nn2	8.21	pKi
CHEMBL205	CHEMBL1271040	CN(C)CCCNC(=O)c1cc(c2ccc(cc2)c3ccccc3)n(c1C)c4ccc(cc4)S(=O)(=O)N	6.26	pKi
CHEMBL205	CHEMBL498750	NS(=O)(=O)c1ccc(cc1)n2cc(CS[C@@H]3O[C@H](CO)[C@@H](O)[C@H](O)[C@H]3O)nn2	8.25	pKi
CHEMBL205	CHEMBL3092942	CCCC(=O)OC[C@H]1O[C@H]([C@H](OC(=O)CCC)[C@@H](OC(=O)CCC)[C@@H]1OC(=O)CCC)n2cc(nn2)c3ccc(cc3)S(=O)(=O)N	7.12	pKi
CHEMBL205	CHEMBL3092941	CCCCC(=O)OC[C@H]1O[C@H]([C@H](OC(=O)CCCC)[C@@H](OC(=O)CCCC)[C@@H]1OC(=O)CCCC)n2cc(nn2)c3ccc(cc3)S(=O)(=O)N	6.24	pKi
CHEMBL205	CHEMBL1414	COc1cc(cc(OC)c1O)C(=O)O	5.5	pKi
CHEMBL205	CHEMBL498757	NS(=O)(=O)c1ccc(cc1)n2cc(CS(=O)(=O)[C@@H]3O[C@H](CO)[C@@H](O)[C@H](O)[C@H]3O)nn2	8.12	pKi
CHEMBL205	CHEMBL499111	CC(=O)OC[C@H]1O[C@H]([C@H](OC(=O)C)[C@@H](OC(=O)C)[C@H]1OC(=O)C)S(=O)(=O)Cc2cn(nn2)c3ccc(cc3)S(=O)(=O)N	8.28	pKi
CHEMBL205	CHEMBL443769	COc1ccc(cc1)c2nnc(NS(=O)(=O)N)s2	6.27	pKi
CHEMBL205	CHEMBL382075	NS(=O)(=O)c1nnc(NS(=O)c2ccc(cc2)[N+](=O)[O-])s1	9	pKi
CHEMBL205	CHEMBL50	OC1=C(Oc2cc(O)cc(O)c2C1=O)c3ccc(O)c(O)c3	5.6	pKi
CHEMBL205	CHEMBL182440	NS(=O)(=O)OCCCCCCCOS(=O)(=O)N	8.1	pKi
CHEMBL205	CHEMBL1467754	Oc1ccccc1CNCCCNCc2ccccc2O	6.41	pKi
CHEMBL205	CHEMBL1738792	COC(=O)CNc1nc(Cl)nc(Nc2ccc(cc2)S(=O)(=O)N)n1	7.39	pKi
CHEMBL205	CHEMBL2337542	NS(=O)(=O)c1ccc(NC(=O)\C(=C\c2ccc(Cl)cc2Cl)\C#N)cc1	7.48	pKi
CHEMBL205	CHEMBL1164572	NS(=O)(=O)c1cnccc1Oc2ccc(cc2)C#N	7.02	pKi
CHEMBL205	CHEMBL190622	CC1(C)OB(OC1(C)C)c2ccc(N\C(=N\c3cccc(c3)S(=O)(=O)N)\S)cc2	8.26	pKi
CHEMBL205	CHEMBL216245	CO[C@H]1O[C@H](Cn2cc(COC(=O)c3ccc(cc3)S(=O)(=O)N)nn2)[C@@H](O)[C@H](O)[C@H]1O	8.07	pKi
CHEMBL205	CHEMBL373666	NS(=O)(=O)c1ccc(NC(=O)CCS)c(Cl)c1	8.05	pKi
CHEMBL205	CHEMBL2443314	NS(=O)(=O)c1ccc(CCNc2nc(F)nc(F)n2)cc1	8.15	pKi
CHEMBL205	CHEMBL424	OC(=O)c1ccccc1O	5.15	pKi
CHEMBL205	CHEMBL421	OC(=O)c1cc(ccc1O)N=Nc2ccc(cc2)S(=O)(=O)Nc3ccccn3	5.06	pKi
CHEMBL205	CHEMBL2380755	[K+].[S-]C(=S)NC#N	7.13	pKi
CHEMBL205	CHEMBL2380754	[K+].[S-]C(=S)SCc1ccccc1	7.12	pKi
CHEMBL205	CHEMBL2380751	[K+].[S-]C(=S)OCCc1ccccn1	7.88	pKi
CHEMBL205	CHEMBL2380750	[K+].[S-]C(=S)OCC(c1ccccc1)c2ccccc2	8.27	pKi
CHEMBL205	CHEMBL2380753	[K+].[S-]C(=S)OCCC12CC3CC(CC(C3)C1)C2	8.19	pKi
CHEMBL205	CHEMBL2380752	[K+].[S-]C(=S)OCC12CC3CC(CC(C3)C1)C2	7.67	pKi
CHEMBL205	CHEMBL2443313	NS(=O)(=O)c1ccc(Nc2nc(F)nc(F)n2)cc1	8.31	pKi
CHEMBL205	CHEMBL3098135	CC(=O)C1=NN(C(=C(C#N)C#N)S1)c2ccc(cc2)S(=O)(=O)N	8.38	pKi
CHEMBL205	CHEMBL382476	NCCCC(=O)Nc1ccc(cc1Cl)S(=O)(=O)N	1.49	pKi
CHEMBL205	CHEMBL387480	Cc1cc(c(cc1Cl)S(=O)(=O)CC(=O)NN)S(=O)(=O)N	8.04	pKi
CHEMBL205	CHEMBL178603	NS(=O)(=O)c1ccc(CC\N=C(/S)\NC(CO)C(O)c2ccc(cc2)[N+](=O)[O-])cc1	7.85	pKi
CHEMBL205	CHEMBL193191	CC1(C)OB(OC1(C)C)c2ccc(N\C(=N\c3ccc(cc3F)S(=O)(=O)N)\S)cc2	8.29	pKi
CHEMBL205	CHEMBL1946178	COc1cc(CC2CCCCC2OC(=O)c3cc(cc(c3)[N+](=O)[O-])[N+](=O)[O-])c(Br)c(Br)c1OC	6.08	pKi
CHEMBL205	CHEMBL575342	COC(=O)c1ccc(cc1)\N=C\c2cc(OC)ccc2O	5.27	pKi
CHEMBL205	CHEMBL193199	CC1(C)OB(OC1(C)C)c2ccc(cc2)C(=O)NCc3ccc(cc3)S(=O)(=O)N	8.27	pKi
CHEMBL205	CHEMBL1084702	CCCC(C(C)CC)C(=O)Nc1ccc(cc1)S(=O)(=O)N	6.63	pKi
CHEMBL205	CHEMBL2326520	COc1ccc(cc1)c2cn(nn2)c3ccc4OS(=O)(=O)C=Cc4c3	5.03	pKi
CHEMBL205	CHEMBL377107	NS(=O)(=O)c1nnc(NC(=O)CCSSCCC(=O)Nc2nnc(s2)S(=O)(=O)N)s1	7.21	pKi
CHEMBL205	CHEMBL194528	NS(=O)(=O)c1ccc2CCS(=O)(=O)c2c1	8.06	pKi
CHEMBL205	CHEMBL3120750	NS(=O)(=O)c1ccc(Nc2nc(Cl)nc(Nc3ccc(F)c(Cl)c3)n2)cc1	6.89	pKi
CHEMBL205	CHEMBL206614	NCCCC(=O)NCCC(=O)Nc1nnc(s1)S(=O)(=O)N	0.699	pKi
CHEMBL205	CHEMBL568348	COc1cccc2C=C(C(=O)O)C(=O)Oc12	4.21	pKi
CHEMBL205	CHEMBL65369	OC(=O)c1cccc(O)c1	6.22	pKi
CHEMBL205	CHEMBL175652	CC(=O)NNc1ccccc1S(=O)(=O)N	6.58	pKi
CHEMBL205	CHEMBL181422	NC(CC(=O)N)C(=O)NC(=S)NCCc1ccc(cc1)S(=O)(=O)N	7.96	pKi
CHEMBL205	CHEMBL361496	NS(=O)(=O)c1nnc(NS(=O)(=O)c2ccc(N\C(=N/c3ccc(C4=C5C=CC(=O)C=C5Oc6cc(O)ccc46)c(c3)C(=O)O)\S)cc2)s1	7.57	pKi
CHEMBL205	CHEMBL194634	NS(=O)(=O)c1nnc(NS(=O)(=O)c2ccc(Br)cc2)s1	8.7	pKi
CHEMBL205	CHEMBL570615	Nc1ccc(cc1)N=Nc2cccc(c2)S(=O)(=O)N	7.06	pKi
CHEMBL205	CHEMBL204326	CC(C)(C)c1ccc(cc1)C(=O)Nc2ccccc2S(=O)(=O)N	6.62	pKi
CHEMBL205	CHEMBL3104367	Cc1cc(c(SCc2ccccc2)cc1Cl)S(=O)(=O)NC(=N)NNc3ccc(cc3)S(=O)(=O)N	7.59	pKi
CHEMBL205	CHEMBL3104366	Cc1cc(c(SCc2ccccc2)cc1Cl)S(=O)(=O)NC(=N)Nc3ccccc3S(=O)(=O)N	6.84	pKi
CHEMBL205	CHEMBL3104365	Cc1cc(c(SCc2ccccc2)cc1Cl)S(=O)(=O)NC(=N)Nc3cccc(c3)S(=O)(=O)N	7.31	pKi
CHEMBL205	CHEMBL3104364	Cc1cc(c(SCc2ccccc2)cc1Cl)S(=O)(=O)NC(=N)Nc3ccc(cc3)S(=O)(=O)N	7.27	pKi
CHEMBL205	CHEMBL3104369	Cc1cc(c(SCc2ccccc2)cc1Cl)S(=O)(=O)NC(=N)Nc3nnc(s3)S(=O)(=O)N	8.07	pKi
CHEMBL205	CHEMBL3104368	Cc1cc(c(SCc2ccccc2)cc1Cl)S(=O)(=O)NC(=N)NCc3ccc(cc3)S(=O)(=O)N	7.68	pKi
CHEMBL205	CHEMBL2203352	NS(=O)(=O)C1=CN(CC2=Nc3ccccc3C(=O)N2c4ccccc4)C=CC1=O	6.31	pKi
CHEMBL205	CHEMBL1836399	NS(=O)(=O)c1ccc(cc1)C#Cc2ccccc2	5.28	pKi
CHEMBL205	CHEMBL2203350	NS(=O)(=O)C1=CN(CC(=O)NNC(=O)c2occc2)C=CC1=O	6.42	pKi
CHEMBL205	CHEMBL20461	OB(O)CCc1ccccc1	4.75	pKi
CHEMBL205	CHEMBL2436870	Cc1cc(C)n(n1)c2ccncc2S(=O)(=O)N	7.21	pKi
CHEMBL205	CHEMBL235485	CN(C)c1ccccc1\C=N\NC(=O)NC2=NNC(=S)S2	5.03	pKi
CHEMBL205	CHEMBL193964	CN(C)CC\N=C(/S)\Nc1ccc(cc1)S(=O)(=O)NCc2ccc(cc2)S(=O)(=O)N	7.92	pKi
CHEMBL205	CHEMBL181082	NC(CS)C(=O)NC(=S)NCCc1ccc(cc1)S(=O)(=O)N	8.22	pKi
CHEMBL205	CHEMBL2323136	CC(=O)OC[C@H]1O[C@@H](CC(=O)\C=C\c2cccc(O)c2)[C@H](OC(=O)C)[C@@H](OC(=O)C)[C@H]1OC(=O)C	5.15	pKi
CHEMBL205	CHEMBL6466	O=C1Oc2ccccc2C=C1	5.04	pKi
CHEMBL205	CHEMBL228229	CC(NOCc1ccc(Cl)cc1)C(=O)NO	5.33	pKi
CHEMBL205	CHEMBL1242793	NS(=O)(=O)C1=CN(CC(=O)c2cccc(c2)[N+](=O)[O-])C=CC1=O	6.98	pKi
CHEMBL205	CHEMBL1242792	NS(=O)(=O)C1=CN(CC(=O)c2ccc(cc2)[N+](=O)[O-])C=CC1=O	6.97	pKi
CHEMBL205	CHEMBL1242794	NS(=O)(=O)C1=CN(CC(=O)c2ccc3ccccc3c2)C=CC1=O	6.99	pKi
CHEMBL205	CHEMBL364571	O[As](=O)(O)c1ccccc1	7.31	pKi
CHEMBL205	CHEMBL188750	Cc1cc(C)[n+](Cc2ccc(cc2)S(=O)(=O)N)cc1C.[O-]Cl(=O)(=O)=O	7.3	pKi
CHEMBL205	CHEMBL2325978	CC(C)OC(=O)CCC\C=C/C[C@H]1[C@@H](O)C[C@@H](O)[C@@H]1CNCC(=O)Nc2nnc(s2)S(=O)(=O)N	7.4	pKi
CHEMBL205	CHEMBL2325979	NS(=O)(=O)c1nnc(NC(=O)CNC[C@H]2[C@H](O)C[C@H](O)[C@@H]2C\C=C/CCCC(=O)O)s1	7	pKi
CHEMBL205	CHEMBL234530	NS(=O)(=O)c1ccc(CCNC(=O)CN(CC(=O)NO)S(=O)(=O)c2ccc(Oc3ccccc3)cc2)cc1	7.19	pKi
CHEMBL205	CHEMBL365558	NS(=O)(=O)c1ccc(CC\N=C(\S)/Nc2ccc(cc2)S(=O)(=O)N)cc1	8.4	pKi
CHEMBL205	CHEMBL2325976	CCCCC[C@H](O)\C=C\[C@H]1[C@H](O)C[C@H](O)[C@@H]1C\C=C/CCCC(=O)N(CC)[C@H]2CN(CCCOC)S(=O)(=O)C3SC(=CC23)S(=O)(=O)N	8.3	pKi
CHEMBL205	CHEMBL190329	NS(=O)(=O)c1ccc(Nc2nc(NCCN3CCNCC3)nc(NCCN4CCNCC4)n2)cc1	6.49	pKi
CHEMBL205	CHEMBL445982	CCOC(=O)C(N=Nc1cccc(c1)n2nc(C(=O)Nc3nnc(s3)S(=O)(=O)N)c(C(=O)c4ccccc4)c2c5ccccc5)C(=O)c6ccccc6	6.24	pKi
CHEMBL205	CHEMBL1165319	CCOc1ccncc1S(=O)(=O)N	7.12	pKi
CHEMBL205	CHEMBL273046	CC(=O)OC[C@H]1O[C@@H]([C@@H](OC(=O)C)[C@@H](OC(=O)C)[C@@H]1OC(=O)C)n2cc(nn2)c3ccc(cc3)S(=O)(=O)N	8.68	pKi
CHEMBL205	CHEMBL1214194	CN(C)CCN(C)CCN(C)CCN(C)C	4.95	pKi
CHEMBL205	CHEMBL1214193	NCCNCCCNCCN	4.12	pKi
CHEMBL205	CHEMBL513840	Nc1cccc(c1)n2nc(C(=O)Nc3nnc(s3)S(=O)(=O)N)c(C(=O)c4ccccc4)c2c5ccccc5	6.48	pKi
CHEMBL205	CHEMBL432818	NS(=O)(=O)c1cc(c(N2C(=O)c3cccnc3C2=O)c(Cl)c1Cl)S(=O)(=O)N	7.92	pKi
CHEMBL205	CHEMBL1813209	CC(Nc1nc(Cl)nc(Nc2ccc(cc2)S(=O)(=O)N)n1)C(=O)O	6.25	pKi
CHEMBL205	CHEMBL1813208	NS(=O)(=O)c1ccc(Nc2nc(NCCC(=O)O)nc(NCCC(=O)O)n2)cc1	6.43	pKi
CHEMBL205	CHEMBL468946	Cc1ccc(cc1)c2c([nH]c3ccc(cc23)S(=O)(=O)N)C(=O)N[n+]4c(C)cc(C)cc4C.[O-]Cl(=O)(=O)=O	8.44	pKi
CHEMBL205	CHEMBL468945	Cc1cccc(c1)c2c([nH]c3ccc(cc23)S(=O)(=O)N)C(=O)N[n+]4c(C)cc(C)cc4C.[O-]Cl(=O)(=O)=O	8.11	pKi
CHEMBL205	CHEMBL2402775	NS(=O)(=O)c1ccc(NC(=O)Cc2ccccc2Br)c(Cl)c1	9.04	pKi
CHEMBL205	CHEMBL21427	COc1ccc(cc1)B(O)O	5.1	pKi
CHEMBL205	CHEMBL1813207	COC(=O)CNc1nc(NCC(=O)OC)nc(Nc2ccc(cc2)S(=O)(=O)N)n1	6.36	pKi
CHEMBL205	CHEMBL1813206	NS(=O)(=O)c1ccc(Nc2nc(NCC(=O)O)nc(NCC(=O)O)n2)cc1	6.42	pKi
CHEMBL205	CHEMBL182637	NS(=O)(=O)c1ccc(NC(=O)CCN2CCN(Cc3ccccc3)CC2)cc1	6.63	pKi
CHEMBL205	CHEMBL1643302	NS(=O)(=O)c1ccc(NC(=O)Nc2ccc(Oc3ccccc3)cc2)cc1	7.07	pKi
CHEMBL205	CHEMBL1643301	NS(=O)(=O)c1ccc(NC(=O)Nc2ccccc2C#N)cc1	8.62	pKi
CHEMBL205	CHEMBL182634	NS(=O)(=O)c1nnc(NC(=O)CN2CCOCC2)s1	9.05	pKi
CHEMBL205	CHEMBL1643307	NS(=O)(=O)c1ccc(NC(=O)Nc2ccc3CCCc3c2)cc1	8.05	pKi
CHEMBL205	CHEMBL1643306	Cc1cc(C)cc(NC(=O)Nc2ccc(cc2)S(=O)(=O)N)c1	5.75	pKi
CHEMBL205	CHEMBL1643305	NS(=O)(=O)c1ccc(NC(=O)Nc2ccc3c(Cc4ccccc34)c2)cc1	6.04	pKi
CHEMBL205	CHEMBL1822699	CCN(CC)c1ccc2c(Oc3cc(ccc3C24N(C(=O)c5ccccc45)c6ccc(cc6)S(=O)(=O)N)N(CC)CC)c1	6.55	pKi
CHEMBL205	CHEMBL404954	[K+].[S-]C(=S)OC1CC2CC1C3CCCC23	8.18	pKi
CHEMBL205	CHEMBL511132	CCCC(CCC)CN(C(=O)OC(C)(C)C)S(=O)(=O)NCCC(=O)OC	4.39	pKi
CHEMBL205	CHEMBL229190	O=S(=O)(NCc1ccccc1)NCc2ccccc2	6.19	pKi
CHEMBL205	CHEMBL176495	NNc1ccccc1S(=O)(=O)N	7.005	pKi
CHEMBL205	CHEMBL2402777	NS(=O)(=O)c1ccc(NC(=O)Cc2ccc(F)cc2)c(Br)c1	8.05	pKi
CHEMBL205	CHEMBL352535	Cc1cc(C)[n+](CCc2ccc(cc2)S(=O)(=O)N)c(C)c1.[O-]Cl(=O)(=O)=O	7.68	pKi
CHEMBL205	CHEMBL1254938	Nc1nc(N)c2nc(CNCCc3ccc(cc3)S(=O)(=O)O)cnc2n1	4.58	pKi
CHEMBL205	CHEMBL1254939	Nc1nc(N)c2nc(CNc3ccc(cc3)C(=O)NCCc4ccc(cc4)S(=O)(=O)N)cnc2n1	6.04	pKi
CHEMBL205	CHEMBL3113927	NS(=O)(=O)c1ccc(CCN2C(=O)c3ccc(cc3C2=O)[N+](=O)[O-])cc1	6.23	pKi
CHEMBL205	CHEMBL3113926	NS(=O)(=O)c1cccc(c1)N2C(=O)c3ccc(cc3C2=O)[N+](=O)[O-]	6.05	pKi
CHEMBL205	CHEMBL3113923	NS(=O)(=O)c1cccc(c1)N2C(=O)c3cccc(c3C2=O)[N+](=O)[O-]	8.41	pKi
CHEMBL205	CHEMBL3113922	NS(=O)(=O)c1ccc(CN2C(=O)c3cccc(c3C2=O)[N+](=O)[O-])cc1	7.47	pKi
CHEMBL205	CHEMBL182523	NS(=O)(=O)c1ccc(NC(=O)CCN2CCC(Cc3ccccc3)CC2)cc1	6.59	pKi
CHEMBL205	CHEMBL427312	Nc1ccc(cc1)S(=O)(=O)NC2NN=C(S2)S(=O)(=O)N	8.7	pKi
CHEMBL205	CHEMBL468839	NS(=O)(=O)c1ccc(cc1)n2cc(nn2)c3ccccc3C(F)(F)F	8.08	pKi
CHEMBL205	CHEMBL3126817	COC(=O)c1cn(nc1c2ccc(Br)cc2)c3ccc(cc3)S(=O)(=O)N	6.25	pKi
CHEMBL205	CHEMBL1163131	Cc1ccc(cc1)S(=O)(=O)N2CC=CC2=O	4.43	pKi
CHEMBL205	CHEMBL195978	NS(=O)(=O)c1ccc(CNS(=O)(=O)c2ccc(N\C(=N\N3CCOCC3)\S)cc2)cc1	6.56	pKi
CHEMBL205	CHEMBL3126819	COC(=O)c1cn(nc1c2ccc(F)cc2)c3ccc(cc3)S(=O)(=O)N	6.51	pKi
CHEMBL205	CHEMBL566299	NS(=O)(=O)c1ccc(C\N=C\c2ccc(O)cc2)cc1	7.1	pKi
CHEMBL205	CHEMBL426803	CNC(=O)COC(=O)[C@H](CC(C)C)\N=C(/S)\Nc1ccc(cc1)S(=O)(=O)N	8.15	pKi
CHEMBL205	CHEMBL3126818	COC(=O)c1cn(nc1c2ccc(Cl)cc2)c3ccc(cc3)S(=O)(=O)N	6.24	pKi
CHEMBL205	CHEMBL566297	COc1ccc(O)c(\C=N\c2ccc(cc2)S(=O)(=O)N)c1	7.06	pKi
CHEMBL205	CHEMBL183153	NS(=O)(=O)c1ccc(NC2=NC(=O)NC(=O)N2)cc1	6.56	pKi
CHEMBL205	CHEMBL34526	NS(=O)(=O)c1ccc(CCNC(=O)CN(CCN(CC(=O)O)CC(=O)NCCc2ccc(cc2)S(=O)(=O)N)CC(=O)O)cc1	9.11	pKi
CHEMBL205	CHEMBL182455	NS(=O)(=O)OCCCCCCCCOS(=O)(=O)N	7.84	pKi
CHEMBL205	CHEMBL2402752	NS(=O)(=O)c1ccc(NC(=O)Cc2ccc(Cl)cc2)c(Br)c1	9.03	pKi
CHEMBL205	CHEMBL2402753	NS(=O)(=O)c1ccc(NC(=O)Cc2ccccc2Br)c(Br)c1	9.1	pKi
CHEMBL205	CHEMBL2402756	NS(=O)(=O)c1ccc(CNC(=O)Cc2ccc(Cl)cc2)cc1	9.09	pKi
CHEMBL205	CHEMBL1738787	NS(=O)(=O)c1ccc(Nc2nc(Cl)nc(NCCO)n2)cc1	7.43	pKi
CHEMBL205	CHEMBL2402754	COc1ccc(CC(=O)Nc2ccc(cc2Br)S(=O)(=O)N)cc1	9.16	pKi
CHEMBL205	CHEMBL2402755	NS(=O)(=O)c1ccc(CNC(=O)Cc2ccc(F)cc2)cc1	8.03	pKi
CHEMBL205	CHEMBL217304	CO[C@H]1O[C@H](Cn2cc(CNC(=O)c3ccc(cc3)S(=O)(=O)N)nn2)[C@@H](OC(=O)C)[C@H](OC(=O)C)[C@H]1OC(=O)C	7.36	pKi
CHEMBL205	CHEMBL436648	CC1(C)CC(CC(C)(C)N1[O])NC(=S)Nc2ccc(cc2Cl)S(=O)(=O)N	7.92	pKi
CHEMBL205	CHEMBL2402759	NS(=O)(=O)c1ccc(CCNC(=O)Cc2ccc(F)cc2)cc1	8.42	pKi
CHEMBL205	CHEMBL50605	OC(=O)C(=O)CC(=O)c1cccn1Cc2ccc(F)cc2	5.58	pKi
CHEMBL205	CHEMBL217303	CC(=O)N[C@@H]1[C@@H](O)[C@H](O)[C@@H](CO)O[C@H]1n2cc(COC(=O)c3ccc(cc3)S(=O)(=O)N)nn2	8.14	pKi
CHEMBL205	CHEMBL571519	OC(=O)C1=Cc2ccccc2SC1=O	5.11	pKi
CHEMBL205	CHEMBL1276394	CCOC(=O)c1c(nn(c2cccc(I)c2)c1c3ccccc3)C(=O)Nc4nnc(s4)S(=O)(=O)N	7.15	pKi
CHEMBL205	CHEMBL571514	CCCCOc1ccc2C=CC(=O)Oc2c1	4.41	pKi
CHEMBL205	CHEMBL2380746	[K+].CN(C)CCOCCOC(=S)[S-]	8.09	pKi
CHEMBL205	CHEMBL593037	COc1cc2Cc3c([nH]c4ccccc34)c2c(OC)c1	5.64	pKi
CHEMBL205	CHEMBL2337544	COc1ccc(\C=C(/C#N)\C(=O)Nc2ccc(cc2)S(=O)(=O)N)cc1	8.05	pKi
CHEMBL205	CHEMBL2380745	[K+].CN(C)CCOC(=S)[S-]	7.22	pKi
CHEMBL205	CHEMBL1772	OC(=O)Cc1ccc(O)cc1	4.99	pKi
CHEMBL205	CHEMBL2337543	NS(=O)(=O)c1ccc(NC(=O)\C(=C\c2ccc(cc2)[N+](=O)[O-])\C#N)cc1	8.27	pKi
CHEMBL205	CHEMBL2337540	NS(=O)(=O)c1ccc(NC(=O)CC#N)cc1	8.21	pKi
CHEMBL205	CHEMBL2337541	NS(=O)(=O)c1ccc(NC(=O)\C(=C\c2ccccc2Cl)\C#N)cc1	7.21	pKi
CHEMBL205	CHEMBL2380748	[K+].CC(C)(C)OC(=O)NCCCCCCOC(=S)[S-]	7.23	pKi
CHEMBL205	CHEMBL2380749	[K+].[S-]C(=S)OCc1ccccc1	7.35	pKi
CHEMBL205	CHEMBL2414438	NS(=O)(=O)c1ccc(CCN2C(=O)c3c(Cl)c(Cl)c(Cl)c(Cl)c3C2=O)cc1	8.54	pKi
CHEMBL205	CHEMBL178852	NS(=O)(=O)c1ccc(Br)cc1	7.09	pKi
CHEMBL205	CHEMBL2414439	NS(=O)(=O)c1cccc(c1)N2C(=O)c3c(Cl)c(Cl)c(Cl)c(Cl)c3C2=O	7.56	pKi
CHEMBL205	CHEMBL187259	NS(=O)(=O)c1nnc(NS(=O)(=O)c2ccc(N\C(=N\N3CCOCC3)\S)cc2)s1	9.05	pKi
CHEMBL205	CHEMBL499560	NS(=O)(=O)Nc1nnc(s1)C(F)(F)F	5.97	pKi
CHEMBL205	CHEMBL3104050	Cc1cc(c(SCc2cccc(c2)C(F)(F)F)cc1Cl)S(=O)(=O)NC(=N)Nc3cccc(c3)S(=O)(=O)N	7.05	pKi
CHEMBL205	CHEMBL2323125	Cl.NC(=N)NCCc1ccc(cc1)S(=O)(=O)N	7.05	pKi
CHEMBL205	CHEMBL2323124	Cl.NC(=N)Nc1ccc(O)cc1	5.12	pKi
CHEMBL205	CHEMBL175866	Cc1ccc(cc1)S(=O)(=O)NC(=O)NNC(=O)c2ccc(cc2)S(=O)(=O)N	8.01	pKi
CHEMBL205	CHEMBL381243	Cc1ccc2OC=C(\C=N\c3ccc(cc3)S(=O)(=O)N)C(=O)c2c1	7.46	pKi
CHEMBL205	CHEMBL2443191	CCCc1cnc(SCC(=O)c2cccc(c2)S(=O)(=O)N)nc1	6.78	pKi
CHEMBL205	CHEMBL3125563	CCOC(=O)CN1C(=O)c2ccccc2S1(=O)=O	5.66	pKi
CHEMBL205	CHEMBL449527	NS(=O)(=O)Nc1nncs1	6.01	pKi
CHEMBL205	CHEMBL366069	NS(=O)(=O)c1ccc(Nc2nc(Cl)nc(Cl)n2)cc1	6.97	pKi
CHEMBL205	CHEMBL2424825	NS(=O)(=O)c1cccc(c1)N2C(=O)c3c(Br)c(Br)c(Br)c(Br)c3C2=O	7.1	pKi
CHEMBL205	CHEMBL471537	CC(C)[C@@H](N(CC(=O)NCCc1ccc(cc1)S(=O)(=O)N)S(=O)(=O)c2ccc(Oc3ccccc3)cc2)C(=O)NO	8.38	pKi
CHEMBL205	CHEMBL372507	Nc1nnc(S)s1	5.04	pKi
CHEMBL205	CHEMBL2419989	NS(=O)(=O)c1ccc(NC(=O)c2ccc(cc2)N3C4=C(C(C5=C3CCCC5=O)c6ccc(Cl)cc6Cl)C(=O)CCC4)cc1	7.17	pKi
CHEMBL205	CHEMBL3110152	CC1(CC(=NO1)c2cccc(Cl)c2)C(=O)NO	6.07	pKi
CHEMBL205	CHEMBL3121759	NS(=O)(=O)c1ccc(cc1)c2nnc3SCC(=Nn23)c4ccc(cc4)[N+](=O)[O-]	6.41	pKi
CHEMBL205	CHEMBL571738	OCc1ccc2OC(=O)C=Cc2c1	4.72	pKi
CHEMBL205	CHEMBL601464	Oc1ccc(CC(=O)NCCc2ccccc2)cc1Cl	5.01	pKi
CHEMBL205	CHEMBL165	Oc1ccc(\C=C\c2cc(O)cc(O)c2)cc1	5.56	pKi
CHEMBL205	CHEMBL204990	NS(=O)(=O)c1ccc2CC(Cc2c1)NC(=O)C3CCCCC3	6.93	pKi
CHEMBL205	CHEMBL204338	NCCCC(=O)NCc1ccc(cc1)S(=O)(=O)N	1.51	pKi
CHEMBL205	CHEMBL182197	NN(NC(=S)NCCc1ccc(cc1)S(=O)(=O)N)c2c(F)c(F)c(F)c(F)c2F	8	pKi
CHEMBL205	CHEMBL1164967	NNc1ccncc1S(=O)(=O)N	7.07	pKi
CHEMBL205	CHEMBL1164966	NS(=O)(=O)c1cnccc1NCC=C	6.88	pKi
CHEMBL205	CHEMBL204049	CC(C)(C)c1ccc(cc1)S(=O)(=O)CCNc2ccc(cc2)S(=O)(=O)N	7.03	pKi
CHEMBL205	CHEMBL116438	COc1cc(\C=C\C(=C\C(=O)\C=C\c2ccc(O)c(OC)c2)\O)ccc1O	6.42	pKi
CHEMBL205	CHEMBL390035	CC1(C)O[C@@H]2CO[C@@]3(CNC(=S)NCCc4ccc(cc4)S(=O)(=O)N)OC(C)(C)O[C@H]3[C@@H]2O1	8	pKi
CHEMBL205	CHEMBL180177	NS(=O)(=O)c1ccc(CC\N=C(/S)\NNCCN2CCNCC2)cc1	8.15	pKi
CHEMBL205	CHEMBL3104158	Cc1cc(c(SCC2=CC(=O)Nc3ccccc23)cc1Cl)S(=O)(=O)NC(=N)Nc4ccccc4S(=O)(=O)N	5.87	pKi
CHEMBL205	CHEMBL3104159	Cc1cc(c(SCC2=CC(=O)Nc3ccccc23)cc1Cl)S(=O)(=O)NC(=N)NNc4ccc(cc4)S(=O)(=O)N	6.25	pKi
CHEMBL205	CHEMBL1093178	C[C@H]1O[C@@H](Nc2ccc(cc2)S(=O)(=O)N)[C@@H](O)[C@@H](O)[C@@H]1O	8	pKi
CHEMBL205	CHEMBL1807501	NS(=O)(=O)N[C@@H]1O[C@H](CO)[C@H](O)[C@H](O)[C@H]1O	4.31	pKi
CHEMBL205	CHEMBL3104156	Cc1cc(c(SCC2=CC(=O)Nc3ccccc23)cc1Cl)S(=O)(=O)NC(=N)Nc4ccc(cc4)S(=O)(=O)N	6.19	pKi
CHEMBL205	CHEMBL3104157	Cc1cc(c(SCC2=CC(=O)Nc3ccccc23)cc1Cl)S(=O)(=O)NC(=N)Nc4cccc(c4)S(=O)(=O)N	6.29	pKi
CHEMBL205	CHEMBL3087324	NS(=O)(=O)NCCn1ccnc1[N+](=O)[O-]	7.24	pKi
CHEMBL205	CHEMBL2092896	COc1cc(CC2CCCC[C@@H]2O)cc(Br)c1OC	6.42	pKi
CHEMBL205	CHEMBL2092897	COc1cc(CC2CCCC[C@@H]2O)c(Br)c(Br)c1OC	6.41	pKi
CHEMBL205	CHEMBL3087321	Cc1ncc([N+](=O)[O-])n1CCNC(=S)NCCc2ccc(cc2)S(=O)(=O)N	8.54	pKi
CHEMBL205	CHEMBL3087320	Cc1ncc([N+](=O)[O-])n1CCNC(=S)NCc2ccc(cc2)S(=O)(=O)N	8.13	pKi
CHEMBL205	CHEMBL3087323	Cc1ncc([N+](=O)[O-])n1CCNS(=O)(=O)N	8	pKi
CHEMBL205	CHEMBL3087322	Cc1ncc([N+](=O)[O-])n1CCNC(=S)Nc2cccc(c2)S(=O)(=O)N	8.18	pKi
CHEMBL205	CHEMBL196871	CN1N=C(S/C/1=N\C(=O)c2c(F)c(F)c(F)c(F)c2F)S(=O)(=O)N	8.82	pKi
CHEMBL205	CHEMBL185671	O.COc1ccc(Cl)cc1C(=O)NC2Cc3ccc(cc3C2)S(=O)(=O)N	7.77	pKi
CHEMBL205	CHEMBL195370	CCCCCCCCCCCCNS(=O)(=O)NO	7.05	pKi
CHEMBL205	CHEMBL190056	CCCCNc1nc(NCCCC)nc(NCCc2ccc(cc2)S(=O)(=O)N)n1	6.79	pKi
CHEMBL205	CHEMBL459151	OB(O)c1ccc(Oc2ccccc2)cc1	4.94	pKi
CHEMBL205	CHEMBL444912	CC(=O)OC[C@H]1O[C@H]([C@H](OC(=O)C)[C@@H](OC(=O)C)[C@@H]1OC(=O)C)S(=O)(=O)Cc2cn(nn2)c3ccc(cc3)S(=O)(=O)N	8.16	pKi
CHEMBL205	CHEMBL32749	COc1cc(\C=C\C(=O)O)ccc1O	5.62	pKi
CHEMBL205	CHEMBL3126805	COc1ccc(cc1)c2nn(cc2C(=O)NN)c3ccc(cc3)S(=O)(=O)N	6.73	pKi
CHEMBL205	CHEMBL1271041	CN1CCN(CC1)C(=O)c2cc(c3ccc(cc3)c4ccccc4)n(c2C)c5ccc(cc5)S(=O)(=O)N	6.27	pKi
CHEMBL205	CHEMBL2337521	CC(=O)OC[C@H]1O[C@@H](OC(=O)C)[C@H](OC(=O)C)[C@@H](OC(=O)C)[C@@H]1CO[C@H]2O[C@H](COS(=O)(=O)N)[C@@H](OC(=O)C)[C@H](OC(=O)C)[C@H]2OC(=O)C	7.95	pKi
CHEMBL205	CHEMBL3125554	C\C(=N/O)\CN1C(=O)c2ccccc2S1(=O)=O	7.38	pKi
CHEMBL205	CHEMBL3125557	O=C1N(CCCC#N)S(=O)(=O)c2ccccc12	5.9	pKi
CHEMBL205	CHEMBL2337522	NS(=O)(=O)OC[C@H]1O[C@@H](O)[C@H](O)[C@@H](O)[C@@H]1O	7.95	pKi
CHEMBL205	CHEMBL2337523	NS(=O)(=O)OC[C@H]1O[C@@H](O)[C@H](O)[C@@H](O)[C@H]1O	7.95	pKi
CHEMBL205	CHEMBL2325981	CC(C)OC(=O)CCC\C=C/C[C@H]1[C@@H](O)C[C@@H](O)[C@@H]1\C=C\C(=O)Nc2nnc(s2)S(=O)(=O)N	8.9	pKi
CHEMBL205	CHEMBL2325980	CCN([C@H]1C[C@H](C)S(=O)(=O)C2SC(=CC12)S(=O)(=O)N)C(=O)\C=C\[C@H]3[C@H](O)C[C@H](O)[C@@H]3C\C=C/CCCC(=O)OC(C)C	7.3	pKi
CHEMBL205	CHEMBL2337524	NS(=O)(=O)OC[C@H]1O[C@@H](O)[C@@H](O)[C@@H](O)[C@@H]1O	7.95	pKi
CHEMBL205	CHEMBL234529	COc1ccc(cc1)S(=O)(=O)N(CC(=O)NO)CC(=O)NCCc2ccc(cc2)S(=O)(=O)N	7.24	pKi
CHEMBL205	CHEMBL1762667	CCCCC(CC)C(=O)NN	5.66	pKi
CHEMBL205	CHEMBL511239	Cc1cc(C)[n+](NC(=O)c2[nH]c3ccc(cc3c2c4ccc(Br)cc4)S(=O)(=O)N)c(C)c1.[O-]Cl(=O)(=O)=O	9.02	pKi
CHEMBL205	CHEMBL217683	COC(=O)[C@H]1O[C@H]([C@H](O)[C@@H](O)[C@@H]1O)n2cc(CNC(=O)c3ccc(cc3)S(=O)(=O)N)nn2	6.42	pKi
CHEMBL205	CHEMBL3092943	CCC(=O)OC[C@H]1O[C@H]([C@H](OC(=O)CC)[C@@H](OC(=O)CC)[C@@H]1OC(=O)CC)n2cc(nn2)c3ccc(cc3)S(=O)(=O)N	7.15	pKi
CHEMBL205	CHEMBL1644696	[Na+].[O-]C#N	4.52	pKi
CHEMBL205	CHEMBL1644697	[Na+].[C-]#N	4.7	pKi
CHEMBL205	CHEMBL370104	ONS(=O)(=O)NCc1ccc(cc1)c2ccccc2	7.3	pKi
CHEMBL205	CHEMBL370105	CCCCn1c(S)nnc1c2ccc(cc2)S(=O)(=O)c3ccc(Br)cc3	5.01	pKi
CHEMBL205	CHEMBL107217	[Na+].CCN(CC)C(=S)[S-]	5.51	pKi
CHEMBL205	CHEMBL1644699	[Na+].[SH-]	4.4	pKi
CHEMBL205	CHEMBL3087319	Cc1ncc([N+](=O)[O-])n1CCNC(=S)Nc2ccc(cc2)S(=O)(=O)N	8.26	pKi
CHEMBL205	CHEMBL1813218	CC(Nc1nc(NCCc2ccc(cc2)S(=O)(=O)N)nc(NC(C)C(=O)O)n1)C(=O)O	6.39	pKi
CHEMBL205	CHEMBL1813219	NS(=O)(=O)c1ccc(CCNc2nc(NC(CO)C(=O)O)nc(NC(CO)C(=O)O)n2)cc1	6.29	pKi
CHEMBL205	CHEMBL1270137	CN(C)CCNC(=O)c1cc(c2ccccc2)n(c1C)c3ccc(cc3)S(=O)(=O)N	6.41	pKi
CHEMBL205	CHEMBL1813212	CC(C)(C)[Si](C)(C)OCCOc1nc(Cl)nc(Nc2ccc(cc2)S(=O)(=O)N)n1	6.45	pKi
CHEMBL205	CHEMBL1813213	COC(=O)CNc1nc(NCC(=O)OC)nc(NCc2ccc(cc2)S(=O)(=O)N)n1	6.34	pKi
CHEMBL205	CHEMBL1813210	NS(=O)(=O)c1ccc(Nc2nc(Cl)nc(NC(CO)C(=O)O)n2)cc1	6.39	pKi
CHEMBL205	CHEMBL1813211	NS(=O)(=O)c1ccc(Nc2nc(Cl)nc(NCCCCO)n2)cc1	6.92	pKi
CHEMBL205	CHEMBL1813216	NS(=O)(=O)c1ccc(CNc2nc(Cl)nc(NC(Cc3ccc(O)c(O)c3)C(=O)O)n2)cc1	6.32	pKi
CHEMBL205	CHEMBL1813217	NS(=O)(=O)c1ccc(CCNc2nc(Cl)nc(NC(Cc3ccc(O)c(O)c3)C(=O)O)n2)cc1	6.43	pKi
CHEMBL205	CHEMBL1813214	CC(Nc1nc(NCc2ccc(cc2)S(=O)(=O)N)nc(NC(C)C(=O)O)n1)C(=O)O	6.36	pKi
CHEMBL205	CHEMBL1813215	NS(=O)(=O)c1ccc(CNc2nc(Cl)nc(NCCC(=O)O)n2)cc1	6.59	pKi
CHEMBL205	CHEMBL2333970	CC(C)(F)CNS(=O)(=O)c1ccc(N)cc1	7.12	pKi
CHEMBL205	CHEMBL3126808	NNC(=O)c1cn(nc1c2ccc(F)cc2)c3ccc(cc3)S(=O)(=O)N	7.19	pKi
CHEMBL205	CHEMBL184107	CNc1nc(NC)nc(NCCc2ccc(cc2)S(=O)(=O)N)n1	7.57	pKi
CHEMBL205	CHEMBL243806	NS(=O)(=O)c1ccc(Nc2nc(Nc3ccccc3)nc(n2)N4CCOCC4)cc1	7.47	pKi
CHEMBL205	CHEMBL199464	Cc1ccc(cc1)C(F)(F)S(=O)(=O)N	6.46	pKi
CHEMBL205	CHEMBL391326	[O-][N+](=O)c1ccc(\C=N\NC(=O)NC2=NNC(=S)S2)cc1	5.67	pKi
CHEMBL205	CHEMBL2148105	NS(=O)(=O)Oc1ccc(cc1)[n+]2c(cc(cc2c3ccccc3)c4ccccc4)c5ccccc5.[O-]Cl(=O)(=O)=O	6.12	pKi
CHEMBL205	CHEMBL584387	NS(=O)(=O)c1ccc(NC(=O)Cc2cccs2)c(Br)c1	7.28	pKi
CHEMBL205	CHEMBL215355	Cc1cc(c(cc1Cl)S(=O)(=O)CC(=O)O)S(=O)(=O)N	6.26	pKi
CHEMBL205	CHEMBL2333976	Nc1ccc(cc1)S(=O)(=O)NCC(=C)Cl	5.29	pKi
CHEMBL205	CHEMBL512809	COc1ccc(c(C)c1)c2cn(nn2)c3ccc(cc3)S(=O)(=O)N	7.93	pKi
CHEMBL205	CHEMBL596221	COc1cc(OC)c2C=CC(=O)Oc2c1OC	5.02	pKi
CHEMBL205	CHEMBL372888	NS(=O)(=O)c1ccc(C\N=C(/S)\N=C/2\C=CC(=C3c4ccc(O)cc4Oc5cc(O)ccc35)C(=C2)C(=O)O)cc1	7.36	pKi
CHEMBL205	CHEMBL187034	NS(=O)(=O)c1nnc(NS(=O)(=O)c2ccc(cc2)N=C=S)s1	8.77	pKi
CHEMBL205	CHEMBL182185	CC1CCN(CCCC(=O)Nc2ccc(cc2)S(=O)(=O)N)CC1	6.58	pKi
CHEMBL205	CHEMBL1090011	NS(=O)(=O)c1ccc(CCNS(=O)(=O)[C@@H]2O[C@H](CO)[C@@H](O[C@@H]3O[C@H](CO)[C@H](O)[C@H](O)[C@H]3O)[C@H](O)[C@H]2O)cc1	8.34	pKi
CHEMBL205	CHEMBL1090010	NS(=O)(=O)c1ccc(CCNS(=O)(=O)[C@@H]2O[C@@H]([C@H](O)[C@H](O)[C@H]2O)C(=O)O)cc1	8.33	pKi
CHEMBL205	CHEMBL216312	COC(=O)[C@H]1O[C@H]([C@H](O)[C@@H](O)[C@@H]1O)n2cc(COC(=O)c3ccc(cc3)S(=O)(=O)N)nn2	8.14	pKi
CHEMBL205	CHEMBL1090012	NS(=O)(=O)c1ccc(CCNS(=O)(=O)[C@@H]2O[C@H](CO)[C@@H](O[C@H]3O[C@H](CO)[C@@H](O)[C@H](O)[C@H]3O)[C@H](O)[C@H]2O)cc1	8.28	pKi
CHEMBL205	CHEMBL216319	NS(=O)(=O)c1ccc(cc1)C(=O)OCc2cn(nn2)[C@@H]3OC[C@@H](O)[C@@H](O)[C@@H]3O	8.24	pKi
CHEMBL205	CHEMBL257386	CC1(C)CC(CC(C)(C)N1[O])NC(=S)NCCc2ccc(cc2)S(=O)(=O)N	7.55	pKi
CHEMBL205	CHEMBL2333956	OC(=O)c1cc(ccc1NC(=S)NCCc2ccc(O)c(O)c2)C3=C4C=CC(=O)C=C4Oc5cc(O)ccc35	5.36	pKi
CHEMBL205	CHEMBL3098535	C\C(=N/NC(=O)c1ccc(Cl)cc1)\C(=N\Nc2ccc(cc2)S(=O)(=O)N)\Cl	8.19	pKi
CHEMBL205	CHEMBL13766	COc1ccccc1O	5.53	pKi
CHEMBL205	CHEMBL411092	NS(=O)(=O)c1ccc(cc1)c2cn(nn2)[C@@H]3O[C@H](CO)[C@@H](O)[C@H]3O	8.12	pKi
CHEMBL205	CHEMBL2391082	O[C@@H](CCc1cc(Br)c(O)cc1Br)C[C@H]2CC=CC(=O)O2	4.66	pKi
CHEMBL205	CHEMBL2402769	NS(=O)(=O)c1ccc(NC(=O)Cc2ccc(F)cc2)c(F)c1	8.06	pKi
CHEMBL205	CHEMBL2402768	COc1ccc(CC(=O)Nc2ccc(cc2)S(=O)(=O)N)cc1	9.1	pKi
CHEMBL205	CHEMBL2402767	NS(=O)(=O)c1ccc(NC(=O)Cc2ccccc2Br)cc1	9.02	pKi
CHEMBL205	CHEMBL2402766	NS(=O)(=O)c1ccc(NC(=O)Cc2ccc(Cl)cc2)cc1	6.98	pKi
CHEMBL205	CHEMBL2402765	NS(=O)(=O)c1ccc(NC(=O)Cc2ccc(F)cc2)cc1	8.1	pKi
CHEMBL205	CHEMBL2323140	OC[C@H]1O[C@@H](CC(=O)\C=C\c2ccc(O)cc2)[C@H](O)[C@@H](O)[C@H]1O	5.17	pKi
CHEMBL205	CHEMBL449451	COc1ccc(cc1F)c2ccc(O)c(\C=N\O)c2	5.44	pKi
CHEMBL205	CHEMBL2402762	NS(=O)(=O)c1nnc(NC(=O)Cc2ccc(Cl)cc2)s1	9.15	pKi
CHEMBL205	CHEMBL2402761	NS(=O)(=O)c1nnc(NC(=O)Cc2ccc(F)cc2)s1	8.49	pKi
CHEMBL205	CHEMBL2402760	NS(=O)(=O)c1ccc(CCNC(=O)Cc2ccccc2Br)cc1	9.14	pKi
CHEMBL205	CHEMBL3092815	NS(=O)(=O)c1cccc(c1)c2cn(nn2)[C@@H]3O[C@H](CO)[C@H](O)[C@H](O)[C@H]3O	7.16	pKi
CHEMBL205	CHEMBL3092814	CC(=O)OC[C@H]1O[C@H]([C@H](OC(=O)C)[C@@H](OC(=O)C)[C@H]1OC(=O)C)n2cc(nn2)c3cccc(c3)S(=O)(=O)N	6.38	pKi
CHEMBL205	CHEMBL3092817	CCCCC(=O)OC[C@H]1O[C@H]([C@H](OC(=O)CCCC)[C@@H](OC(=O)CCCC)[C@H]1OC(=O)CCCC)n2cc(nn2)c3ccc(cc3)S(=O)(=O)N	7.13	pKi
CHEMBL205	CHEMBL3092816	CC(C)CC(=O)OC[C@H]1O[C@H]([C@H](OC(=O)CC(C)C)[C@@H](OC(=O)CC(C)C)[C@H]1OC(=O)CC(C)C)n2cc(nn2)c3ccc(cc3)S(=O)(=O)N	7.42	pKi
CHEMBL205	CHEMBL3092811	CCCCC(=O)OC[C@H]1O[C@H]([C@H](OC(=O)CCCC)[C@@H](OC(=O)CCCC)[C@H]1OC(=O)CCCC)n2cc(nn2)c3cccc(c3)S(=O)(=O)N	8.1	pKi
CHEMBL205	CHEMBL206295	CC(C)(C)c1ccc(cc1)S(=O)(=O)Nc2nnc(s2)S(=O)(=O)N	7.82	pKi
CHEMBL205	CHEMBL3092813	CCC(=O)OC[C@H]1O[C@H]([C@H](OC(=O)CC)[C@@H](OC(=O)CC)[C@H]1OC(=O)CC)n2cc(nn2)c3cccc(c3)S(=O)(=O)N	6.6	pKi
CHEMBL205	CHEMBL3092812	CCCC(=O)OC[C@H]1O[C@H]([C@H](OC(=O)CCC)[C@@H](OC(=O)CCC)[C@H]1OC(=O)CCC)n2cc(nn2)c3cccc(c3)S(=O)(=O)N	8.2	pKi
CHEMBL205	CHEMBL3092819	CCC(=O)OC[C@H]1O[C@H]([C@H](OC(=O)CC)[C@@H](OC(=O)CC)[C@H]1OC(=O)CC)n2cc(nn2)c3ccc(cc3)S(=O)(=O)N	8.09	pKi
CHEMBL205	CHEMBL3092818	CCCC(=O)OC[C@H]1O[C@H]([C@H](OC(=O)CCC)[C@@H](OC(=O)CCC)[C@H]1OC(=O)CCC)n2cc(nn2)c3ccc(cc3)S(=O)(=O)N	8.16	pKi
CHEMBL205	CHEMBL150043	CCCCc1ccc(cc1)S(=O)(=O)N	8.3	pKi
CHEMBL205	CHEMBL2414441	NS(=O)(=O)c1ccc(N2C(=O)c3c(Cl)c(Cl)c(Cl)c(Cl)c3C2=O)c(F)c1	8.47	pKi
CHEMBL205	CHEMBL195811	NS(=O)(=O)c1ccc(CNS(=O)(=O)c2ccc(N\C(=N\CCN3CCOCC3)\S)cc2)cc1	6.66	pKi
CHEMBL205	CHEMBL2414440	NS(=O)(=O)c1ccccc1N2C(=O)c3c(Cl)c(Cl)c(Cl)c(Cl)c3C2=O	5.35	pKi
CHEMBL205	CHEMBL1628004	C[C@]12CC[C@H]3[C@@H](CCc4cc(ccc34)C(F)(F)S(=O)(=O)N)[C@@H]1CCC2=O	6.17	pKi
CHEMBL205	CHEMBL12567	COc1ccc2C(=CC(=O)Oc2c1)C(=O)O	4.31	pKi
CHEMBL205	CHEMBL209732	NS(=O)(=O)c1ccc(NC(=O)CCSSCCC(=O)Nc2ccc(cc2)S(=O)(=O)N)cc1	7.03	pKi
CHEMBL205	CHEMBL569168	NS(=O)(=O)[C@@H]1O[C@H](CO)[C@@H](O[C@H]2O[C@H](CO)[C@@H](O)[C@H](O)[C@H]2O)[C@H](O)[C@H]1O	5.39	pKi
CHEMBL205	CHEMBL431701	COc1cc(ccc1O)[C@H]2Oc3cc(ccc3O[C@@H]2CO)[C@H]4Oc5cc(O)cc(O)c5C(=O)[C@@H]4O	5.6	pKi
CHEMBL205	CHEMBL499578	CCOC(=O)C(N=Nc1cccc(c1)n2nc(C(=O)Nc3nnc(s3)S(=O)(=O)N)c(C(=O)c4ccccc4)c2c5ccccc5)C(=O)OCC	6.78	pKi
CHEMBL205	CHEMBL449983	Cc1cc(cc(C)c1O)c2cc(C)c(O)c(C)c2	5.39	pKi
CHEMBL205	CHEMBL578932	CC(C)(C)NC(=O)Cc1ccc(O)c(Cl)c1	4.97	pKi
CHEMBL205	CHEMBL574452	COC(=O)c1ccc(cc1)\N=C\c2ccccc2	4.65	pKi
CHEMBL205	CHEMBL2323137	CC(=O)OC[C@H]1O[C@@H](CC(=O)\C=C\c2ccc(O)cc2)[C@H](OC(=O)C)[C@@H](OC(=O)C)[C@H]1OC(=O)C	5.26	pKi
CHEMBL205	CHEMBL2323134	CC(=O)OC[C@H]1O[C@@H](CC(=O)\C=C\c2cccc(O)c2)[C@H](OC(=O)C)[C@@H](OC(=O)C)[C@@H]1OC(=O)C	5.15	pKi
CHEMBL205	CHEMBL2323135	CC(=O)OC[C@H]1O[C@@H](CC(=O)\C=C\c2ccc(O)cc2)[C@H](OC(=O)C)[C@@H](OC(=O)C)[C@@H]1OC(=O)C	5.41	pKi
CHEMBL205	CHEMBL2113266	NS(=O)(=O)c1ccc(cc1)n2cc(CO[C@@H]3O[C@H](CO)[C@@H](O[C@H]4O[C@H](CO)[C@@H](O)[C@H](O)[C@H]4O)[C@H](O)[C@H]3O)nn2	7.32	pKi
CHEMBL205	CHEMBL2113265	CC(=O)OC[C@H]1O[C@@H](OCc2cn(nn2)c3ccc(cc3)S(=O)(=O)N)[C@H](OC(=O)C)[C@@H](OC(=O)C)[C@@H]1O[C@H]4O[C@H](COC(=O)C)[C@@H](OC(=O)C)[C@H](OC(=O)C)[C@H]4OC(=O)C	8.11	pKi
CHEMBL205	CHEMBL193513	CCCNc1nc(NCCC)nc(Nc2ccc(cc2)S(=O)(=O)N)n1	7.31	pKi
CHEMBL205	CHEMBL2323138	OC[C@H]1O[C@@H](CC(=O)\C=C\c2cccc(O)c2)[C@H](O)[C@@H](O)[C@@H]1O	5.11	pKi
CHEMBL205	CHEMBL2323139	OC[C@H]1O[C@@H](CC(=O)\C=C\c2cccc(O)c2)[C@H](O)[C@@H](O)[C@H]1O	5.51	pKi
CHEMBL205	CHEMBL34016	NS(=O)(=O)c1ccc(NC(=O)CN(CCN(CC(=O)O)CC(=O)Nc2ccc(cc2)S(=O)(=O)N)CC(=O)O)cc1	7.97	pKi
CHEMBL205	CHEMBL574	Cc1ccc(cc1)S(=O)(=O)N	6.49	pKi
CHEMBL205	CHEMBL467258	Cc1cc(C)[n+](NC(=O)c2[nH]c3ccc(cc3c2c4cccc(Cl)c4)S(=O)(=O)N)c(C)c1.[O-]Cl(=O)(=O)=O	8.18	pKi
CHEMBL205	CHEMBL570125	NS(=O)(=O)[C@@H]1O[C@H](CO)[C@@H](O[C@@H]2O[C@H](CO)[C@H](O)[C@H](O)[C@H]2O)[C@H](O)[C@H]1O	5.41	pKi
CHEMBL205	CHEMBL410329	CC1(C)O[C@H]2[C@@H]3OC4(CCCCC4)O[C@@H]3CO[C@@]2(COS(=O)(=O)N)O1	5.8	pKi
CHEMBL205	CHEMBL467098	CCOC(=O)c1c(nn(c2cccc(N)c2)c1c3ccccc3)C(=O)Nc4nnc(s4)S(=O)(=O)N	5.39	pKi
CHEMBL205	CHEMBL2419983	CN(C)c1ccc(cc1)C2C3=C(CC(C)(C)CC3=O)N(C4=C2C(=O)CC(C)(C)C4)c5ccc(cc5)C(=O)Nc6ccc(cc6)S(=O)(=O)N	7.02	pKi
CHEMBL205	CHEMBL2419982	COc1ccc(cc1)C2C3=C(CC(C)(C)CC3=O)N(C4=C2C(=O)CC(C)(C)C4)c5ccc(cc5)C(=O)Nc6ccc(cc6)S(=O)(=O)N	7.19	pKi
CHEMBL205	CHEMBL277836	CN(C)c1ccc(cc1)N=Nc2ccc(cc2)S(=O)(=O)N	6.2	pKi
CHEMBL205	CHEMBL2419980	CC1(C)CC(=O)C2=C(C1)N(C3=C(C2c4ccc(Br)cc4)C(=O)CC(C)(C)C3)c5ccc(cc5)C(=O)Nc6ccc(cc6)S(=O)(=O)N	7.34	pKi
CHEMBL205	CHEMBL2419987	COc1cccc(C2C3=C(CC(C)(C)CC3=O)N(C4=C2C(=O)CC(C)(C)C4)c5ccc(cc5)C(=O)Nc6ccc(cc6)S(=O)(=O)N)c1O	7.48	pKi
CHEMBL205	CHEMBL2419986	CC1(C)CC(=O)C2=C(C1)N(C3=C(C2c4ccc(Cl)cc4Cl)C(=O)CC(C)(C)C3)c5ccc(cc5)C(=O)Nc6ccc(cc6)S(=O)(=O)N	7.64	pKi
CHEMBL205	CHEMBL2419985	CCc1ccc(cc1)C2C3=C(CC(C)(C)CC3=O)N(C4=C2C(=O)CC(C)(C)C4)c5ccc(cc5)C(=O)Nc6ccc(cc6)S(=O)(=O)N	7.29	pKi
CHEMBL205	CHEMBL2419984	Cc1ccc(cc1)C2C3=C(CC(C)(C)CC3=O)N(C4=C2C(=O)CC(C)(C)C4)c5ccc(cc5)C(=O)Nc6ccc(cc6)S(=O)(=O)N	7.23	pKi
CHEMBL205	CHEMBL196285	CN(C)CC\N=C(/S)\Nc1ccc(cc1)S(=O)(=O)NCCc2ccc(cc2)S(=O)(=O)N	8	pKi
CHEMBL205	CHEMBL2419988	NS(=O)(=O)c1ccc(NC(=O)c2ccc(cc2)N3C4=C(C(C5=C3CCCC5=O)c6ccc(cc6)C#N)C(=O)CCC4)cc1	7.42	pKi
CHEMBL205	CHEMBL568417	OCc1ccc2OC(=O)C(=Cc2c1)C(=O)O	5.42	pKi
CHEMBL205	CHEMBL568416	COc1ccc2OC(=O)C(=Cc2c1)C(=O)O	4.87	pKi
CHEMBL205	CHEMBL316779	NS(=O)(=O)c1ccc(NC(=O)Nc2c(F)c(F)c(F)c(F)c2F)cc1	7.3	pKi
CHEMBL205	CHEMBL569412	NS(=O)(=O)[C@@H]1O[C@H](CO)[C@H](O)[C@H](O)[C@H]1O	5.34	pKi
CHEMBL205	CHEMBL2203344	COC(=O)c1ccccc1NC(=O)CN2C=CC(=O)C(=C2)S(=O)(=O)N	6.21	pKi
CHEMBL205	CHEMBL3099281	Nc1ccc(nc1)S(=O)(=O)N	6.6	pKi
CHEMBL205	CHEMBL369953	NS(=O)(=O)Cc1ccccc1	6.19	pKi
CHEMBL205	CHEMBL3099282	Cc1ccc(cc1)S(=O)(=O)NC(=O)Nc2ccc(nc2)S(=O)(=O)N	7.68	pKi
CHEMBL205	CHEMBL193648	CS(=O)(=O)Nc1ccc(cc1)S(=O)(=O)N	7.19	pKi
CHEMBL205	CHEMBL170139	CC(OS(=O)(=O)N)C(C)OS(=O)(=O)N	6.38	pKi
CHEMBL205	CHEMBL469064	NS(=O)(=O)c1ccc(cc1)c2cn(nn2)c3ccc(cc3)S(=O)(=O)N	8.09	pKi
CHEMBL205	CHEMBL467897	Cc1cc(C)[n+](NC(=O)c2[nH]c3ccc(cc3c2c4ccccc4Br)S(=O)(=O)N)c(C)c1.[O-]Cl(=O)(=O)=O	9	pKi
CHEMBL205	CHEMBL467898	Cc1cc(C)[n+](NC(=O)c2[nH]c3ccc(cc3c2c4cccc(Br)c4)S(=O)(=O)N)c(C)c1.[O-]Cl(=O)(=O)=O	9.01	pKi
CHEMBL205	CHEMBL400889	Cn1cccc1\C=N\Cc2ccc(cc2)S(=O)(=O)N	7.7	pKi
CHEMBL205	CHEMBL1995684	CC(CCOc1ccc2C=CC(=O)Oc2c1)C3=CC(=O)C(C)(C)O3	4.2	pKi
CHEMBL205	CHEMBL467389	OC(=O)\C(=C\C(=O)c1ccccc1)\O	5.37	pKi
CHEMBL205	CHEMBL550572	OC[C@H]1O[C@@H](CC(=O)\C=C\c2ccc(O)cc2)[C@H](O)[C@@H](O)[C@@H]1O	5.06	pKi
CHEMBL205	CHEMBL476937	NS(=O)(=O)Oc1ccc2C=C(CC3CCCCCC3)S(=O)(=O)c2c1	7.85	pKi
CHEMBL205	CHEMBL204077	CC(C)(C)c1ccc(cc1)C(=O)NCCc2ccc(cc2)S(=O)(=O)N	6.91	pKi
CHEMBL205	CHEMBL603189	COc1cc(\C=C\2/N=C(N)NC2=O)ccc1O	5.02	pKi
CHEMBL205	CHEMBL2170198	NS(=O)(=O)c1nnc(NC(=O)OC23CC4CC(CC(C4)C2)C3)s1	8	pKi
CHEMBL205	CHEMBL2170197	NS(=O)(=O)c1nnc(NC(=O)NC23CC4CC(CC(C4)C2)C3)s1	7.89	pKi
CHEMBL205	CHEMBL1668605	COc1ccc(OC)c(OC)c1	5.84	pKi
CHEMBL205	CHEMBL1668604	COc1ccc(OC)cc1	5.47	pKi
CHEMBL205	CHEMBL1668603	COc1ccccc1OC	6.3	pKi
CHEMBL205	CHEMBL2331769	COc1ccc(C)cc1NC(=O)Nc2ccc(NS(=O)(=O)N)cc2	8.7	pKi
CHEMBL205	CHEMBL205107	NCCCC(=O)Nc1ccc(cc1)S(=O)(=O)Nc2ccc(cc2)S(=O)(=O)N	1.15	pKi
CHEMBL205	CHEMBL2203371	NS(=O)(=O)C1=CN(CC(=O)Nc2ccc(Cl)c(c2)[N+](=O)[O-])C=CC1=O	6.14	pKi
CHEMBL205	CHEMBL2203372	NS(=O)(=O)C1=CN(CC(=O)Nc2cccc(c2)[N+](=O)[O-])C=CC1=O	6.17	pKi
CHEMBL205	CHEMBL2314161	CCOC(=O)c1c(nn(c2cccc(c2)[N+](=O)[O-])c1c3ccccc3)C(=O)Nc4ccc(cc4)S(=O)(=O)N	6.84	pKi
CHEMBL205	CHEMBL2333966	CC(F)CNc1ccc(cc1)S(=O)(=O)N	7.24	pKi
CHEMBL205	CHEMBL374275	CC(=O)OC[C@H]1O[C@@H](OCc2cn(nn2)c3ccc(cc3)S(=O)(=O)N)[C@H](OC(=O)C)[C@@H](OC(=O)C)[C@@H]1OC(=O)C	7.34	pKi
CHEMBL205	CHEMBL6246	Oc1cc2C(=O)Oc3c(O)c(O)cc4C(=O)Oc(c1O)c2c34	5.66	pKi
CHEMBL205	CHEMBL224292	NS(=O)(=O)c1ccc(O)cc1	7.1	pKi
CHEMBL205	CHEMBL561761	OS(=O)(=O)c1oc(CNCc2ccccc2)cc1	5.1	pKi
CHEMBL205	CHEMBL182723	NS(=O)c1ccc(cc1)S(=O)(=O)Nc2cccc3c(Cl)c[nH]c23	7.82	pKi
CHEMBL205	CHEMBL2331764	NS(=O)(=O)Nc1ccc(NC(=O)Nc2ccc(Cl)cc2)cc1	8.67	pKi
CHEMBL205	CHEMBL188002	NS(=O)(=O)c1cccc(N\C(=N/c2ccc(C3=C4C=CC(=O)C=C4Oc5cc(O)ccc35)c(c2)C(=O)O)\S)c1	7.28	pKi
CHEMBL205	CHEMBL3125547	Fc1cccc(F)c1CN2C(=O)c3ccccc3S2(=O)=O	6.34	pKi
CHEMBL205	CHEMBL3125544	Brc1cccc(CN2C(=O)c3ccccc3S2(=O)=O)c1	7.06	pKi
CHEMBL205	CHEMBL3125542	[O-][N+](=O)c1cccc(CN2C(=O)c3ccccc3S2(=O)=O)c1	7.41	pKi
CHEMBL205	CHEMBL3125543	Brc1ccccc1CN2C(=O)c3ccccc3S2(=O)=O	7.36	pKi
CHEMBL205	CHEMBL384644	NS(=O)(=O)c1ccc(cc1)C(=O)NCc2cn(nn2)[C@@H]3O[C@H](CO)[C@@H](O[C@H]4O[C@H](CO)[C@@H](O)[C@H](O)[C@H]4O)[C@H](O)[C@H]3O	6.57	pKi
CHEMBL205	CHEMBL386517	NS(=O)(=O)c1cc(C(=O)N2CCCC2)c(Cl)cc1S	7.71	pKi
CHEMBL205	CHEMBL205651	CN1N=C(S/C/1=N/S(=O)(=O)c2ccc(NC(=O)CCCN)cc2)S(=O)(=O)N	0.602	pKi
CHEMBL205	CHEMBL2413089	NS(=O)(=O)c1ccc(s1)c2cn(nn2)c3ccc(cc3)C(F)(F)F	8.54	pKi
CHEMBL205	CHEMBL194350	NS(=O)(=O)c1ccc(C\N=C(\S)/Nc2ccccc2)cc1	7.92	pKi
CHEMBL205	CHEMBL2331765	NS(=O)(=O)Nc1ccc(NC(=O)NCCc2ccccc2)cc1	8.61	pKi
CHEMBL205	CHEMBL2407318	Brc1ccccc1CC(=O)Oc2ccc3C=CS(=O)(=O)Oc3c2	8.72	pKi
CHEMBL205	CHEMBL2407315	Brc1ccccc1CC(=O)Oc2ccc3CCS(=O)(=O)Oc3c2	8.47	pKi
CHEMBL205	CHEMBL2407314	Clc1ccc(CC(=O)Oc2ccc3CCS(=O)(=O)Oc3c2)cc1	8.66	pKi
CHEMBL205	CHEMBL2407317	Clc1ccc(CC(=O)Oc2ccc3C=CS(=O)(=O)Oc3c2)cc1	8.59	pKi
CHEMBL205	CHEMBL2407316	CC(=O)Oc1ccc2C=CS(=O)(=O)Oc2c1	8.66	pKi
CHEMBL205	CHEMBL2407311	COc1ccc2C=CS(=O)(=O)Oc2c1	8.82	pKi
CHEMBL205	CHEMBL2407310	Oc1ccc2C=CS(=O)(=O)Oc2c1	8.08	pKi
CHEMBL205	CHEMBL2407313	CC(=O)Oc1ccc2CCS(=O)(=O)Oc2c1	8.82	pKi
CHEMBL205	CHEMBL2407312	COc1ccc2CCS(=O)(=O)Oc2c1	8.62	pKi
CHEMBL205	CHEMBL181357	CC(COS(=O)(=O)N)COS(=O)(=O)N	6.42	pKi
CHEMBL205	CHEMBL215810	NS(=O)(=O)c1ccc(CCNC(=O)CCS)cc1	7.62	pKi
CHEMBL205	CHEMBL1760958	Cc1ccc(cc1)C(=O)C(O)(O)C(F)(F)F	5.05	pKi
CHEMBL205	CHEMBL2326517	OCc1cn(nn1)c2ccc3OS(=O)(=O)C=Cc3c2	5.03	pKi
CHEMBL205	CHEMBL2326516	C[Si](C)(C)c1cn(nn1)c2ccc3OS(=O)(=O)C=Cc3c2	5.14	pKi
CHEMBL205	CHEMBL2326515	CCOC(=O)c1cn(nn1)c2ccc3OS(=O)(=O)C=Cc3c2	5.04	pKi
CHEMBL205	CHEMBL2326514	COC(=O)c1cn(nn1)c2ccc3OS(=O)(=O)C=Cc3c2	5.2	pKi
CHEMBL205	CHEMBL2326513	O=S1(=O)Oc2ccc(cc2C=C1)n3cc(nn3)c4ccccc4	5.11	pKi
CHEMBL205	CHEMBL2326511	Nc1ccc2OS(=O)(=O)C=Cc2c1	5.05	pKi
CHEMBL205	CHEMBL2326519	FC(F)(F)Oc1ccc(cc1)c2cn(nn2)c3ccc4OS(=O)(=O)C=Cc4c3	5.02	pKi
CHEMBL205	CHEMBL179355	NS(=O)(=O)c1ccc(CC\N=C(/S)\NNc2ccccc2F)cc1	8.22	pKi
CHEMBL205	CHEMBL191109	NS(=O)(=O)c1ccc(N\C(=N/c2ccc(C3=C4C=CC(=O)C=C4Oc5cc(O)ccc35)c(c2)C(=O)O)\S)cc1	7.39	pKi
CHEMBL205	CHEMBL2331755	CC(C)c1ccccc1NC(=O)Nc2ccc(NS(=O)(=O)N)cc2	8.74	pKi
CHEMBL205	CHEMBL2331757	CC(NC(=O)Nc1ccc(NS(=O)(=O)N)cc1)c2cccc3ccccc23	8.69	pKi
CHEMBL205	CHEMBL2331756	NS(=O)(=O)Nc1ccc(NC(=O)NCc2occc2)cc1	8.68	pKi
CHEMBL205	CHEMBL1083756	CCC(CC)C(=O)Nc1ccc(cc1)S(=O)(=O)N	5.55	pKi
CHEMBL205	CHEMBL196608	NS(=O)(=O)c1ccc(cc1)\N=C\C2=COc3ccccc3C2=O	7.55	pKi
CHEMBL205	CHEMBL2331759	NS(=O)(=O)Nc1ccc(NC(=O)NC2CCCCC2)cc1	8.68	pKi
CHEMBL205	CHEMBL2331758	COc1ccc(OC)c(NC(=O)Nc2ccc(NS(=O)(=O)N)cc2)c1	8.7	pKi
CHEMBL205	CHEMBL1270032	Cc1c(cc(c2ccc(cc2)c3ccccc3)n1c4ccc(cc4)S(=O)(=O)N)C(=O)NCCCN5CCOCC5	6.24	pKi
CHEMBL205	CHEMBL1518649	COc1ccc(CC(=O)NCCc2ccc(cc2)S(=O)(=O)N)cc1	9.09	pKi
CHEMBL205	CHEMBL1375	OC(=O)c1cc(Cl)ccc1O	5.9	pKi
CHEMBL205	CHEMBL275638	O=C1C=C(Oc2ccccc12)c3ccccc3	5.06	pKi
CHEMBL205	CHEMBL199493	NS(=O)(=O)C(F)(F)c1ccccc1Br	6.95	pKi
CHEMBL205	CHEMBL362345	CNC(=O)COc1ccc(COC(=O)[C@H](C)\N=C(/S)\Nc2ccc(cc2)S(=O)(=O)N)cc1	7.8	pKi
CHEMBL205	CHEMBL468729	COc1cc2CCN(C(c3ccc(Cl)cc3)c2cc1OC)S(=O)(=O)N	5.28	pKi
CHEMBL205	CHEMBL1271456	CN1CCN(CCCNC(=O)c2cc(c3ccc(cc3)c4ccccc4)n(c2C)c5ccc(cc5)S(=O)(=O)N)CC1	6.69	pKi
CHEMBL205	CHEMBL1393422	CC1=CC(=O)Oc2cc(O[C@@H]3O[C@H](CO)[C@H](O)[C@H](O)[C@H]3O)ccc12	4.11	pKi
CHEMBL205	CHEMBL269852	CC(=O)OC[C@H]1O[C@H]([C@H](OC(=O)C)[C@@H](OC(=O)C)[C@@H]1OC(=O)C)n2cc(nn2)c3ccc(cc3)S(=O)(=O)N	8.04	pKi
CHEMBL205	CHEMBL3092936	CCCC(=O)OC[C@H]1O[C@H]([C@H](OC(=O)CCC)[C@@H](OC(=O)CCC)[C@@H]1OC(=O)CCC)n2cc(nn2)c3cccc(c3)S(=O)(=O)N	6.74	pKi
CHEMBL205	CHEMBL3092937	CC(=O)OC[C@H]1O[C@H]([C@H](OC(=O)C)[C@@H](OC(=O)C)[C@@H]1OC(=O)C)n2cc(nn2)c3cccc(c3)S(=O)(=O)N	6.58	pKi
CHEMBL205	CHEMBL3092934	CC(C)CC(=O)OC[C@H]1O[C@H]([C@H](OC(=O)CC(C)C)[C@@H](OC(=O)CC(C)C)[C@@H]1OC(=O)CC(C)C)n2cc(nn2)c3cccc(c3)S(=O)(=O)N	6.18	pKi
CHEMBL205	CHEMBL3092935	CCCCC(=O)OC[C@H]1O[C@H]([C@H](OC(=O)CCCC)[C@@H](OC(=O)CCCC)[C@@H]1OC(=O)CCCC)n2cc(nn2)c3cccc(c3)S(=O)(=O)N	6.76	pKi
CHEMBL205	CHEMBL3092938	CCC(=O)OC[C@H]1O[C@H]([C@H](OC(=O)CC)[C@@H](OC(=O)CC)[C@@H]1OC(=O)CC)n2cc(nn2)c3cccc(c3)S(=O)(=O)N	7.1	pKi
CHEMBL205	CHEMBL3092939	NS(=O)(=O)c1cccc(c1)c2cn(nn2)[C@@H]3O[C@H](CO)[C@@H](O)[C@H](O)[C@H]3O	6.21	pKi
CHEMBL205	CHEMBL242764	NS(=O)(=O)c1ccc(Nc2nc(nc(n2)N3CCOCC3)N4CCOCC4)cc1	7.9	pKi
CHEMBL205	CHEMBL1946177	COc1cc(CC2CCCCC2O)c(Br)c(Br)c1OC	6.39	pKi
CHEMBL205	CHEMBL182476	CC1CCN(CCC(=O)Nc2ccc(cc2)S(=O)(=O)N)CC1	6.76	pKi
CHEMBL205	CHEMBL1089329	NS(=O)(=O)c1ccc(CNS(=O)(=O)[C@@H]2O[C@H](CO)[C@@H](O[C@H]3O[C@H](CO)[C@@H](O)[C@H](O)[C@H]3O)[C@H](O)[C@H]2O)cc1	8.32	pKi
CHEMBL205	CHEMBL2402770	NS(=O)(=O)c1ccc(NC(=O)Cc2ccc(Cl)cc2)c(F)c1	8.16	pKi
CHEMBL205	CHEMBL2402771	NS(=O)(=O)c1ccc(NC(=O)Cc2ccccc2Br)c(F)c1	8.72	pKi
CHEMBL205	CHEMBL2402772	COc1ccc(CC(=O)Nc2ccc(cc2F)S(=O)(=O)N)cc1	9.11	pKi
CHEMBL205	CHEMBL2402773	NS(=O)(=O)c1ccc(NC(=O)Cc2ccc(F)cc2)c(Cl)c1	8.02	pKi
CHEMBL205	CHEMBL2402774	NS(=O)(=O)c1ccc(NC(=O)Cc2ccc(Cl)cc2)c(Cl)c1	8.14	pKi
CHEMBL205	CHEMBL506247	Oc1cc(cc(O)c1O)C(=O)Oc2cc(cc(O)c2O)C(=O)OC[C@H]3O[C@@H](OC(=O)c4cc(O)c(O)c(OC(=O)c5cc(O)c(O)c(O)c5)c4)[C@H](OC(=O)c6cc(O)c(O)c(OC(=O)c7cc(O)c(O)c(O)c7)c6)[C@@H](OC(=O)c8cc(O)c(O)c(OC(=O)c9cc(O)c(O)c(O)c9)c8)[C@@H]3OC(=O)c%10cc(O)c(O)c(OC(=O)c%11cc(O)c(O)c(O)c%11)c%10	4.48	pKi
CHEMBL205	CHEMBL2402776	COc1ccc(CC(=O)Nc2ccc(cc2Cl)S(=O)(=O)N)cc1	9.13	pKi
CHEMBL205	CHEMBL448695	CCOC(=O)c1cc(O)cc(O)c1	6.18	pKi
CHEMBL205	CHEMBL214926	NS(=O)(=O)c1ccc(cc1)C(=O)OCc2cn(nn2)[C@@H]3O[C@H](CO)[C@H](O)[C@H](O)[C@H]3O	8.09	pKi
CHEMBL205	CHEMBL193436	[O-][N+](=O)c1ccc(SNc2nnc(S)s2)cc1	5.08	pKi
CHEMBL205	CHEMBL1946179	COc1c(Br)cc(Br)c(Br)c1OC	4.16	pKi
CHEMBL205	CHEMBL2334350	COc1c2OC(=O)C=Cc2c(OC)c3C=CC(C)(C)Oc13	4.31	pKi
CHEMBL205	CHEMBL590883	COc1cc(CO)cc2Oc3ccc(O)c(C(=O)O)c3C(=O)c12	5.04	pKi
CHEMBL205	CHEMBL468106	COc1cc2CCN(C(c3ccc(C)cc3)c2cc1OC)S(=O)(=O)N	4.97	pKi
CHEMBL205	CHEMBL468105	COc1cc2CCN(C(c3cccc(c3)[N+](=O)[O-])c2cc1OC)S(=O)(=O)N	5.42	pKi
CHEMBL205	CHEMBL3085793	Cc1ncc([N+](=O)[O-])n1CCOS(=O)(=O)N	7.47	pKi
CHEMBL205	CHEMBL592010	OC(=O)Cc1ccc(O)c(Cl)c1	5.07	pKi
CHEMBL205	CHEMBL180936	NC(CCCN=C(N)N)C(=O)NC(=S)NCCc1ccc(cc1)S(=O)(=O)N	7.8	pKi
CHEMBL205	CHEMBL569170	NS(=O)(=O)[C@@H]1O[C@H](CO)[C@@H](O)[C@H](O)[C@H]1O	5.31	pKi
CHEMBL205	CHEMBL1092714	CC(=O)OC[C@H]1O[C@@H](SNCCc2ccc(cc2)S(=O)(=O)N)[C@H](OC(=O)C)[C@@H](OC(=O)C)[C@@H]1O[C@@H]3O[C@H](COC(=O)C)[C@H](OC(=O)C)[C@H](OC(=O)C)[C@H]3OC(=O)C	7.92	pKi
CHEMBL205	CHEMBL1092715	CC(=O)OC[C@H]1O[C@@H](SNCCc2ccc(cc2)S(=O)(=O)N)[C@H](OC(=O)C)[C@@H](OC(=O)C)[C@@H]1O[C@H]3O[C@H](COC(=O)C)[C@@H](OC(=O)C)[C@H](OC(=O)C)[C@H]3OC(=O)C	7.82	pKi
CHEMBL205	CHEMBL172215	CC1(C)OCC(COS(=O)(=O)N)O1	5.99	pKi
CHEMBL205	CHEMBL229954	CCCN(CCC)S(=O)(=O)N	4.22	pKi
CHEMBL205	CHEMBL181753	NS(=O)(=O)OCCCCCCCCCCCCCCCCOS(=O)(=O)N	6.25	pKi
CHEMBL205	CHEMBL2380739	[K+].CC(C)OC(=S)[S-]	6.51	pKi
CHEMBL205	CHEMBL178948	NS(=O)(=O)c1ccc(cc1)C(=O)NNC(=O)Nc2ccc(Cc3ccccc3)cc2	7.82	pKi
CHEMBL205	CHEMBL390524	CC(=O)O[C@@H]1COC(OCc2cn(nn2)c3ccc(cc3)S(=O)(=O)N)[C@@H](OC(=O)C)[C@@H]1OC(=O)C	8.03	pKi
CHEMBL205	CHEMBL517746	NS(=O)(=O)c1ccc(NC(=O)CSC2=Nc3sc4CCCCc4c3C(=O)N2CC=C)cc1	6.48	pKi
CHEMBL205	CHEMBL2419994	CC1(C)CC(=O)C2=C(C1)N(C3=C(C2c4cccc(c4)C#N)C(=O)CC(C)(C)C3)c5ccc(cc5)C(=O)Nc6ccc(cc6)S(=O)(=O)N	7.82	pKi
CHEMBL205	CHEMBL2419990	CC1(C)CC(=O)C2=C(C1)N(C3=C(C2c4ccc(cc4)C5C6=C(CC(C)(C)CC6=O)N(C7=C5C(=O)CC(C)(C)C7)c8ccc(cc8)C(=O)Nc9ccc(cc9)S(=O)(=O)N)C(=O)CC(C)(C)C3)c%10ccc(cc%10)C(=O)Nc%11ccc(cc%11)S(=O)(=O)N	7.28	pKi
CHEMBL205	CHEMBL2419991	CC1(C)CC(=O)C2=C(C1)N(C3=C(C2c4cccc(c4)C5C6=C(CC(C)(C)CC6=O)N(C7=C5C(=O)CC(C)(C)C7)c8ccc(cc8)C(=O)Nc9ccc(cc9)S(=O)(=O)N)C(=O)CC(C)(C)C3)c%10ccc(cc%10)C(=O)Nc%11ccc(cc%11)S(=O)(=O)N	7.52	pKi
CHEMBL205	CHEMBL2419992	CC1(C)CC(=O)C2=C(C1)N(C3=C(C2c4ccccc4)C(=O)CC(C)(C)C3)c5ccc(cc5)C(=O)Nc6ccc(cc6)S(=O)(=O)N	7.68	pKi
CHEMBL205	CHEMBL2419993	CC1(C)CC(=O)C2=C(C1)N(C3=C(C2c4ccc(cc4)C#N)C(=O)CC(C)(C)C3)c5ccc(cc5)C(=O)Nc6ccc(cc6)S(=O)(=O)N	7.33	pKi
CHEMBL205	CHEMBL2436867	NS(=O)(=O)c1cnccc1N2CCN(Cc3ccccc3)CC2	7.07	pKi
CHEMBL205	CHEMBL475278	O\N=C\c1cc(ccc1O)c2ccc(O)c(F)c2	5.38	pKi
CHEMBL205	CHEMBL270334	CC(=O)N[C@@H]1[C@@H](O)[C@H](O)[C@@H](CO)O[C@H]1n2cc(nn2)c3ccc(cc3)S(=O)(=O)N	6.34	pKi
CHEMBL205	CHEMBL270335	COC(=O)[C@H]1O[C@H]([C@H](O)[C@@H](O)[C@@H]1O)n2cc(nn2)c3ccc(cc3)S(=O)(=O)N	7.89	pKi
CHEMBL205	CHEMBL447810	OC(=O)c1c(O)cc(cc1[N+](=O)[O-])[N+](=O)[O-]	5.26	pKi
CHEMBL205	CHEMBL2402757	NS(=O)(=O)c1ccc(CNC(=O)Cc2ccccc2Br)cc1	9.11	pKi
CHEMBL205	CHEMBL148680	COC(=O)c1ccccc1S(=O)(=O)N	6.38	pKi
CHEMBL205	CHEMBL367844	CCOC(=O)c1ccc(NC(=O)NNC(=O)c2ccc(cc2)S(=O)(=O)N)cc1	8.05	pKi
CHEMBL205	CHEMBL2336619	Cc1ccc(cc1)c2cc(CO)nn2c3ccc(cc3)S(=O)(=O)N	6.75	pKi
CHEMBL205	CHEMBL2336618	COc1ccc2cc(ccc2c1)c3cc(CO)nn3c4cccc(c4)S(=O)(=O)N	6.11	pKi
CHEMBL205	CHEMBL2336615	NS(=O)(=O)c1ccc(cc1)n2nc(cc2CO)c3ccc4ccccc4c3	8.04	pKi
CHEMBL205	CHEMBL146	Cc1cc(c(O)c(c1)C(C)(C)C)C(C)(C)C	6.2	pKi
CHEMBL205	CHEMBL145	OC(=O)\C=C\c1ccc(O)c(O)c1	5.79	pKi
CHEMBL205	CHEMBL593276	COc1ccc2Cc3c([nH]c4ccccc34)c2c1	5.64	pKi
CHEMBL205	CHEMBL2336613	COc1ccc2cc(ccc2c1)c3nn(cc3CO)c4ccc(cc4)S(=O)(=O)N	7.51	pKi
CHEMBL205	CHEMBL2336612	NS(=O)(=O)c1ccc(cc1)n2cc(CO)c(n2)c3ccc4ccccc4c3	7.44	pKi
CHEMBL205	CHEMBL189346	CSCC[C@H](\N=C(/S)\Nc1ccc(cc1)S(=O)(=O)N)C(=O)O	8.4	pKi
CHEMBL205	CHEMBL183913	CN(N)c1ccc(cc1)S(=O)(=O)N	6.52	pKi
CHEMBL205	CHEMBL502764	[Na+].[Na+].[O-]S(=O)(=O)OOS(=O)(=O)[O-]	4.08	pKi
CHEMBL205	CHEMBL1688315	NS(=O)(=O)OC[C@H]1OC(O)[C@@H](O)[C@@H](O)[C@@H]1O	6.98	pKi
CHEMBL205	CHEMBL1688314	NS(=O)(=O)OC[C@H]1OC(O)[C@H](O)[C@@H](O)[C@H]1O	7.03	pKi
CHEMBL205	CHEMBL1688316	NS(=O)(=O)OC[C@H]1O[C@H](O[C@H]2[C@H](O)[C@@H](O)[C@H](O)O[C@@H]2CO)[C@H](O)[C@@H](O)[C@@H]1O	6.29	pKi
CHEMBL205	CHEMBL1688311	CC(=O)OC[C@H]1O[C@@H](OC(=O)C)[C@H](OC(=O)C)[C@@H](OC(=O)C)[C@@H]1O[C@H]2O[C@H](COS(=O)(=O)N)[C@@H](OC(=O)C)[C@H](OC(=O)C)[C@H]2OC(=O)C	6.12	pKi
CHEMBL205	CHEMBL1688310	CC(=O)O[C@@H]1O[C@H](COS(=O)(=O)N)[C@@H](OC(=O)C)[C@H](OC(=O)C)[C@@H]1OC(=O)C	7.95	pKi
CHEMBL205	CHEMBL1688313	NS(=O)(=O)OC[C@H]1OC(O)[C@H](O)[C@@H](O)[C@@H]1O	7.09	pKi
CHEMBL205	CHEMBL1688312	CO[C@H]1O[C@H](COS(=O)(=O)N)[C@@H](OC(=O)C)[C@H](OC(=O)C)[C@H]1OC(=O)C	7.565	pKi
CHEMBL205	CHEMBL180111	NS(=O)(=O)c1ccc(cc1)C(=O)NNC(=O)NS(=O)(=O)c2ccc(F)cc2	8.02	pKi
CHEMBL205	CHEMBL185473	NS(=O)(=O)c1ccc(CNC2=NC(=O)NC(=O)N2)cc1	6.89	pKi
CHEMBL205	CHEMBL2019143	COc1ccc(cc1)C2=C(N)Oc3ccc(Cl)cc3C2=O	5.7	pKi
CHEMBL205	CHEMBL373325	CC1(C)OB(OC1(C)C)c2ccc(cc2)C(=O)NCCc3ccc(cc3)S(=O)(=O)N	8.29	pKi
CHEMBL205	CHEMBL2019140	NC1=C(C(=O)c2cc(Cl)ccc2O1)c3ccc(Cl)cc3	6.04	pKi
CHEMBL205	CHEMBL1955873	OC(=S)c1ccccc1	4.29	pKi
CHEMBL205	CHEMBL179801	OP(=O)(O)c1ccccc1	7	pKi
CHEMBL205	CHEMBL189526	NS(=O)(=O)c1ccc(CCNc2nc(Cl)nc(NCC(=O)O)n2)cc1	7.49	pKi
CHEMBL205	CHEMBL189527	CC(C)Nc1nc(NCCc2ccc(cc2)S(=O)(=O)N)nc(NC(C)C)n1	7.3	pKi
CHEMBL205	CHEMBL189523	CN(C)c1nc(NCCc2ccc(cc2)S(=O)(=O)N)nc(n1)N(C)C	7.46	pKi
CHEMBL205	CHEMBL3125546	Fc1cccc(CN2C(=O)c3ccccc3S2(=O)=O)c1	7.04	pKi
CHEMBL205	CHEMBL513185	COc1ccc(cc1)c2cn(nn2)c3ccc(cc3)S(=O)(=O)N	8.08	pKi
CHEMBL205	CHEMBL513184	NS(=O)(=O)c1ccc(cc1)n2cc(nn2)c3ccccc3	8.1	pKi
CHEMBL205	CHEMBL361066	NC(=O)C[C@H](\N=C(/S)\Nc1ccc(cc1)S(=O)(=O)N)C(=O)O	8.22	pKi
CHEMBL205	CHEMBL504121	CC(=O)OC[C@H]1O[C@H]([C@H](OC(=O)C)[C@@H](OC(=O)C)[C@H]1OC(=O)C)[S+]([O-])Cc2cn(nn2)c3ccc(cc3)S(=O)(=O)N	8.17	pKi
CHEMBL205	CHEMBL1470455	[O-][N+](=O)c1ccccc1CN2C(=O)c3ccccc3S2(=O)=O	7.39	pKi
CHEMBL205	CHEMBL1270938	Cc1c(cc(c2ccc3ccccc3c2)n1c4ccc(cc4)S(=O)(=O)N)C(=O)NCCCN5CCOCC5	6.59	pKi
CHEMBL205	CHEMBL1270939	CN(C)CCNC(=O)c1cc(c2ccc(cc2)c3ccccc3)n(c1C)c4ccc(cc4)S(=O)(=O)N	6.32	pKi
CHEMBL205	CHEMBL517222	COc1cc(ccc1O)[C@@H]2[C@@H](C)[C@@H](C)[C@@H]2c3ccc(O)c(OC)c3	4.92	pKi
CHEMBL205	CHEMBL399457	NS(=O)(=O)c1ccc(CC\N=C\c2ccccc2OC(=O)NS(=O)(=O)c3ccc(Cl)cc3)cc1	7	pKi
CHEMBL205	CHEMBL228274	COc1cc(ccc1O)[C@@H]2[C@@H](C)[C@H](C)[C@H]2c3ccc(O)c(OC)c3	4.93	pKi
CHEMBL205	CHEMBL37537	OC(=O)c1ccc(O)c(O)c1	6.33	pKi
CHEMBL205	CHEMBL385073	CC(C(=O)O)S(=O)(=O)c1cc(Cl)c(C)cc1S(=O)(=O)N	6.09	pKi
CHEMBL205	CHEMBL187901	NS(=O)(=O)c1ccc(CNc2nc(Cl)nc(Cl)n2)cc1	7.89	pKi
CHEMBL205	CHEMBL213777	NS(=O)(=O)c1ccc(NC(=O)CCSSCCC(=O)Nc2ccc(cc2Cl)S(=O)(=O)N)c(Cl)c1	7.41	pKi
CHEMBL205	CHEMBL73962	NS(=O)(=O)c1nnc(NS(=O)(=O)c2ccccc2)s1	8.05	pKi
CHEMBL205	CHEMBL1165321	COc1ccncc1S(=O)(=O)N	7.03	pKi
CHEMBL205	CHEMBL1270733	CN1CCN(CCCNC(=O)c2cc(c3ccc4ccccc4c3)n(c2C)c5ccc(cc5)S(=O)(=O)N)CC1	6.61	pKi
CHEMBL205	CHEMBL2407308	OC1CS(=O)(=O)Oc2cc(O)ccc12	8.8	pKi
CHEMBL205	CHEMBL2407309	CS(=O)(=O)Oc1ccc2C=CS(=O)(=O)Oc2c1	8.68	pKi
CHEMBL205	CHEMBL235692	C\C(=N/NC(=O)NC1=NNC(=S)S1)\c2ccccc2	5.43	pKi
CHEMBL205	CHEMBL2407307	CS(=O)(=O)Oc1ccc2CCS(=O)(=O)Oc2c1	8.74	pKi
CHEMBL205	CHEMBL2407304	O=S1(=O)Oc2cc(OCc3ccccc3)ccc2C=C1	8.6	pKi
CHEMBL205	CHEMBL2407305	O=S1(=O)CCc2ccc(OCc3ccccc3)cc2O1	8.7	pKi
CHEMBL205	CHEMBL286862	NS(=O)(=O)c1ccc(CCNC(=O)CN(CCN(CCN(CC(=O)O)CC(=O)NCCc2ccc(cc2)S(=O)(=O)N)CC(=O)O)CC(=O)O)cc1	7.94	pKi
CHEMBL205	CHEMBL88232	NS(=O)(=O)c1nnc(s1)N2C(=O)c3cccnc3C2=O	8.1	pKi
CHEMBL205	CHEMBL365344	NS(=O)(=O)c1ccc(CNS(=O)(=O)c2ccc(N\C(=N\CCc3ccccc3)\S)cc2)cc1	6.19	pKi
CHEMBL205	CHEMBL510182	NS(=O)(=O)c1nnc(NC(=O)c2nn(c3cccc(c3)N=Nc4ccc(O)cc4)c(c5ccccc5)c2C(=O)c6ccccc6)s1	7.47	pKi
CHEMBL205	CHEMBL330346	NS(=O)(=O)c1ccc(cc1)N2C(=O)c3cccnc3C2=O	6.88	pKi
CHEMBL205	CHEMBL190448	CC1(C)OB(OC1(C)C)c2ccc(OS(=O)(=O)N)cc2	7.49	pKi
CHEMBL205	CHEMBL1269924	Cc1c(cc(c2ccc(cc2)c3ccccc3)n1c4ccc(cc4)S(=O)(=O)N)C(=O)NCCN5CCOCC5	6.45	pKi
CHEMBL205	CHEMBL190447	CC1(C)OB(OC1(C)C)c2ccc(NS(=O)(=O)N)cc2	7.32	pKi
CHEMBL205	CHEMBL2336625	NS(=O)(=O)c1ccc(cc1)n2nc(CO)cc2c3cccc4ccccc34	7.34	pKi
CHEMBL205	CHEMBL571385	NS(=O)(=O)c1cccc(c1)N=Nc2ccc(O)cc2	6.97	pKi
CHEMBL205	CHEMBL1093297	CC(=O)OC[C@H]1O[C@@H](O[C@@H]2[C@@H](COC(=O)C)O[C@H]([C@H](OC(=O)C)[C@H]2OC(=O)C)S(=O)(=O)NCCc3ccc(cc3)S(=O)(=O)N)[C@H](OC(=O)C)[C@@H](OC(=O)C)[C@H]1OC(=O)C	7.25	pKi
CHEMBL205	CHEMBL1093298	CC(=O)OC[C@H]1O[C@H](O[C@@H]2[C@@H](COC(=O)C)O[C@H]([C@H](OC(=O)C)[C@H]2OC(=O)C)S(=O)(=O)NCCc3ccc(cc3)S(=O)(=O)N)[C@H](OC(=O)C)[C@@H](OC(=O)C)[C@@H]1OC(=O)C	7.82	pKi
CHEMBL205	CHEMBL2314156	CCCC(=O)\C(=N/Nc1cccc(c1)n2nc(C(=O)Nc3ccc(cc3)S(=O)(=O)N)c(C(=O)O)c2c4ccccc4)\C(=O)OCC	6.95	pKi
CHEMBL205	CHEMBL468730	COc1cc2CCN(C(c3ccc(cc3)C#N)c2cc1OC)S(=O)(=O)N	5.37	pKi
CHEMBL205	CHEMBL2314154	CCOC(=O)\C(=N\Nc1cccc(c1)n2nc(C(=O)Nc3ccc(cc3)S(=O)(=O)N)c(C(=O)O)c2c4ccccc4)\C(=O)c5ccccc5	6.9	pKi
CHEMBL205	CHEMBL2314155	CCOC(=O)\C(=N\Nc1cccc(c1)n2nc(C(=O)Nc3ccc(cc3)S(=O)(=O)N)c(C(=O)O)c2c4ccccc4)\C(=O)C	6.71	pKi
CHEMBL205	CHEMBL2314152	NS(=O)(=O)c1ccc(NC(=O)c2nn(c3cccc(NN=C(C(=O)c4ccccc4)C(=O)c5ccccc5)c3)c(c6ccccc6)c2C(=O)O)cc1	6.89	pKi
CHEMBL205	CHEMBL2314153	CC(=O)\C(=N/Nc1cccc(c1)n2nc(C(=O)Nc3ccc(cc3)S(=O)(=O)N)c(C(=O)O)c2c4ccccc4)\C(=O)c5ccccc5	6.8	pKi
CHEMBL205	CHEMBL1807497	CC(=O)OC[C@H]1O[C@@H](NS(=O)(=O)N)[C@H](OC(=O)C)[C@@H](OC(=O)C)[C@H]1OC(=O)C	7.12	pKi
CHEMBL205	CHEMBL1807496	CC(=O)OC[C@H]1O[C@@H](NS(=O)(=O)N)[C@H](OC(=O)C)[C@@H](OC(=O)C)[C@@H]1OC(=O)C	7.09	pKi
CHEMBL205	CHEMBL1807499	C[C@H]1O[C@@H](NS(=O)(=O)N)[C@@H](OC(=O)C)[C@@H](OC(=O)C)[C@@H]1OC(=O)C	7.09	pKi
CHEMBL205	CHEMBL1807498	CC(=O)OC[C@H]1O[C@@H](NS(=O)(=O)N)[C@@H](OC(=O)C)[C@@H](OC(=O)C)[C@@H]1OC(=O)C	7.07	pKi
CHEMBL205	CHEMBL2314159	NS(=O)(=O)c1ccc(NC(=O)c2nn(c3cccc(c3)N=Nc4ccc(O)cc4)c(c5ccccc5)c2C(=O)O)cc1	6.46	pKi
CHEMBL205	CHEMBL1090030	CC(=O)OC[C@H]1O[C@H]([C@H](OC(=O)C)[C@@H](OC(=O)C)[C@@H]1OC(=O)C)S(=O)(=O)NCCc2ccc(cc2)S(=O)(=O)N	7.81	pKi
CHEMBL205	CHEMBL466647	COc1cc2CCN(C(c3ccc(cc3)[N+](=O)[O-])c2cc1OC)S(=O)(=O)N	6.22	pKi
CHEMBL205	CHEMBL166686	NS(=O)(=O)Nc1ccc(Br)cc1	7.64	pKi
CHEMBL205	CHEMBL360714	NS(=O)(=O)OCc1ccc(COS(=O)(=O)N)cc1	6.19	pKi
CHEMBL205	CHEMBL1271249	Cc1c(cc(c2ccc(cc2)c3ccccc3)n1c4ccc(cc4)S(=O)(=O)N)C(=O)NCCN5CCCCC5	6.61	pKi
CHEMBL205	CHEMBL1545298	CNC(=O)CN1C(=O)c2ccccc2S1(=O)=O	7.42	pKi
CHEMBL205	CHEMBL257832	CC1(C)CC(CC(C)(C)N1[O])NC(=S)Nc2ccc(cc2)S(=O)(=O)NCc3ccc(cc3)S(=O)(=O)N	7.7	pKi
CHEMBL205	CHEMBL609	NCCNCCNCCN	4.19	pKi
CHEMBL205	CHEMBL131790	CN1C(=O)c2ccccc2S1(=O)=O	5.59	pKi
CHEMBL205	CHEMBL573381	NS(=O)(=O)c1ccc(CCNC(=O)Cc2ccncc2)cc1	7.01	pKi
CHEMBL205	CHEMBL186963	NS(=O)(=O)c1ccc2CC(Cc2c1)NC(=O)c3c(F)c(F)cc(F)c3F	7.92	pKi
CHEMBL205	CHEMBL216208	CC(=O)OC[C@H]1O[C@H]([C@H](OC(=O)C)[C@@H](OC(=O)C)[C@H]1OC(=O)C)n2cc(COC(=O)c3ccc(cc3)S(=O)(=O)N)nn2	8.17	pKi
CHEMBL205	CHEMBL294009	OC1=C(Oc2ccccc2C1=O)c3ccccc3	5.035	pKi
CHEMBL205	CHEMBL2114130	NS(=O)(=O)c1ccc(N[C@@H]2O[C@@H](CO)[C@H](O)[C@H](O)[C@@H]2O)cc1	7.6	pKi
CHEMBL205	CHEMBL368444	[Na+].[O-]C(=O)c1c(F)c(F)cc(F)c1F	5.22	pKi
CHEMBL205	CHEMBL381730	CCCC(CCC)C(=O)NC1Cc2ccc(cc2C1)S(=O)(=O)N	9.05	pKi
CHEMBL205	CHEMBL377326	NS(=O)(=O)c1nnc(NC(=O)CCS)s1	8.04	pKi
CHEMBL205	CHEMBL353498	NS(=O)(=O)c1ccc(CCNC(=O)c2ccccc2SSc3ccccc3C(=O)NCCc4ccc(cc4)S(=O)(=O)N)cc1	5.31	pKi
CHEMBL205	CHEMBL226439	COc1ccc(cc1)S(=O)(=O)N(CC(=O)NO)OC(C)C	7.04	pKi
CHEMBL205	CHEMBL1085034	CCCCC(CC)C(=O)Nc1ccc(cc1)S(=O)(=O)N	7.99	pKi
CHEMBL205	CHEMBL1162485	CCCCC(CC)C(=O)O	4.03	pKi
CHEMBL205	CHEMBL1085033	CCC(C)CC(=O)Nc1ccc(cc1)S(=O)(=O)N	7.99	pKi
CHEMBL205	CHEMBL353258	NS(=O)(=O)OCCCCOS(=O)(=O)N	8.01	pKi
CHEMBL205	CHEMBL195947	CC1=CS(=O)(=O)c2cc(ccc12)S(=O)(=O)N	8.08	pKi
CHEMBL205	CHEMBL195946	NS(=O)(=O)c1ccc2C=CS(=O)(=O)c2c1	8.12	pKi
CHEMBL205	CHEMBL372442	NS(=O)(=O)c1ccc(Nc2nc(Oc3ccccc3)nc(Oc4ccccc4)n2)cc1	6.86	pKi
CHEMBL205	CHEMBL1923676	COc1ccc2C(N(CCc2c1)S(=O)(=O)N)c3ccc(Cl)cc3	6.98	pKi
CHEMBL205	CHEMBL1923677	COc1ccc2C(N(CCc2c1)S(=O)(=O)N)c3ccc(cc3)C#N	7.04	pKi
CHEMBL205	CHEMBL1085555	NS(=O)(=O)c1ccc(CCNC(=O)CCCNC2=NC(=O)N(O)C=C2)cc1	7.55	pKi
CHEMBL205	CHEMBL325372	COC(=O)c1ccc(O)cc1	5.47	pKi
CHEMBL205	CHEMBL2208446	CC1=NN(CC1)c2nc(N)nc(CN3C=CC(=O)C(=C3)S(=O)(=O)N)n2	6.17	pKi
CHEMBL205	CHEMBL212944	NS(=O)(=O)c1ccc(NC(=O)CCSSCCC(=O)Nc2ccc(cc2F)S(=O)(=O)N)c(F)c1	7.19	pKi
CHEMBL205	CHEMBL2208444	CN(C)c1nc(N)nc(CN2C=CC(=O)C(=C2)S(=O)(=O)N)n1	6.41	pKi
CHEMBL205	CHEMBL2208445	CCN(c1ccccc1)c2nc(N)nc(CN3C=CC(=O)C(=C3)S(=O)(=O)N)n2	6.24	pKi
CHEMBL205	CHEMBL2208442	NS(=O)(=O)C1=CN(CC2CC2)C=CC1=O	6.34	pKi
CHEMBL205	CHEMBL2208443	Cc1onc(C)c1CN2C=CC(=O)C(=C2)S(=O)(=O)N	6.41	pKi
CHEMBL205	CHEMBL2208440	NS(=O)(=O)C1=CN(CCCC#N)C=CC1=O	6.16	pKi
CHEMBL205	CHEMBL2208441	CCOC(=O)CN1C=CC(=O)C(=C1)S(=O)(=O)N	6.17	pKi
CHEMBL205	CHEMBL182276	NS(=O)(=O)OCCCCCCOS(=O)(=O)N	8.08	pKi
CHEMBL205	CHEMBL1946088	COc1cc(CC2CCCCC2O)cc(Br)c1OC	6.42	pKi
CHEMBL205	CHEMBL2436878	NS(=O)(=O)c1cnccc1N2CCN(CC2)c3ccc(F)cc3	6.45	pKi
CHEMBL205	CHEMBL2436879	NS(=O)(=O)c1cnccc1N2CCN(CC2)c3ccccc3F	6.53	pKi
CHEMBL205	CHEMBL434909	CCCNc1nc(NCCC)nc(NCc2ccc(cc2)S(=O)(=O)N)n1	7.2	pKi
CHEMBL205	CHEMBL2436874	CCc1cc(CC)n(n1)c2ccncc2S(=O)(=O)N	7.06	pKi
CHEMBL205	CHEMBL2436875	CSc1nc(N)n(n1)c2ccncc2S(=O)(=O)N	6.89	pKi
CHEMBL205	CHEMBL2436876	NS(=O)(=O)c1cnccc1N2CCN(CC2)c3ccccc3	6.36	pKi
CHEMBL205	CHEMBL1091073	CC(=O)OC[C@H]1O[C@H]([C@H](OC(=O)C)[C@@H](OC(=O)C)[C@H]1OC(=O)C)S(=O)(=O)NCCc2ccc(cc2)S(=O)(=O)N	7.13	pKi
CHEMBL205	CHEMBL1946086	COc1cc(CC2CCCCC2=O)c(Br)c(Br)c1OC	5.36	pKi
CHEMBL205	CHEMBL366276	NS(=O)(=O)c1ccc(CNc2nc(Oc3ccccc3)nc(Oc4ccccc4)n2)cc1	6.91	pKi
CHEMBL205	CHEMBL1946084	CC(=O)OCc1c(Br)c(Br)c(OC(=O)C)c(OC(=O)C)c1Br	4.23	pKi
CHEMBL205	CHEMBL1946085	COc1c(Br)c(Br)c(CC2CCCCC2=O)c(Br)c1OC	5.35	pKi
CHEMBL205	CHEMBL206657	CC(C)(C)c1ccc(cc1)C(=O)Nc2nnc(s2)S(=O)(=O)N	7.74	pKi
CHEMBL205	CHEMBL3098519	COc1ccc(cc1)C(=O)N\N=C(/C)\C(=N\Nc2ccc(cc2)S(=O)(=O)N)\Cl	8.51	pKi
CHEMBL205	CHEMBL255710	CC1(C)CC(CC(C)(C)N1[O])NC(=S)Nc2cccc(c2)S(=O)(=O)N	6.78	pKi
CHEMBL205	CHEMBL3038240	Cl.Cl.[Zn+2].Cc1ccc2OC=C(CNc3ccc(cc3)S(=O)(=O)N)C(=O)c2c1.Cc4ccc5OC=C(CNc6ccc(cc6)S(=O)(=O)N)C(=O)c5c4	8.31	pKi
CHEMBL205	CHEMBL3038241	Cl.Cl.[Zn+2].Cc1ccc2OC=C(CNCc3ccc(cc3)S(=O)(=O)N)C(=O)c2c1.Cc4ccc5OC=C(CNCc6ccc(cc6)S(=O)(=O)N)C(=O)c5c4	8.28	pKi
CHEMBL205	CHEMBL3038242	Cl.Cl.[Zn+2].Cc1ccc2OC=C(CNCCc3ccc(cc3)S(=O)(=O)N)C(=O)c2c1.Cc4ccc5OC=C(CNCCc6ccc(cc6)S(=O)(=O)N)C(=O)c5c4	8.11	pKi
CHEMBL205	CHEMBL2016664	COc1ccc(Cc2ccc(OC)c(OC)c2)cc1OC	4.23	pKi
CHEMBL205	CHEMBL2207071	[Na+].[O-][N+]#[C-]	4.52	pKi
CHEMBL205	CHEMBL193396	ONS(=O)(=O)NCc1ccccc1	6.5	pKi
CHEMBL205	CHEMBL189681	CCCN(C)c1nc(NCCc2ccc(cc2)S(=O)(=O)N)nc(n1)N(C)CCC	7.44	pKi
CHEMBL205	CHEMBL1688307	CCC(=O)O[C@@H]1O[C@H](COS(=O)(=O)N)[C@@H](OC(=O)CC)[C@H](OC(=O)CC)[C@H]1OC(=O)CC	7.465	pKi
CHEMBL205	CHEMBL1615281	NS(=O)(=O)c1ccc(NC(=O)Nc2ccc(F)cc2)cc1	7.02	pKi
CHEMBL205	CHEMBL1615280	CC(C)c1ccccc1NC(=O)Nc2ccc(cc2)S(=O)(=O)N	8.48	pKi
CHEMBL205	CHEMBL1688309	CC(=O)O[C@@H]1O[C@H](COS(=O)(=O)N)[C@H](OC(=O)C)[C@H](OC(=O)C)[C@H]1OC(=O)C	7.46	pKi
CHEMBL205	CHEMBL2019155	Oc1ccc(C=Cc2cc(O)cc(O)c2)cc1	5.76	pKi
CHEMBL205	CHEMBL461600	NS(=O)(=O)c1ccc(CCNC(=O)CN2C(=O)c3ccccc3C2=O)cc1	6.18	pKi
CHEMBL205	CHEMBL461601	NS(=O)(=O)c1ccc(CCNC(=O)c2sc3ccccc3c2Cl)cc1	7.29	pKi
CHEMBL205	CHEMBL208108	NCCCC(=O)OCCOc1ccc2nc(sc2c1)S(=O)(=O)N	0.602	pKi
CHEMBL205	CHEMBL208107	NCCCC(=O)Oc1ccc2nc(sc2c1)S(=O)(=O)N	1.73	pKi
CHEMBL205	CHEMBL504802	OC(=O)C[C@H](NC(=O)CP(=O)(O)O)C(=O)O	5.11	pKi
CHEMBL205	CHEMBL390318	NS(=O)(=O)c1ccc(cc1)n2cc(CO[C@@H]3O[C@H](CO)[C@H](O)[C@H](O)[C@H]3O)nn2	7.28	pKi
CHEMBL205	CHEMBL2203353	Cc1ccc(cc1)N2C(=Nc3ccccc3C2=O)CN4C=CC(=O)C(=C4)S(=O)(=O)N	6.15	pKi
CHEMBL205	CHEMBL2070205	COc1ccccc1\C(=C\C(=O)\C=C(/O)\C(=O)O)\O	5.36	pKi
CHEMBL205	CHEMBL2203351	CC1=NN(c2nc(N)nc(CN3C=CC(=O)C(=C3)S(=O)(=O)N)n2)C(C)(C)C1	6.25	pKi
CHEMBL205	CHEMBL485742	OB(O)c1ccc(cc1)c2ccccc2	5.35	pKi
CHEMBL205	CHEMBL2203356	NS(=O)(=O)C1=CN(CC(=O)Nc2ccc(Cl)cc2)C=CC1=O	6.34	pKi
CHEMBL205	CHEMBL2203355	Cc1cccc(C)c1NC(=O)CN2C=CC(=O)C(=C2)S(=O)(=O)N	6.09	pKi
CHEMBL205	CHEMBL2203354	NS(=O)(=O)C1=CN(CC2=Nc3ccccc3C(=O)N2c4ccc(Cl)cc4)C=CC1=O	6.25	pKi
CHEMBL205	CHEMBL486218	COC(=O)c1cc(O)cc(O)c1	6.16	pKi
CHEMBL205	CHEMBL364754	Nc1nc(N)nc(NCCc2ccc(cc2)S(=O)(=O)N)n1	7.68	pKi
CHEMBL205	CHEMBL486216	CCOC(=O)c1ccc(O)c(O)c1	6.21	pKi
CHEMBL205	CHEMBL174847	CNc1ccc(cc1)S(=O)(=O)N	6.855	pKi
CHEMBL205	CHEMBL185041	CCCCC(CCCC)C(=O)NC1Cc2ccc(cc2C1)S(=O)(=O)N	8.47	pKi
CHEMBL205	CHEMBL1644701	[Na+].[Na+].[O-]S(=O)(=O)ONOS(=O)(=O)[O-]	6.12	pKi
CHEMBL205	CHEMBL195540	NS(=O)(=O)NO	6.25	pKi
CHEMBL205	CHEMBL584939	CCN([C@H]1C[C@H](C)S(=O)(=O)c2sc(cc12)S(=O)(=O)N)C(=O)OCCCO[N+](=O)[O-]	7.89	pKi
CHEMBL205	CHEMBL194016	Sc1nnc(NC(=O)c2ccccn2)s1	4.99	pKi
CHEMBL205	CHEMBL479836	C\C(=N/O)\c1ccc(c(Cl)c1O)c2ccc(O)c(F)c2	5.3	pKi
CHEMBL205	CHEMBL185198	[O-][N+]#C	4.52	pKi
CHEMBL205	CHEMBL3104059	Cc1cc(c(SCc2ccc(cc2)C(F)(F)F)cc1Cl)S(=O)(=O)NC(=N)NCc3ccc(cc3)S(=O)(=O)N	7.82	pKi
CHEMBL205	CHEMBL3104058	Cc1cc(c(SCc2ccc(cc2)C(F)(F)F)cc1Cl)S(=O)(=O)NC(=N)NNc3ccc(cc3)S(=O)(=O)N	7.64	pKi
CHEMBL205	CHEMBL3104055	Cc1cc(c(SCc2ccc(cc2)C(F)(F)F)cc1Cl)S(=O)(=O)NC(=N)Nc3ccc(cc3)S(=O)(=O)N	7.21	pKi
CHEMBL205	CHEMBL507918	COc1c(O)cccc1C=O	5.9	pKi
CHEMBL205	CHEMBL3104057	Cc1cc(c(SCc2ccc(cc2)C(F)(F)F)cc1Cl)S(=O)(=O)NC(=N)Nc3ccccc3S(=O)(=O)N	7.01	pKi
CHEMBL205	CHEMBL3104056	Cc1cc(c(SCc2ccc(cc2)C(F)(F)F)cc1Cl)S(=O)(=O)NC(=N)Nc3cccc(c3)S(=O)(=O)N	7.54	pKi
CHEMBL205	CHEMBL3104051	Cc1cc(c(SCc2cccc(c2)C(F)(F)F)cc1Cl)S(=O)(=O)NC(=N)Nc3ccccc3S(=O)(=O)N	6.81	pKi
CHEMBL205	CHEMBL573459	CC(=O)OC[C@H]1O[C@@H](O[C@@H]2[C@@H](COC(=O)C)O[C@H]([C@H](OC(=O)C)[C@H]2OC(=O)C)S(=O)(=O)N)[C@H](OC(=O)C)[C@@H](OC(=O)C)[C@H]1OC(=O)C	5.35	pKi
CHEMBL205	CHEMBL3104053	Cc1cc(c(SCc2cccc(c2)C(F)(F)F)cc1Cl)S(=O)(=O)NC(=N)NCc3ccc(cc3)S(=O)(=O)N	7.26	pKi
CHEMBL205	CHEMBL3104052	Cc1cc(c(SCc2cccc(c2)C(F)(F)F)cc1Cl)S(=O)(=O)NC(=N)NNc3ccc(cc3)S(=O)(=O)N	7.21	pKi
CHEMBL205	CHEMBL3125564	O=C1N(Cc2ccc(cc2)C#N)S(=O)(=O)c3ccccc13	7.32	pKi
CHEMBL205	CHEMBL95308	OC(=O)c1cc(O)cc(O)c1	6.29	pKi
CHEMBL205	CHEMBL3125560	O=C1N(CC#C)S(=O)(=O)c2ccccc12	6.8	pKi
CHEMBL205	CHEMBL3125561	C=CCN1C(=O)c2ccccc2S1(=O)=O	7.07	pKi
CHEMBL205	CHEMBL3125562	C\C=C\CN1C(=O)c2ccccc2S1(=O)=O	7.44	pKi
CHEMBL205	CHEMBL445650	NS(=O)(=O)c1nnc(NS(=O)(=O)c2ccc(N\C(=N\Nc3c(F)c(F)c(F)c(F)c3F)\S)cc2)s1	9.22	pKi
CHEMBL205	CHEMBL1083684	CCC(CC(C)C)C(=O)Nc1ccc(cc1)S(=O)(=O)N	6.98	pKi
CHEMBL205	CHEMBL3126824	NC(=O)c1cn(nc1c2ccc(Br)cc2)c3ccc(cc3)S(=O)(=O)N	8	pKi
CHEMBL205	CHEMBL284694	NS(=O)(=O)c1ccc(NC(=O)CN(CCN(CCN(CC(=O)O)CC(=O)Nc2ccc(cc2)S(=O)(=O)N)CC(=O)O)CC(=O)O)cc1	7.34	pKi
CHEMBL205	CHEMBL3126825	NC(=O)c1cn(nc1c2ccc(Cl)cc2)c3ccc(cc3)S(=O)(=O)N	8.35	pKi
CHEMBL205	CHEMBL183450	NS(=O)(=O)c1ccc(NC(=O)CCCCN2CCOCC2)cc1	7.11	pKi
CHEMBL205	CHEMBL611502	COc1cc2Cc3c([nH]c4ccccc34)c2cc1OC	5.64	pKi
CHEMBL205	CHEMBL611504	Oc1ccc2Cc3c([nH]c4ccccc34)c2c1	6.11	pKi
CHEMBL205	CHEMBL585756	CCN([C@H]1C[C@H](C)S(=O)(=O)c2sc(cc12)S(=O)(=O)N)C(=O)OCCCCO[N+](=O)[O-]	7.12	pKi
CHEMBL205	CHEMBL180323	NNC(=O)c1ccc(cc1)S(=O)(=O)N	6.91	pKi
CHEMBL205	CHEMBL24259	NS(=O)(=O)Oc1ccccc1	7.44	pKi
CHEMBL205	CHEMBL1673089	OC(=O)\C(=C\C(=O)c1cn(Cc2ccccc2)c3ccccc13)\O	5.71	pKi
CHEMBL205	CHEMBL3087318	NS(=O)(=O)c1cccc(NC(=O)Cn2ccnc2[N+](=O)[O-])c1	8.42	pKi
CHEMBL205	CHEMBL3087315	NS(=O)(=O)c1ccc(NC(=O)Cn2ccnc2[N+](=O)[O-])cc1	6.48	pKi
CHEMBL205	CHEMBL3087316	NS(=O)(=O)c1ccc(CNC(=O)Cn2ccnc2[N+](=O)[O-])cc1	7.43	pKi
CHEMBL205	CHEMBL3087317	NS(=O)(=O)c1ccc(CCNC(=O)Cn2ccnc2[N+](=O)[O-])cc1	8.32	pKi
CHEMBL205	CHEMBL2333959	Nc1cc(O)ccc1Cl	5.31	pKi
CHEMBL205	CHEMBL2333958	Cc1cc(C)[n+](CCc2ccccc2c3ccccc3)c(C)c1.[O-]Cl(=O)(=O)=O	5.33	pKi
CHEMBL205	CHEMBL2333957	Cc1cc(C)[n+](CCc2ccccc2C)c(C)c1.[O-]Cl(=O)(=O)=O	5.17	pKi
CHEMBL205	CHEMBL204941	CCCC(CCC)C(=O)NC1CCc2cc(ccc12)S(=O)(=O)N	8.92	pKi
CHEMBL205	CHEMBL205520	CN1N=C(S/C/1=N\C(=O)CCCN)S(=O)(=O)N	1	pKi
CHEMBL205	CHEMBL371403	NNc1nc(NN)nc(NCCc2ccc(cc2)S(=O)(=O)N)n1	7.51	pKi
CHEMBL205	CHEMBL190278	CCN(CC)CCNc1nc(NCCN(CC)CC)nc(Nc2ccc(cc2)S(=O)(=O)N)n1	6.67	pKi
CHEMBL205	CHEMBL187919	NS(=O)(=O)c1ccc(\N=C(/S)\N=C/2\C=CC(=C3c4ccc(O)cc4Oc5cc(O)ccc35)C(=C2)C(=O)O)c(Br)c1	7.37	pKi
CHEMBL205	CHEMBL179021	NS(=O)(=O)c1ccc(cc1)C(=O)NNC(=O)NC2c3ccccc3c4ccccc24	7.6	pKi
CHEMBL205	CHEMBL360097	CN1CCN(CCC(=O)Nc2nnc(s2)S(=O)(=O)N)CC1	8.72	pKi
CHEMBL205	CHEMBL2314162	NS(=O)(=O)c1ccc(NC(=O)c2nn(c3cccc(c3)N=Nc4c(O)ccc5ccccc45)c(c6ccccc6)c2C(=O)O)cc1	7.91	pKi
CHEMBL205	CHEMBL1356	[Na+].[O-]C(=O)c1ccccc1	4.52	pKi
CHEMBL205	CHEMBL2314160	NS(=O)(=O)c1ccc(NC(=O)c2nn(c3cccc(c3)C#N)c(c4ccccc4)c2C(=O)O)cc1	6.42	pKi
CHEMBL205	CHEMBL363543	CCOc1nc(Nc2ccc(cc2)S(=O)(=O)N)nc(OCC)n1	7.7	pKi
CHEMBL205	CHEMBL371155	CCCCOC1CS(=O)(=O)c2cc(ccc12)S(=O)(=O)N	8.2	pKi
CHEMBL205	CHEMBL1643291	NS(=O)(=O)c1ccc(NC(=O)Nc2ccc(Br)cc2)cc1	5.89	pKi
CHEMBL205	CHEMBL1643290	NS(=O)(=O)c1ccc(NC(=O)NC(c2ccccc2)c3ccccc3)cc1	5.43	pKi
CHEMBL205	CHEMBL1643293	NS(=O)(=O)c1ccc(NC(=O)Nc2cc(cc(c2)C(F)(F)F)C(F)(F)F)cc1	7.12	pKi
CHEMBL205	CHEMBL1643292	NS(=O)(=O)c1ccc(NC(=O)Nc2ccc(I)cc2)cc1	5.58	pKi
CHEMBL205	CHEMBL1643295	CC(=O)c1ccc(NC(=O)Nc2ccc(cc2)S(=O)(=O)N)cc1	5.97	pKi
CHEMBL205	CHEMBL1643294	COc1ccccc1NC(=O)Nc2ccc(cc2)S(=O)(=O)N	5.39	pKi
CHEMBL205	CHEMBL1643297	CCCCc1ccc(NC(=O)Nc2ccc(cc2)S(=O)(=O)N)cc1	5.6	pKi
CHEMBL205	CHEMBL1643296	CC(C)c1ccc(NC(=O)Nc2ccc(cc2)S(=O)(=O)N)cc1	5.3	pKi
CHEMBL205	CHEMBL1643299	CCCCCCCCc1ccc(NC(=O)Nc2ccc(cc2)S(=O)(=O)N)cc1	5.02	pKi
CHEMBL205	CHEMBL1643298	CCCCOc1ccc(NC(=O)Nc2ccc(cc2)S(=O)(=O)N)cc1	8.68	pKi
CHEMBL205	CHEMBL2112278	C[C@H]1O[C@@H](Nc2ccc(cc2)S(=O)(=O)N)[C@@H](O)[C@H](O)[C@H]1O	8	pKi
CHEMBL205	CHEMBL2112277	NS(=O)(=O)c1ccc(N[C@@H]2O[C@@H](CO)[C@@H](O)[C@H](O)[C@@H]2O)cc1	7.64	pKi
CHEMBL205	CHEMBL511554	COc1cc2CCN(C(c3cccc(N)c3)c2cc1OC)S(=O)(=O)N	5.03	pKi
CHEMBL205	CHEMBL472077	CC(=O)O[C@H]1[C@@H](CO)O[C@@H](OCc2cn(nn2)c3ccc(cc3)S(=O)(=O)N)[C@H](O)[C@H]1O	8.06	pKi
CHEMBL205	CHEMBL941	CN1CCN(Cc2ccc(cc2)C(=O)Nc3ccc(C)c(Nc4nccc(n4)c5cccnc5)c3)CC1	7.52	pKi
CHEMBL205	CHEMBL3104054	Cc1cc(c(SCc2cccc(c2)C(F)(F)F)cc1Cl)S(=O)(=O)NC(=N)Nc3nnc(s3)S(=O)(=O)N	7.92	pKi
CHEMBL205	CHEMBL1165695	NS(=O)(=O)c1cnccc1NNC2=NS(=O)(=O)c3cnccc3S2	6.93	pKi
CHEMBL205	CHEMBL196433	O=S(=O)(NCC1CC1)c2ccc3C=CS(=O)(=O)c3c2	6.32	pKi
CHEMBL205	CHEMBL196435	NS(=O)(=O)c1ccc(CNS(=O)(=O)c2ccc(N\C(=N\Cc3ccccn3)\S)cc2)cc1	6.54	pKi
CHEMBL205	CHEMBL2079226	N=C=[Se]	4.07	pKi
CHEMBL205	CHEMBL216210	CC(=O)N[C@@H]1[C@@H](OC(=O)C)[C@H](OC(=O)C)[C@@H](COC(=O)C)O[C@H]1n2cc(CNC(=O)c3ccc(cc3)S(=O)(=O)N)nn2	7.35	pKi
CHEMBL205	CHEMBL362499	CN(C)CC\N=C(/S)\Nc1ccc(cc1)S(=O)(=O)Nc2nnc(s2)S(=O)(=O)N	9.05	pKi
CHEMBL205	CHEMBL1164504	NS(=O)(=O)c1cnccc1Sc2ccncc2S(=O)(=O)N	7.19	pKi
CHEMBL205	CHEMBL216214	COC(=O)[C@H]1O[C@H]([C@H](OC(=O)C)[C@@H](OC(=O)C)[C@@H]1OC(=O)C)n2cc(COC(=O)c3ccc(cc3)S(=O)(=O)N)nn2	8.15	pKi
CHEMBL205	CHEMBL215276	CC(C(=O)NN)S(=O)(=O)c1cc(Cl)c(C)cc1S(=O)(=O)N	6.27	pKi
CHEMBL205	CHEMBL1092374	NS(=O)(=O)c1ccc(CNS(=O)(=O)[C@@H]2O[C@H](CO)[C@H](O)[C@H](O)[C@H]2O)cc1	8.11	pKi
CHEMBL205	CHEMBL362636	NN(NC(=S)Nc1ccc(cc1)S(=O)(=O)N)c2c(F)c(F)c(F)c(F)c2F	7.72	pKi
CHEMBL205	CHEMBL184923	COc1nc(NCCc2ccc(cc2)S(=O)(=O)N)nc(OC)n1	7.68	pKi
CHEMBL205	CHEMBL368235	CC(=O)c1ccc(NC(=O)NNC(=O)c2ccc(cc2)S(=O)(=O)N)cc1	7.82	pKi
CHEMBL205	CHEMBL512633	NC(=O)c1[nH]c2ccc(cc2c1c3ccccc3)S(=O)(=O)N	7.51	pKi
CHEMBL205	CHEMBL190721	NNc1nc(NN)nc(NCc2ccc(cc2)S(=O)(=O)N)n1	7.57	pKi
CHEMBL205	CHEMBL1092775	CC(=O)OC[C@H]1O[C@@H](SNCc2ccc(cc2)S(=O)(=O)N)[C@H](OC(=O)C)[C@@H](OC(=O)C)[C@H]1OC(=O)C	7.87	pKi
CHEMBL205	CHEMBL178560	[Na+].[Cl-].NCC(=O)NC(=S)NCCc1ccc(cc1)S(=O)(=O)N	8.1	pKi
CHEMBL205	CHEMBL3098849	NS(=O)(=O)Cc1ccc(NS(=O)(=O)c2ccc(Br)cc2Cl)cc1	8.2	pKi
CHEMBL205	CHEMBL146816	COC(=O)\C=C\c1ccc(O)cc1	6.1	pKi
CHEMBL205	CHEMBL409306	NS(=O)(=O)c1ccc(cc1)c2cn(nn2)[C@H]3OC[C@@H](O)[C@@H](O)[C@@H]3O	8.64	pKi
CHEMBL205	CHEMBL1241532	COC(=O)Nc1ccccc1C(=O)N2C=CC(=O)C(=C2)S(=O)(=O)N	6.99	pKi
CHEMBL205	CHEMBL23832	OC(=O)c1ccccc1Nc2ccccc2	7.42	pKi
CHEMBL205	CHEMBL3098529	CC1=Nn2c(C)nnc2S/C/1=N/Nc3ccc(cc3)S(=O)(=O)N	9	pKi
CHEMBL205	CHEMBL3098528	C\C(=N/NC(=O)c1cccs1)\C(=N\Nc2ccc(cc2)S(=O)(=O)N)\S(=O)(=O)c3ccccc3	8.35	pKi
CHEMBL205	CHEMBL3098527	COc1ccc(cc1)C(=O)N\N=C(/C)\C(=N\Nc2ccc(cc2)S(=O)(=O)N)\S(=O)(=O)c3ccccc3	9.26	pKi
CHEMBL205	CHEMBL3098526	C\C(=N/NC(=O)c1ccc(Cl)cc1)\C(=N\Nc2ccc(cc2)S(=O)(=O)N)\S(=O)(=O)c3ccccc3	9.01	pKi
CHEMBL205	CHEMBL3098525	C\C(=N/NC(=O)c1ccccc1)\C(=N\Nc2ccc(cc2)S(=O)(=O)N)\S(=O)(=O)c3ccccc3	8.07	pKi
CHEMBL205	CHEMBL3098524	C\C(=N/NC(=O)c1cccs1)\C(=N\Nc2ccc(cc2)S(=O)(=O)N)\N3CCCCC3	9.05	pKi
CHEMBL205	CHEMBL3098523	COc1ccc(cc1)C(=O)N\N=C(/C)\C(=N\Nc2ccc(cc2)S(=O)(=O)N)\N3CCCCC3	8.96	pKi
CHEMBL205	CHEMBL3098522	C\C(=N/NC(=O)c1ccc(Cl)cc1)\C(=N\Nc2ccc(cc2)S(=O)(=O)N)\N3CCCCC3	9.24	pKi
CHEMBL205	CHEMBL3098521	C\C(=N/NC(=O)c1ccccc1)\C(=N\Nc2ccc(cc2)S(=O)(=O)N)\N3CCCCC3	8.24	pKi
CHEMBL205	CHEMBL3098520	C\C(=N/NC(=O)c1cccs1)\C(=N\Nc2ccc(cc2)S(=O)(=O)N)\Cl	9.03	pKi
CHEMBL205	CHEMBL286449	NS(=O)(=O)c1ccc(CNC(=O)CN(CCN(CCN(CC(=O)O)CC(=O)NCc2ccc(cc2)S(=O)(=O)N)CC(=O)O)CC(=O)O)cc1	7.21	pKi
CHEMBL205	CHEMBL2016670	COc1c(Br)c(Br)c(Cc2c(Br)c(Br)c(OC)c(OC)c2Br)c(Br)c1OC	4.45	pKi
CHEMBL205	CHEMBL3087327	Cc1nccn1CCCNS(=O)(=O)N	7.28	pKi
CHEMBL205	CHEMBL2336633	NS(=O)(=O)c1ccc(cc1)n2nc(CO)cc2c3ccccc3	6.38	pKi
CHEMBL205	CHEMBL2336632	NS(=O)(=O)c1ccc(cc1)n2nc(CO)cc2c3cccnc3	7.37	pKi
CHEMBL205	CHEMBL1214248	FC(F)(F)C(=O)NCCCNCCCCNCCCNC(=O)C(F)(F)F	4.95	pKi
CHEMBL205	CHEMBL2336630	NS(=O)(=O)c1ccc(cc1)n2cc(CO)c(n2)c3ccccc3	7.42	pKi
CHEMBL205	CHEMBL193389	CN(C)c1cccc2c(cccc12)S(=O)(=O)Nc3nnc(S)s3	5.1	pKi
CHEMBL205	CHEMBL381177	NCCCC(=O)Nc1ccccc1S(=O)(=O)N	2.29	pKi
CHEMBL205	CHEMBL1946182	CCCC1CCCCC1O	6.42	pKi
CHEMBL205	CHEMBL1946181	CC1CCCCC1O	6.47	pKi
CHEMBL205	CHEMBL1946180	COc1c(Br)c(Br)c(CO)c(Br)c1OC	4.245	pKi
CHEMBL205	CHEMBL1946184	NS(=O)(=O)c1ccccc1Br	6.24	pKi
CHEMBL205	CHEMBL574779	NS(=O)(=O)c1ccc(CNC(=O)Cc2cccs2)cc1	7.28	pKi
CHEMBL205	CHEMBL361421	NS(=O)(=O)OCCCCCCCCCCCCOS(=O)(=O)N	7.07	pKi
CHEMBL205	CHEMBL175486	Cc1ccccc1S(=O)(=O)NC(=O)NNC(=O)c2ccc(cc2)S(=O)(=O)N	7.27	pKi
CHEMBL205	CHEMBL197412	NS(=O)(=O)c1nnc(NC(=O)c2occc2)s1	8.22	pKi
CHEMBL205	CHEMBL451538	CCSc1nnc(NS(=O)(=O)N)s1	5.95	pKi
CHEMBL205	CHEMBL582965	NS(=O)(=O)c1ccc(NC(=O)Cc2ccccn2)cc1	7.16	pKi
CHEMBL205	CHEMBL477748	Oc1cc(Cc2c(O)c(Br)c(O)c(Cc3cc(O)c(O)c(Br)c3Br)c2O)c(Br)c(Br)c1O	5.95	pKi
CHEMBL205	CHEMBL486027	COC(=O)c1ccc(O)c(O)c1	6.24	pKi
CHEMBL205	CHEMBL1337519	NS(=O)(=O)c1ccc(NC(=O)Nc2ccc(cc2)C(F)(F)F)cc1	5.94	pKi
CHEMBL205	CHEMBL380158	COC(=O)C(C)S(=O)(=O)c1cc(Cl)c(C)cc1S(=O)(=O)N	6.61	pKi
CHEMBL205	CHEMBL593507	Oc1ccc(O)c2c1Cc3c2[nH]c4ccccc34	6.25	pKi
CHEMBL205	CHEMBL2203345	NS(=O)(=O)C1=CN(CC(=O)Nc2ccc(cc2)S(=O)(=O)N)C=CC1=O	6.29	pKi
CHEMBL205	CHEMBL2203346	NS(=O)(=O)C1=CN(CC(=O)NS(=O)(=O)c2ccccc2Cl)C=CC1=O	6.39	pKi
CHEMBL205	CHEMBL2203347	NS(=O)(=O)C1=CN(CC(=O)NS(=O)(=O)c2ccc(Cl)cc2)C=CC1=O	6.47	pKi
CHEMBL205	CHEMBL2203348	NS(=O)(=O)C1=CN(CC(=O)NS(=O)(=O)c2ccc(cc2)[N+](=O)[O-])C=CC1=O	6.45	pKi
CHEMBL205	CHEMBL2203349	Cc1ccc(cc1)S(=O)(=O)NNC(=O)CN2C=CC(=O)C(=C2)S(=O)(=O)N	6.5	pKi
CHEMBL205	CHEMBL310671	O=C1NS(=O)(=O)c2ccccc12	5.225	pKi
CHEMBL205	CHEMBL191380	CCNc1nc(NCC)nc(NCc2ccc(cc2)S(=O)(=O)N)n1	7.85	pKi
CHEMBL205	CHEMBL593667	Brc1ccc2c(Cc3c2[nH]c4ccccc34)c1	6.33	pKi
CHEMBL205	CHEMBL214201	NS(=O)(=O)c1ccc(NC(=O)CCS)cc1	7.57	pKi
CHEMBL205	CHEMBL122708	C[C@]12CC[C@H]3[C@@H](CCc4cc(OS(=O)(=O)N)ccc34)[C@@H]1CCC2=O	6.64	pKi
CHEMBL205	CHEMBL567821	CC(C)(C)c1ccc(\C=N\c2ccc(cc2)C(=O)O)cc1	6.73	pKi
CHEMBL205	CHEMBL567820	OC(=O)c1ccc(cc1)\N=C\c2ccccc2	6.91	pKi
CHEMBL205	CHEMBL1240574	NC(=O)CN1C=CC(=O)C(=C1)S(=O)(=O)N	6.76	pKi
CHEMBL205	CHEMBL1240573	NS(=O)(=O)C1=CN(Cc2ccccc2)C=CC1=O	7.1	pKi
CHEMBL205	CHEMBL1240572	CN1C=CC(=O)C(=C1)S(=O)(=O)N	7.11	pKi
CHEMBL205	CHEMBL420610	NS(=O)(=O)c1nc2ccc(cc2s1)N3C(=O)c4cccnc4C3=O	8.4	pKi
CHEMBL205	CHEMBL182659	Cc1ccc(cc1)S(=O)(=O)Nc2ccccc2	6.4	pKi
CHEMBL205	CHEMBL3104049	Cc1cc(c(SCc2cccc(c2)C(F)(F)F)cc1Cl)S(=O)(=O)NC(=N)Nc3ccc(cc3)S(=O)(=O)N	7.06	pKi
CHEMBL205	CHEMBL38703	[SH-]	4.4	pKi
CHEMBL205	CHEMBL2336631	NS(=O)(=O)c1ccc(cc1)n2nc(CCO)cc2c3ccccc3	6.42	pKi
CHEMBL205	CHEMBL2333964	NS(=O)(=O)c1ccc(NCC=C)cc1	5.63	pKi
CHEMBL205	CHEMBL2333965	NS(=O)(=O)c1ccc2NCCCc2c1	7.1	pKi
CHEMBL205	CHEMBL1255023	Nc1nc(N)c2nc(CNc3ccc(cc3)C(=O)NCCc4ccc(cc4)S(=O)(=O)O)cnc2n1	4.43	pKi
CHEMBL205	CHEMBL1255024	CN(Cc1cnc2nc(N)nc(N)c2n1)c3ccc(cc3)C(=O)NCCc4ccc(cc4)S(=O)(=O)N	6.59	pKi
CHEMBL205	CHEMBL2333967	CC1CN(C)S(=O)(=O)c2ccc(N)cc12	6.37	pKi
CHEMBL205	CHEMBL183442	CC1CCN(CC(=O)Nc2nnc(s2)S(=O)(=O)N)CC1	8.42	pKi
CHEMBL205	CHEMBL2333960	Cc1cc(C)[n+](c(C)c1)c2cccc(O)c2.[O-]Cl(=O)(=O)=O	6.49	pKi
CHEMBL205	CHEMBL2333961	Cc1cc(C)[n+](c(C)c1)c2cc(O)ccc2Cl.[O-]Cl(=O)(=O)=O	6.31	pKi
CHEMBL205	CHEMBL1946183	CC1CCCCC1=O	6.38	pKi
CHEMBL205	CHEMBL1200739	S	4.4	pKi
CHEMBL205	CHEMBL2333962	CC(C)OC(=O)c1ccc(O)cc1	5.36	pKi
CHEMBL205	CHEMBL2333963	CC(C)OC(=O)c1ccc(O)cc1O	6.29	pKi
CHEMBL205	CHEMBL570894	CCN([C@H]1C[C@H](C)S(=O)(=O)c2sc(cc12)S(=O)(=O)N)C(=O)c3ccc(CO[N+](=O)[O-])cc3	7.15	pKi
CHEMBL205	CHEMBL2336616	NS(=O)(=O)c1cccc(c1)n2nc(CO)cc2c3ccccc3	6.74	pKi
CHEMBL205	CHEMBL386416	NS(=O)(=O)c1ccc(cc1)C(=O)NCc2cn(nn2)[C@@H]3O[C@H](CO)[C@H](O)[C@H](O)[C@H]3O	8.13	pKi
CHEMBL205	CHEMBL2333969	CC(=C)CNS(=O)(=O)c1ccc(N)cc1	5.33	pKi
CHEMBL205	CHEMBL2331768	NS(=O)(=O)Nc1ccc(NC(=O)Nc2ccccc2c3ccccc3)cc1	8.77	pKi
CHEMBL205	CHEMBL190464	NS(=O)(=O)c1ccc(CCNc2nc(Oc3ccccc3)nc(Oc4ccccc4)n2)cc1	7.08	pKi
CHEMBL205	CHEMBL195147	NS(=O)(=O)c1ccc(NS(=O)(=O)c2ccc(N\C(=N\N3CCOCC3)\S)cc2)cc1	6.54	pKi
CHEMBL205	CHEMBL395370	O=C(N\N=C\c1cccnc1)NC2=NNC(=S)S2	5.68	pKi
CHEMBL205	CHEMBL206452	OC1Cc2c(O)cc(O)cc2OC1c3ccc(O)c(O)c3	5.74	pKi
CHEMBL205	CHEMBL2331766	Cc1cc(C)cc(NC(=O)Nc2ccc(NS(=O)(=O)N)cc2)c1	8.74	pKi
CHEMBL205	CHEMBL2331767	COc1ccc(NC(=O)Nc2ccc(NS(=O)(=O)N)cc2)c(C)c1	8.67	pKi
CHEMBL205	CHEMBL2331760	Cc1cc(Cl)ccc1NC(=O)Nc2ccc(NS(=O)(=O)N)cc2	8.6	pKi
CHEMBL205	CHEMBL2331761	NS(=O)(=O)Nc1ccc(NC(=O)NCc2ccccc2)cc1	8.61	pKi
CHEMBL205	CHEMBL2331762	CCCCOc1ccc(NC(=O)Nc2ccc(NS(=O)(=O)N)cc2)cc1	8.67	pKi
CHEMBL205	CHEMBL2331763	NS(=O)(=O)Nc1ccc(NC(=O)Nc2cccc(c2)[N+](=O)[O-])cc1	8.7	pKi
CHEMBL205	CHEMBL361955	NS(=O)(=O)c1ccc(CC\N=C(/S)\NNc2c(F)c(F)c(F)c(F)c2F)cc1	7.74	pKi
CHEMBL205	CHEMBL1094037	COC(=O)[C@H]1O[C@H]([C@H](OC(=O)C)[C@@H](OC(=O)C)[C@H]1OC(=O)C)S(=O)(=O)NCc2ccc(cc2)S(=O)(=O)N	7.18	pKi
CHEMBL205	CHEMBL1094036	CC(=O)OC[C@H]1O[C@H]([C@H](OC(=O)C)[C@@H](OC(=O)C)[C@H]1OC(=O)C)S(=O)(=O)NCc2ccc(cc2)S(=O)(=O)N	7.79	pKi
CHEMBL205	CHEMBL215917	CSc1cc2NCNS(=O)(=O)c2cc1S(=O)(=O)N	5.42	pKi
CHEMBL205	CHEMBL215916	NS(=O)(=O)c1cc2c(NCNS2(=O)=O)cc1S	8.065	pKi
CHEMBL205	CHEMBL369045	NS(=O)(=O)c1ccc(cc1)C(=O)NNC(=O)Nc2ccc(Br)cc2	8.14	pKi
CHEMBL205	CHEMBL383897	CC(=O)OC[C@H]1O[C@H]([C@H](OC(=O)C)[C@@H](OC(=O)C)[C@@H]1OC(=O)C)n2cc(COC(=O)c3ccc(cc3)S(=O)(=O)N)nn2	6.92	pKi
CHEMBL205	CHEMBL432083	NS(=O)(=O)c1nnc(NC(=O)CN(CCN(CCN(CC(=O)O)CC(=O)Nc2nnc(s2)S(=O)(=O)N)CC(=O)O)CC(=O)O)s1	7.87	pKi
CHEMBL205	CHEMBL212440	NS(=O)(=O)c1ccc(NC(=O)CCS)c(F)c1	8.01	pKi
CHEMBL205	CHEMBL176203	NNc1ccc(cc1Cl)S(=O)(=O)N	7.12	pKi
CHEMBL205	CHEMBL2023730	[Na+].[Na+].[O-]C(=O)[C@@H]1CCCN1C(=S)[S-]	7.76	pKi
CHEMBL205	CHEMBL559179	Cl.NC1Cc2ccc(cc2C1)S(=O)(=O)N	7.55	pKi
CHEMBL205	CHEMBL1165117	CSc1ccncc1S(=O)(=O)N	7.4	pKi
CHEMBL205	CHEMBL1836634	CC(=O)OC[C@H]1O[C@@H](SCc2nnn(c3ccc(cc3)S(=O)(=O)N)c2C#CCO)[C@H](OC(=O)C)[C@@H](OC(=O)C)[C@H]1OC(=O)C	6.66	pKi
CHEMBL205	CHEMBL66879	OC(=O)\C=C\c1ccc(O)cc1	6.01	pKi
CHEMBL205	CHEMBL1085238	NS(=O)(=O)c1ccc(NC(=O)CCCNC2=NC(=O)N(O)C=C2)cc1	7.51	pKi
CHEMBL205	CHEMBL1164420	NS(=O)(=O)c1cnccc1SCC#N	7.04	pKi
CHEMBL205	CHEMBL222837	NS(=O)(=O)c1ccc(cc1)N=[N+]=[N-]	7.33	pKi
CHEMBL205	CHEMBL1165118	NS(=O)(=O)c1cnccc1Sc2cccc[n+]2[O-]	7.07	pKi
CHEMBL205	CHEMBL550892	NS(=O)(=O)c1ccc(CCNCc2oc(cc2)S(=O)(=O)O)cc1	8.12	pKi
CHEMBL205	CHEMBL1643289	NS(=O)(=O)c1ccc(NC(=O)NCc2ccccc2)cc1	5.66	pKi
CHEMBL205	CHEMBL2325975	CCCCC[C@H](O)\C=C\[C@H]1[C@H](O)C[C@H](O)[C@@H]1C\C=C/CCCC(=O)NCCc2ccc(cc2)S(=O)(=O)N	7.4	pKi
CHEMBL205	CHEMBL190392	CC1(C)OB(OC1(C)C)c2ccc(N\C(=N\c3ccc(cc3)S(=O)(=O)N)\S)cc2	8.29	pKi
CHEMBL205	CHEMBL2325977	CCCCC[C@H](O)\C=C\[C@H]1[C@H](O)C[C@H](O)[C@@H]1C\C=C/CCCC(=O)Nc2nnc(s2)S(=O)(=O)N	9.2	pKi
CHEMBL205	CHEMBL328910	OC(=O)c1ccc(O)cc1O	5.31	pKi
CHEMBL205	CHEMBL2113026	CC(=C)[C@@H]1CC[C@]2(COS(=O)(=O)N)CC[C@]3(C)C(CC[C@@H]4[C@@]5(C)CC[C@H](OS(=O)(=O)N)C(C)(C)C5CC[C@@]34C)C12	7.83	pKi
CHEMBL205	CHEMBL221576	CC(=O)OC[C@H]1O[C@@H](OCc2cn(nn2)c3ccc(cc3)S(=O)(=O)N)[C@H](OC(=O)C)[C@@H](OC(=O)C)[C@H]1OC(=O)C	8.17	pKi
CHEMBL205	CHEMBL2414071	NS(=O)(=O)c1ccc(s1)c2cn(nn2)c3ccc(Cl)c(Cl)c3	8.49	pKi
CHEMBL205	CHEMBL182429	NS(=O)(=O)Oc1cccc(OS(=O)(=O)N)c1	8.03	pKi
CHEMBL205	CHEMBL2387070	COc1ccccc1CCNS(=O)(=O)N	8.69	pKi
CHEMBL205	CHEMBL1165062	NS(=O)(=O)c1cnccc1NNC2=NS(=O)(=O)c3cc(C#N)c(Cl)cc3S2	7.05	pKi
CHEMBL205	CHEMBL1165061	NS(=O)(=O)c1ccc(CCNc2ccncc2S(=O)(=O)N)cc1	7.28	pKi
CHEMBL205	CHEMBL1254856	Nc1nc(N)c2nc(CNCCc3ccc(cc3)S(=O)(=O)N)cnc2n1	7.35	pKi
CHEMBL205	CHEMBL1254855	Nc1nc(N)c2nc(CNc3ccc(cc3)S(=O)(=O)O)cnc2n1	6.46	pKi
CHEMBL205	CHEMBL360604	NS(=O)(=O)c1ccc(CNS(=O)(=O)c2ccc(N\C(=N/c3ccc(C4=C5C=CC(=O)C=C5Oc6cc(O)ccc46)c(c3)C(=O)O)\S)cc2)cc1	7.47	pKi
CHEMBL205	CHEMBL1738778	NS(=O)(=O)c1nnc(NS(=O)(=O)c2cccc(c2)C(=O)OCCCCO[N+](=O)[O-])s1	7.55	pKi
CHEMBL205	CHEMBL217359	CC(=O)O[C@@H]1CO[C@H]([C@@H](OC(=O)C)[C@@H]1OC(=O)C)n2cc(COC(=O)c3ccc(cc3)S(=O)(=O)N)nn2	8.14	pKi
CHEMBL205	CHEMBL232816	CC1(C)O[C@@H]2CO[C@@]3(CNC(=S)Nc4ccc(cc4Cl)S(=O)(=O)N)OC(C)(C)O[C@H]3[C@@H]2O1	7.96	pKi
CHEMBL205	CHEMBL2337537	NS(=O)(=O)c1ccc(NC(=O)\C(=N\Nc2ccccc2)\C#N)cc1	8.07	pKi
CHEMBL205	CHEMBL2337536	NS(=O)(=O)c1ccc(NC(=O)C2=Cc3ccccc3OC2=N)cc1	7.96	pKi
CHEMBL205	CHEMBL2337535	NS(=O)(=O)c1ccc(NC(=O)\C(=C\c2ccc3OCOc3c2)\C#N)cc1	7.84	pKi
CHEMBL205	CHEMBL2337534	NS(=O)(=O)c1ccc(NC(=O)\C(=C\c2cccs2)\C#N)cc1	8.57	pKi
CHEMBL205	CHEMBL2337533	NS(=O)(=O)c1ccc(NC(=O)\C(=C\C=C\c2ccccc2)\C#N)cc1	7.5	pKi
CHEMBL205	CHEMBL2337532	CN(C)c1ccc(\C=C(/C#N)\C(=O)Nc2ccc(cc2)S(=O)(=O)N)cc1	7.71	pKi
CHEMBL205	CHEMBL2337531	NS(=O)(=O)c1ccc(NC(=O)\C(=C\c2ccc(O)cc2)\C#N)cc1	7.47	pKi
CHEMBL205	CHEMBL2337530	NS(=O)(=O)c1ccc(NC(=O)\C(=C\c2ccc(O)c(O)c2)\C#N)cc1	8.38	pKi
CHEMBL205	CHEMBL2337539	CC(=O)C1=NN(\C(=C(/C#N)\C(=O)Nc2ccc(cc2)S(=O)(=O)N)\S1)c3ccccc3	8.1	pKi
CHEMBL205	CHEMBL2337538	NS(=O)(=O)c1ccc(NC(=O)\C(=C(\S)/Nc2ccccc2)\C#N)cc1	8.19	pKi
CHEMBL205	CHEMBL214993	NS(=O)(=O)c1cc(C(=O)N2CCCC2)c(Cl)cc1SSc3cc(Cl)c(cc3S(=O)(=O)N)C(=O)N4CCCC4	5.34	pKi
CHEMBL205	CHEMBL388453	NS(=O)(=O)c1ccc(CCNC(=O)CN(CC(=O)O)S(=O)(=O)c2ccc(Oc3ccccc3)cc2)cc1	8.03	pKi
CHEMBL205	CHEMBL388982	CCC(C)ON(C(C(C)C)C(=O)NO)S(=O)(=O)c1ccc(OC)cc1	5.02	pKi
CHEMBL205	CHEMBL588491	COCCNC(=O)Cc1ccc(O)c(Cl)c1	4.98	pKi
CHEMBL205	CHEMBL203112	CC(C)(C)c1ccc(cc1)C(=O)Nc2cccc(c2)S(=O)(=O)N	6.68	pKi
CHEMBL205	CHEMBL595861	Clc1ccc2c(Cc3c2[nH]c4ccccc34)c1	6.28	pKi
CHEMBL205	CHEMBL190733	COC(=O)CNc1nc(Cl)nc(NCCc2ccc(cc2)S(=O)(=O)N)n1	7.48	pKi
CHEMBL205	CHEMBL386266	CC(=O)OC[C@H]1O[C@H]([C@H](OC(=O)C)[C@@H](OC(=O)C)[C@H]1OC(=O)C)n2cc(CNC(=O)c3ccc(cc3)S(=O)(=O)N)nn2	6.33	pKi
CHEMBL205	CHEMBL388671	NS(=O)(=O)c1ccc(CCNC(=O)CN(CC(=O)O)S(=O)(=O)c2ccc(cc2)c3ccccc3)cc1	8.08	pKi
CHEMBL205	CHEMBL358263	CCc1ccc(cc1)S(=O)(=O)N	7.53	pKi
CHEMBL205	CHEMBL187372	NS(=O)(=O)c1nnc(NS(=O)(=O)c2ccc(N\C(=N\CCN3CCNCC3)\S)cc2)s1	9.05	pKi
CHEMBL205	CHEMBL3098530	CC1=Nn2c(S/C/1=N/Nc3ccc(cc3)S(=O)(=O)N)nnc2c4ccccc4	9.03	pKi
CHEMBL205	CHEMBL3098531	CCOC(=O)\C(=C\1/SC(=NN1c2ccc(cc2)S(=O)(=O)N)C(=O)C)\C#N	8.27	pKi
CHEMBL205	CHEMBL3098532	CC(=O)C1=NN(\C(=C(/C#N)\C(=O)c2ccccc2)\S1)c3ccc(cc3)S(=O)(=O)N	9.04	pKi
CHEMBL205	CHEMBL3098533	CC(=O)C1=NN(\C(=C(/C#N)\C(=O)Nc2ccc(cc2)S(=O)(=O)N)\S1)c3ccc(cc3)S(=O)(=O)N	9.25	pKi
CHEMBL205	CHEMBL3098534	C\C(=N/NC(=O)c1ccccc1)\C(=N\Nc2ccc(cc2)S(=O)(=O)N)\Cl	7.77	pKi
CHEMBL205	CHEMBL434928	NS(=O)(=O)c1ccc(cc1)n2cc(CO[C@@H]3O[C@H](CO)[C@@H](O)[C@H]3O)nn2	8.38	pKi
CHEMBL205	CHEMBL178403	NS(=O)(=O)c1ccc(N\C(=N\Nc2ccccc2F)\S)cc1	8.15	pKi
CHEMBL205	CHEMBL418037	NS(=O)(=O)c1ccc(NC(=O)c2ccccc2SSc3ccccc3C(=O)Nc4ccc(cc4)S(=O)(=O)N)cc1	5.3	pKi
CHEMBL205	CHEMBL486026	COC(=O)c1ccc(O)cc1O	6.12	pKi
CHEMBL205	CHEMBL270670	NS(=O)(=O)c1ccc(cc1)\N=C\c2ccc(O)cc2	6.15	pKi
CHEMBL205	CHEMBL469220	Cc1ccc(cc1)c2cn(nn2)c3ccc(cc3)S(=O)(=O)N	7.73	pKi
CHEMBL205	CHEMBL469221	Cc1cccc(c1)c2cn(nn2)c3ccc(cc3)S(=O)(=O)N	7.47	pKi
CHEMBL205	CHEMBL2336626	NS(=O)(=O)c1ccc(cc1)n2nc(CO)cc2c3ccc4ccccc4c3	8.02	pKi
CHEMBL205	CHEMBL2336627	COc1ccc2cc(ccc2c1)c3cc(CO)nn3c4ccc(cc4)S(=O)(=O)N	6.58	pKi
CHEMBL205	CHEMBL23285	CC(C)(C)C(=O)Nc1ccc(cc1)S(=O)(=O)N	5.6	pKi
CHEMBL205	CHEMBL2336621	NS(=O)(=O)c1ccc(cc1)n2nc(CO)cc2c3ccc(cc3)C#N	6.91	pKi
CHEMBL205	CHEMBL2336622	COc1ccc(cc1)c2cc(CO)nn2c3ccc(cc3)S(=O)(=O)N	6.87	pKi
CHEMBL205	CHEMBL2336623	COc1cccc(c1)c2cc(CO)nn2c3ccc(cc3)S(=O)(=O)N	6.63	pKi
CHEMBL205	CHEMBL2376274	NS(=O)(=O)Oc1ccc(NC(=O)NCc2ccccc2)cc1	6.56	pKi
CHEMBL205	CHEMBL2336628	COc1ccc2cc(ccc2c1Br)c3cc(CO)nn3c4ccc(cc4)S(=O)(=O)N	6.41	pKi
CHEMBL205	CHEMBL363168	NS(=O)(=O)c1cc(c(NC(=O)Nc2ccccc2)cc1Cl)S(=O)(=O)N	7	pKi
CHEMBL205	CHEMBL255863	Cc1cn(cn1)c2cc(NC(=O)c3ccc(C)c(Nc4nccc(n4)c5cccnc5)c3)cc(c2)C(F)(F)F	8.39	pKi
CHEMBL205	CHEMBL568854	CCN([C@H]1C[C@H](C)S(=O)(=O)c2sc(cc12)S(=O)(=O)N)C(=O)CCCCCO[N+](=O)[O-]	7.85	pKi
CHEMBL205	CHEMBL1643303	NS(=O)(=O)c1ccc(NC(=O)Nc2ccccc2c3ccccc3)cc1	8.01	pKi
CHEMBL205	CHEMBL583171	NS(=O)(=O)c1ccc(CCNC(=O)Cc2cccs2)cc1	7.28	pKi
CHEMBL205	CHEMBL23194	NCCCNCCCCNCCCN	4.08	pKi
CHEMBL205	CHEMBL1643300	NS(=O)(=O)c1ccc(NC(=O)Nc2ccc(cc2)C#N)cc1	7.19	pKi
CHEMBL205	CHEMBL2203339	Nc1nc(CN2C=CC(=O)C(=C2)S(=O)(=O)N)nc(n1)N3CCOCC3	6.34	pKi
CHEMBL205	CHEMBL1643304	COc1ccc(NC(=O)Nc2ccc(cc2)S(=O)(=O)N)c(C)c1	5.48	pKi
CHEMBL205	CHEMBL180012	NS(=O)(=O)c1ccccc1C(=O)NNC(=O)NS(=O)(=O)c2ccc(Cl)cc2	7.03	pKi
CHEMBL205	CHEMBL288114	OC(=O)c1cc(O)c(O)c(O)c1	5.65	pKi
CHEMBL205	CHEMBL521690	COc1cccc(c1)c2c([nH]c3ccc(cc23)S(=O)(=O)N)C(=O)N[n+]4c(C)cc(C)cc4C.[O-]Cl(=O)(=O)=O	8.74	pKi
CHEMBL205	CHEMBL253691	Oc1ccc(Cc2ccc(O)c(O)c2)cc1O	5.25	pKi
CHEMBL205	CHEMBL2324869	NS(=O)(=O)c1cc(Cl)cc(Cl)c1O	7.27	pKi
CHEMBL205	CHEMBL2324868	NS(=O)(=O)c1cccc(c1)S(=O)(=O)N	8.1	pKi
CHEMBL205	CHEMBL2324864	NS(=O)(=O)c1ccc(CCNS(=O)(=O)c2ccc(cc2CO)[N+](=O)[O-])cc1	7.96	pKi
CHEMBL205	CHEMBL450699	COC(=O)CNS(=O)(=O)NC(=O)OC(C)(C)C	4.25	pKi
CHEMBL205	CHEMBL41028	OC(=O)\C(=C(/O)\C(=O)O)\O	7.35	pKi
CHEMBL205	CHEMBL205347	NCCCC(=O)Nc1ccc(cc1F)S(=O)(=O)N	1	pKi
CHEMBL205	CHEMBL19612	NCCCCNCCCN	5.95	pKi
CHEMBL205	CHEMBL204740	CCC(=O)NC1Cc2ccc(cc2C1)S(=O)(=O)N	8	pKi
CHEMBL205	CHEMBL17	NS(=O)(=O)c1cc(Cl)c(Cl)c(c1)S(=O)(=O)N	7.7475	pKi
CHEMBL205	CHEMBL179136	NS(=O)(=O)c1ccc(cc1)C(=O)NNC(=O)Nc2ccc(Cl)c(Cl)c2	7.89	pKi
CHEMBL205	CHEMBL179137	NS(=O)(=O)c1ccccc1C(=O)NNC(=O)NS(=O)(=O)c2ccccc2	6.97	pKi
CHEMBL205	CHEMBL508489	Nc1c(C#N)c2nc3ccccc3nc2n1c4cccc(c4)S(=O)(=O)N	8.3	pKi
CHEMBL205	CHEMBL427329	NS(=O)(=O)c1nnc(NS(=O)(=O)c2ccc(N\C(=N\c3ccccc3F)\S)cc2)s1	9.3	pKi
CHEMBL205	CHEMBL370159	NS(=O)(=O)C(F)(F)c1ccc(cc1)[N+](=O)[O-]	6.95	pKi
CHEMBL205	CHEMBL1242889	NS(=O)(=O)C1=CN(C=CC1=O)c2ccc(cc2[N+](=O)[O-])[N+](=O)[O-]	7.01	pKi
CHEMBL205	CHEMBL2048918	COc1cc2CCN=C(c3ccc(cc3)S(=O)(=O)N)c2cc1OC	5.67	pKi
CHEMBL205	CHEMBL2048919	COc1cc2CCNC(c3ccc(cc3)S(=O)(=O)N)c2cc1OC	5.44	pKi
CHEMBL205	CHEMBL285962	NS(=O)(=O)c1cccc(NC(=O)CN(CCN(CC(=O)O)CC(=O)Nc2cccc(c2)S(=O)(=O)N)CC(=O)O)c1	7.95	pKi
CHEMBL205	CHEMBL58323	COC[C@@H](NC(=O)C)C(=O)NCc1ccccc1	6.48	pKi
CHEMBL205	CHEMBL2164733	NS(=O)(=O)Nc1ccc(cc1)S(=O)(=O)NCc2ccc(cc2)S(=O)(=O)N	6.745	pKi
CHEMBL205	CHEMBL2164732	NS(=O)(=O)Nc1ccc(cc1)S(=O)(=O)Nc2ccc(cc2)S(=O)(=O)N	7.75	pKi
CHEMBL205	CHEMBL2164731	NS(=O)(=O)NCCc1ccc(cc1)S(=O)(=O)N	7.2	pKi
CHEMBL205	CHEMBL2164730	NS(=O)(=O)NCc1ccc(cc1)S(=O)(=O)N	5.92	pKi
CHEMBL205	CHEMBL2164737	NS(=O)(=O)Nc1ccc(cc1)S(=O)(=O)Nc2ccc(cc2)C(=O)NCCc3ccc(cc3)S(=O)(=O)N	8.75	pKi
CHEMBL205	CHEMBL2048917	COc1ccc(CCNC(=O)c2ccc(cc2)S(=O)(=O)N)cc1OC	8.57	pKi
CHEMBL205	CHEMBL2164735	NS(=O)(=O)Nc1ccc(cc1)S(=O)(=O)Nc2nnc(s2)S(=O)(=O)N	7.155	pKi
CHEMBL205	CHEMBL2164734	NS(=O)(=O)Nc1ccc(cc1)S(=O)(=O)NCCc2ccc(cc2)S(=O)(=O)N	7.145	pKi
CHEMBL205	CHEMBL16909	Nc1ccc(cc1)N=Nc2ccc(cc2)S(=O)(=O)N	6.97	pKi
CHEMBL205	CHEMBL387397	NS(=O)(=O)c1ccc(cc1)n2cc(CO[C@@H]3O[C@H](CO)[C@@H](O)[C@H](O)[C@H]3O)nn2	8.06	pKi
CHEMBL205	CHEMBL448089	[Na+].[Se-]C#N	4.07	pKi
CHEMBL205	CHEMBL403152	CC1(C)CC(CC(C)(C)N1[O])NC(=S)NCc2ccc(cc2)S(=O)(=O)N	7.38	pKi
CHEMBL205	CHEMBL575341	COC(=O)c1ccc(cc1)\N=C\c2ccc(O)cc2	6.85	pKi
CHEMBL205	CHEMBL364081	CN(C)CC\N=C(/S)\Nc1ccc(cc1)S(=O)(=O)Nc2ccc(cc2)S(=O)(=O)N	8.09	pKi
CHEMBL205	CHEMBL1822700	CCN(CC)c1ccc2c(Oc3cc(ccc3C24N(C(=O)c5ccccc45)c6cccc(c6)S(=O)(=O)N)N(CC)CC)c1	7.67	pKi
CHEMBL205	CHEMBL1822701	CCN(CC)c1ccc2c(Oc3cc(ccc3C24N(Cc5ccc(cc5)S(=O)(=O)N)C(=O)c6ccccc46)N(CC)CC)c1	6.01	pKi
CHEMBL205	CHEMBL1822702	CCN(CC)c1ccc2c(Oc3cc(ccc3C24N(CCc5ccc(cc5)S(=O)(=O)N)C(=O)c6ccccc46)N(CC)CC)c1	6.02	pKi
CHEMBL205	CHEMBL187974	NS(=O)(=O)c1ccc(\N=C(/S)\N=C/2\C=CC(=C3c4ccc(O)cc4Oc5cc(O)ccc35)C(=C2)C(=O)O)c(F)c1	7.33	pKi
CHEMBL205	CHEMBL2023728	[Na+].[Na+].[S-]C(=S)N1CCN(CC1)C(=S)[S-]	9.04	pKi
CHEMBL205	CHEMBL2023729	[Na+].[S-]C(=S)N1CCC(CC1)(C#N)c2ccccc2	7.39	pKi
CHEMBL205	CHEMBL2023726	[Na+].CN(Cc1ccccc1)C(=S)[S-]	7.6	pKi
CHEMBL205	CHEMBL2023727	[Na+].[S-]C(=S)N1CCOCC1	9.02	pKi
CHEMBL205	CHEMBL2023724	[Na+].OCCN(CCO)C(=S)[S-]	8.4	pKi
CHEMBL205	CHEMBL2023725	[Na+].CN(C(=S)[S-])c1ccccc1	7.67	pKi
CHEMBL205	CHEMBL2023722	[Na+].CCCCCCN(CCCCCC)C(=S)[S-]	7.29	pKi
CHEMBL205	CHEMBL2023723	[Na+].CCCCN(CC)C(=S)[S-]	7.56	pKi
CHEMBL205	CHEMBL2023720	[Na+].CCCN(CCC)C(=S)[S-]	7.26	pKi
CHEMBL205	CHEMBL2023721	[Na+].CCCCN(CCCC)C(=S)[S-]	7.29	pKi
CHEMBL205	CHEMBL1089968	NS(=O)(=O)c1ccc(N[C@@H]2O[C@H](CO)[C@@H](O)[C@H](O)[C@H]2O)cc1	7.64	pKi
CHEMBL205	CHEMBL1089967	NS(=O)(=O)c1ccc(N[C@@H]2OC[C@@H](O)[C@@H](O)[C@H]2O)cc1	7.86	pKi
CHEMBL205	CHEMBL517088	CC(=O)OC[C@H]1O[C@@H](SCc2cn(nn2)c3ccc(cc3)S(=O)(=O)N)[C@H](OC(=O)C)[C@@H](OC(=O)C)[C@H]1OC(=O)C	8	pKi
CHEMBL205	CHEMBL391990	C\C(=N/NC(=O)NC1=NNC(=S)S1)\c2ccc(Cl)cc2	5.41	pKi
CHEMBL205	CHEMBL507085	CC(=O)C(N=Nc1cccc(c1)n2nc(C(=O)Nc3nnc(s3)S(=O)(=O)N)c(C(=O)c4ccccc4)c2c5ccccc5)C(=O)OC(C)(C)C	7.7	pKi
CHEMBL205	CHEMBL451332	NS(=O)(=O)c1ccc(CCC(=O)O)cc1	6.31	pKi
CHEMBL205	CHEMBL1163951	NS(=O)(=O)c1cnccc1Sc2nc3ccc(cc3s2)[N+](=O)[O-]	7.02	pKi
CHEMBL205	CHEMBL576908	CN(C)c1ccc(cc1)N=Nc2cccc(c2)S(=O)(=O)N	6.98	pKi
CHEMBL205	CHEMBL1923681	COc1ccc2C(N(CCc2c1)S(=O)(=O)N)c3ccc(cc3)[N+](=O)[O-]	6.49	pKi
CHEMBL205	CHEMBL1923680	COc1ccc2C(N(CCc2c1)S(=O)(=O)N)c3cccc(c3)[N+](=O)[O-]	6.53	pKi
CHEMBL205	CHEMBL1923683	COc1ccc2C(N(CCc2c1)S(=O)(=O)N)c3ccc(N)cc3	6.65	pKi
CHEMBL205	CHEMBL1923682	COc1ccc2C(N(CCc2c1)S(=O)(=O)N)c3cccc(N)c3	7	pKi
CHEMBL205	CHEMBL395981	CC1(C)O[C@@H]2CO[C@@]3(CNC(=S)Nc4ccc(cc4F)S(=O)(=O)Nc5nnc(s5)S(=O)(=O)N)OC(C)(C)O[C@H]3[C@@H]2O1	8.05	pKi
CHEMBL205	CHEMBL34546	NS(=O)(=O)c1nnc(NC(=O)CN(CCN(CC(=O)O)CC(=O)Nc2nnc(s2)S(=O)(=O)N)CC(=O)O)s1	7.96	pKi
CHEMBL205	CHEMBL2387068	COc1ccc(CCNS(=O)(=O)N)cc1OC	8.62	pKi
CHEMBL205	CHEMBL2387069	COc1ccc(CCNS(=O)(=O)N)cc1	8.83	pKi
CHEMBL205	CHEMBL2387066	COc1cc(CCNS(=O)(=O)N)cc(OC)c1OC	8.69	pKi
CHEMBL205	CHEMBL2387067	COc1cccc(CCNS(=O)(=O)N)c1OC	8.53	pKi
CHEMBL205	CHEMBL1165071	Cc1ccc2cccc(Oc3ccncc3S(=O)(=O)N)c2n1	7.09	pKi
CHEMBL205	CHEMBL1165072	Cn1nnnc1Sc2ccncc2S(=O)(=O)N	7.34	pKi
CHEMBL205	CHEMBL25600	NS(=O)(=O)c1ccc(NC(=O)Nc2ccccc2)cc1	5.43	pKi
CHEMBL205	CHEMBL2337525	NS(=O)(=O)OC[C@H]1O[C@H](OC[C@H]2[C@H](O)[C@@H](O)[C@H](O)O[C@@H]2CO)[C@H](O)[C@@H](O)[C@@H]1O	7.95	pKi
CHEMBL205	CHEMBL404221	CC1(C)CC(CC(C)(C)N1[O])NC(=S)Nc2ccc(cc2F)S(=O)(=O)N	7.43	pKi
CHEMBL205	CHEMBL3104163	Cc1cc(c(SCc2cc3OCOc3cc2Cl)cc1Cl)S(=O)(=O)NC(=N)NNc4ccc(cc4)S(=O)(=O)N	5.35	pKi
CHEMBL205	CHEMBL3104162	Cc1cc(c(SCc2cc3OCOc3cc2Cl)cc1Cl)S(=O)(=O)NC(=N)Nc4cccc(c4)S(=O)(=O)N	5.56	pKi
CHEMBL205	CHEMBL171476	NS(=O)(=O)OCCCCCCCCCCOS(=O)(=O)N	7.61	pKi
CHEMBL205	CHEMBL217166	NS(=O)(=O)c1ccc(cc1)C(=O)NCc2cn(nn2)[C@@H]3OC[C@@H](O)[C@@H](O)[C@@H]3O	6.89	pKi
CHEMBL205	CHEMBL195194	CN1CCN(CC\N=C(/S)\Nc2ccc(cc2)S(=O)(=O)NCc3ccc(cc3)S(=O)(=O)N)CC1	7.99	pKi
CHEMBL205	CHEMBL572753	CC(C)(C)c1ccc(\C=N\c2ccc(cc2)S(=O)(=O)N)cc1	7.49	pKi
CHEMBL205	CHEMBL1762663	[Na+].CN(C)c1ccc(cc1)C(=O)[O-]	5.48	pKi
CHEMBL205	CHEMBL1762660	[Na+].[O-]C(=O)c1ccc(cc1)C#N	5.17	pKi
CHEMBL205	CHEMBL1762661	[Na+].CC(=O)Nc1ccc(cc1)C(=O)[O-]	5.14	pKi
CHEMBL205	CHEMBL1762666	CCCCC(CC)C(=O)NO	5.59	pKi
CHEMBL205	CHEMBL215291	NS(=O)(=O)c1cc(C(=O)NCc2ccccc2)c(Cl)cc1S	7.7	pKi
CHEMBL205	CHEMBL1762664	[Na+].[O-]C(=O)c1ccc(cc1)S(=O)(=O)N(Cl)Cl	5.71	pKi
CHEMBL205	CHEMBL1762665	CCCCC(CC)C(=O)OC	5.69	pKi
CHEMBL205	CHEMBL2337528	COc1ccc(\C=C(/C#N)\C(=O)Nc2ccc(cc2)S(=O)(=O)N)cc1OC	7.73	pKi
CHEMBL205	CHEMBL2337529	COc1cc(\C=C(/C#N)\C(=O)Nc2ccc(cc2)S(=O)(=O)N)ccc1O	8.22	pKi
CHEMBL205	CHEMBL1762668	COC(=O)c1ccc(OC)cc1	5.45	pKi
CHEMBL205	CHEMBL1762669	COc1ccc(cc1)C(=O)NO	6.35	pKi
CHEMBL205	CHEMBL236146	[O-][N+](=O)c1ccc2NC(=O)\C(=N/NC(=O)NC3=NNC(=S)S3)\c2c1	5.67	pKi
CHEMBL205	CHEMBL236145	Brc1ccc2NC(=O)\C(=N/NC(=O)NC3=NNC(=S)S3)\c2c1	5.1	pKi
CHEMBL205	CHEMBL215105	CC(=O)OC[C@H]1O[C@H](O[C@@H]2[C@@H](COC(=O)C)O[C@H]([C@H](OC(=O)C)[C@H]2OC(=O)C)n3cc(CNC(=O)c4ccc(cc4)S(=O)(=O)N)nn3)[C@H](OC(=O)C)[C@@H](OC(=O)C)[C@@H]1OC(=O)C	8.12	pKi
CHEMBL205	CHEMBL181825	CN(C)CC\N=C(\S)/NCCc1ccc(cc1)S(=O)(=O)N	7.89	pKi
CHEMBL205	CHEMBL584312	COC(=O)[C@H]1O[C@H]([C@H](OC(=O)C)[C@@H](OC(=O)C)[C@@H]1OC(=O)C)S(=O)(=O)N	5.36	pKi
CHEMBL205	CHEMBL1081233	CCCCC(CC)C(=O)N	5.46	pKi
CHEMBL205	CHEMBL1091319	CC(=O)OC[C@H]1O[C@H](O[C@@H]2[C@@H](COC(=O)C)O[C@@H](SNCc3ccc(cc3)S(=O)(=O)N)[C@H](OC(=O)C)[C@H]2OC(=O)C)[C@H](OC(=O)C)[C@@H](OC(=O)C)[C@@H]1OC(=O)C	7.88	pKi
CHEMBL205	CHEMBL1091318	CC(=O)OC[C@H]1O[C@@H](O[C@@H]2[C@@H](COC(=O)C)O[C@@H](SNCc3ccc(cc3)S(=O)(=O)N)[C@H](OC(=O)C)[C@H]2OC(=O)C)[C@H](OC(=O)C)[C@@H](OC(=O)C)[C@H]1OC(=O)C	7.81	pKi
CHEMBL205	CHEMBL2414443	NS(=O)(=O)c1ccc(N2C(=O)c3c(Cl)c(Cl)c(Cl)c(Cl)c3C2=O)c(Br)c1	8.62	pKi
CHEMBL205	CHEMBL2414442	NS(=O)(=O)c1ccc(N2C(=O)c3c(Cl)c(Cl)c(Cl)c(Cl)c3C2=O)c(Cl)c1	8.31	pKi
CHEMBL205	CHEMBL926	CC(CCc1ccc(O)cc1)NCCc2ccc(O)c(O)c2	6.32	pKi
CHEMBL205	CHEMBL2326518	CCN(CC)Cc1cn(nn1)c2ccc3OS(=O)(=O)C=Cc3c2	5.03	pKi
CHEMBL205	CHEMBL372497	Cc1ccc2OC=C(\C=N\c3nccc(Nc4ccc(cc4)S(=O)(=O)N)n3)C(=O)c2c1	7.39	pKi
CHEMBL205	CHEMBL413357	NS(=O)(=O)c1ccc(N\C(=N\C(CO)C(O)c2ccc(cc2)[N+](=O)[O-])\S)cc1	7.57	pKi
CHEMBL205	CHEMBL549940	NS(=O)(=O)c1ccc(CC\N=C\c2ccccc2F)cc1	8.14	pKi
CHEMBL205	CHEMBL1662	CC(C)(C)c1cc(cc(c1O)C(C)(C)C)c2cc(c(O)c(c2)C(C)(C)C)C(C)(C)C	6.54	pKi
CHEMBL205	CHEMBL192670	Cc1ncc(CO)c(CNc2nc(NCc3ccc(cc3)S(=O)(=O)N)nc(NCc4c(O)c(C)ncc4CO)n2)c1O	6.22	pKi
CHEMBL205	CHEMBL3113924	NS(=O)(=O)c1ccccc1N2C(=O)c3cccc(c3C2=O)[N+](=O)[O-]	8.77	pKi
CHEMBL205	CHEMBL1461	OC(=O)c1cc(O)ccc1O	5.39	pKi
CHEMBL205	CHEMBL2314151	CC(=O)C(=NNc1cccc(c1)n2nc(C(=O)Nc3ccc(cc3)S(=O)(=O)N)c(C(=O)O)c2c4ccccc4)C(=O)C	6.59	pKi
CHEMBL205	CHEMBL468094	Cc1cc(C)[n+](NC(=O)c2[nH]c3ccc(cc3c2c4cccc(F)c4)S(=O)(=O)N)c(C)c1.[O-]Cl(=O)(=O)=O	8.22	pKi
CHEMBL205	CHEMBL2216818	NS(=O)(=O)c1ccc(cc1)N2C(SCC2=O)c3ccccc3	7.25	pKi
CHEMBL205	CHEMBL379206	NS(=O)(=O)c1ccc(cc1)N=Nc2ccc(O)cc2	6.18	pKi
CHEMBL205	CHEMBL2179308	COc1ccc2c(SCc3cnn(c4ccc(cc4)S(=O)(=O)N)c23)c1	7.8	pKi
CHEMBL205	CHEMBL20767	NC(=N)Nc1ccc(cc1)C(=O)O	5.94	pKi
CHEMBL205	CHEMBL377517	NCCCC(=O)Nc1ccc(cc1I)S(=O)(=O)N	1.43	pKi
CHEMBL205	CHEMBL2436869	NS(=O)(=O)c1cnccc1N2CCC(Cc3ccccc3)CC2	6.67	pKi
CHEMBL205	CHEMBL182135	NS(=O)(=O)c1ccc(N\C(=N\NCCN2CCOCC2)\S)cc1	7.89	pKi
CHEMBL205	CHEMBL2436868	NS(=O)(=O)c1cnccc1N2CCN(Cc3ccc4OCOc4c3)CC2	6.46	pKi
CHEMBL205	CHEMBL571598	[Na+].CN(CS(=O)(=O)[O-])c1ccccc1	4.2	pKi
CHEMBL205	CHEMBL2332769	NS(=O)(=O)c1ccc(N2S(=O)(=O)c3ccccc3S2(=O)=O)c(Cl)c1	7.21	pKi
CHEMBL205	CHEMBL2332768	NS(=O)(=O)c1ccc(CN2S(=O)(=O)c3ccccc3S2(=O)=O)cc1	7.55	pKi
CHEMBL205	CHEMBL1084063	CCCC(CC)C(=O)Nc1ccc(cc1)S(=O)(=O)N	6.49	pKi
CHEMBL205	CHEMBL3110145	ONC(=O)C1CC(=NO1)c2ccccc2	6.1	pKi
CHEMBL205	CHEMBL1084064	CCCC(C(C)C)C(=O)Nc1ccc(cc1)S(=O)(=O)N	6.72	pKi
CHEMBL205	CHEMBL203633	NCCCC(=O)Nc1ccc(cc1Br)S(=O)(=O)N	1.48	pKi
CHEMBL205	CHEMBL200673	NS(=O)(=O)C(F)(F)c1cccc(Br)c1	6.25	pKi
CHEMBL205	CHEMBL2179306	NS(=O)(=O)c1ccc(cc1)n2ncc3CSc4cc(ccc4c23)C(F)(F)F	6.68	pKi
CHEMBL205	CHEMBL1163554	Cc1ccc(cc1)S(=O)(=O)N2C(O)C=CC2=O	4.84	pKi
CHEMBL205	CHEMBL513141	Nc1ccc(cc1)n2nc(C(=O)Nc3nnc(s3)S(=O)(=O)N)c(C(=O)c4ccccc4)c2c5ccccc5	5.81	pKi
CHEMBL205	CHEMBL469126	Cc1cc(C)[n+](NC(=O)c2[nH]c3ccc(cc3c2c4ccccc4F)S(=O)(=O)N)c(C)c1.[O-]Cl(=O)(=O)=O	8.16	pKi
CHEMBL205	CHEMBL168778	NS(=O)(=O)Nc1ccc(cc1)[N+](=O)[O-]	5.905	pKi
CHEMBL205	CHEMBL185549	COc1nc(NCc2ccc(cc2)S(=O)(=O)N)nc(OC)n1	6.95	pKi
CHEMBL205	CHEMBL1836410	NS(=O)(=O)c1ccccc1C#Cc2cccc(F)c2	5.38	pKi
CHEMBL205	CHEMBL168552	NS(=O)(=O)c1nc2ccccc2s1	7.52	pKi
CHEMBL205	CHEMBL1082898	CCC(CC)C(=O)NCCc1ccc(cc1)S(=O)(=O)N	7.47	pKi
CHEMBL205	CHEMBL2070203	COC(=O)\C(=C\C(=O)c1cccn1Cc2ccc(F)cc2)\O	5.49	pKi
CHEMBL205	CHEMBL2070202	Oc1cc2cc([nH]c2cc1O)C(=O)NCc3ccccc3	5.84	pKi
CHEMBL205	CHEMBL425044	CC(C)(C)c1ccc(cc1)C(=O)Nc2ccc(cc2)S(=O)(=O)N	6.88	pKi
CHEMBL205	CHEMBL2070204	CC(=O)c1c(C(=O)O)n(C)c2cc3OCOc3cc12	5.28	pKi
CHEMBL205	CHEMBL2070206	COC(=O)\C(=C\C(=O)\C=C(/O)\c1ccccc1OC)\O	5.34	pKi
CHEMBL205	CHEMBL2070209	COC(=O)c1cc([nH]n1)c2cn(Cc3ccccc3)c4ccccc24	5.92	pKi
CHEMBL205	CHEMBL2070208	OC(=O)c1cc([nH]n1)c2cn(Cc3ccccc3)c4ccccc24	5.44	pKi
CHEMBL205	CHEMBL119296	NCCCCCN	4.96	pKi
CHEMBL205	CHEMBL165878	COc1ccc(NS(=O)(=O)N)cc1	4.785	pKi
CHEMBL205	CHEMBL2333416	NS(=O)(=O)c1c(F)c(F)c(SCCO)c(F)c1F	8.46	pKi
CHEMBL205	CHEMBL217569	NS(=O)(=O)c1ccc(cc1)C(=O)OCC#C	7.35	pKi
CHEMBL205	CHEMBL3104064	Cc1cc(c(SCc2cccc3ccccc23)cc1Cl)S(=O)(=O)NC(=N)NNc4ccc(cc4)S(=O)(=O)N	6.27	pKi
CHEMBL205	CHEMBL3104065	Cc1cc(c(SCc2cccc3ccccc23)cc1Cl)S(=O)(=O)NC(=N)NCc4ccc(cc4)S(=O)(=O)N	6.45	pKi
CHEMBL205	CHEMBL3104060	Cc1cc(c(SCc2ccc(cc2)C(F)(F)F)cc1Cl)S(=O)(=O)NC(=N)Nc3nnc(s3)S(=O)(=O)N	8.11	pKi
CHEMBL205	CHEMBL3104061	Cc1cc(c(SCc2cccc3ccccc23)cc1Cl)S(=O)(=O)NC(=N)Nc4ccc(cc4)S(=O)(=O)N	6.46	pKi
CHEMBL205	CHEMBL3104062	Cc1cc(c(SCc2cccc3ccccc23)cc1Cl)S(=O)(=O)NC(=N)Nc4cccc(c4)S(=O)(=O)N	6.37	pKi
CHEMBL205	CHEMBL3104063	Cc1cc(c(SCc2cccc3ccccc23)cc1Cl)S(=O)(=O)NC(=N)Nc4ccccc4S(=O)(=O)N	6.01	pKi
CHEMBL205	CHEMBL148660	CCCc1ccc(cc1)S(=O)(=O)N	7.77	pKi
CHEMBL205	CHEMBL1242890	NS(=O)(=O)C1=CN(C=CC1=O)c2ccncc2S(=O)(=O)N	7.3	pKi
CHEMBL205	CHEMBL1242891	NS(=O)(=O)C1=CN(C=CC1=O)c2ccc(c3nonc23)[N+](=O)[O-]	7.25	pKi
CHEMBL205	CHEMBL500977	CCc1nnc(NS(=O)(=O)N)s1	6.02	pKi
CHEMBL205	CHEMBL2391084	Oc1ccc(CC[C@@H](F)C[C@H]2CC=CC(=O)O2)cc1	4.43	pKi
CHEMBL205	CHEMBL365380	Cc1ncc(CO)c(CNc2nc(NCc3c(O)c(C)ncc3CO)nc(Nc4ccc(cc4)S(=O)(=O)N)n2)c1O	6.35	pKi
CHEMBL205	CHEMBL1594453	COc1ccccc1\C=C(/C#N)\C(=O)Nc2ccc(cc2)S(=O)(=O)N	8.16	pKi
CHEMBL205	CHEMBL15844	c1ccc2[nH]ccc2c1	4.49	pKi
CHEMBL205	CHEMBL15841	CCOC(=O)c1ccc(O)cc1	5.32	pKi
CHEMBL205	CHEMBL2048927	CCCOc1ccc2C(=NCCc2c1)c3ccc(cc3)S(=O)(=O)N	8.06	pKi
CHEMBL205	CHEMBL2048926	CCOc1ccc2C(=NCCc2c1)c3ccc(cc3)S(=O)(=O)N	7.06	pKi
CHEMBL205	CHEMBL2048925	COc1ccc2C(=NCCc2c1)c3ccc(cc3)S(=O)(=O)N	8.07	pKi
CHEMBL205	CHEMBL2048924	NS(=O)(=O)c1ccc(cc1)C(=O)NCCc2cccc(O)c2	8.31	pKi
CHEMBL205	CHEMBL2048923	CCCOc1cccc(CCNC(=O)c2ccc(cc2)S(=O)(=O)N)c1	8.28	pKi
CHEMBL205	CHEMBL2048922	CCOc1cccc(CCNC(=O)c2ccc(cc2)S(=O)(=O)N)c1	7.48	pKi
CHEMBL205	CHEMBL2048921	COc1cccc(CCNC(=O)c2ccc(cc2)S(=O)(=O)N)c1	7.06	pKi
CHEMBL205	CHEMBL2048920	COc1cc2CCN(C(c3ccc(cc3)S(=O)(=O)N)c2cc1OC)S(=O)(=O)N	5.5	pKi
CHEMBL205	CHEMBL2333968	CCCNS(=O)(=O)c1ccc(N)cc1	5.46	pKi
CHEMBL205	CHEMBL2164729	NS(=O)(=O)Nc1ccc(cc1)S(=O)(=O)N	7.02	pKi
CHEMBL205	CHEMBL2048929	COc1ccc2C(NCCc2c1)c3ccc(cc3)S(=O)(=O)N	8.06	pKi
CHEMBL205	CHEMBL2048928	NS(=O)(=O)c1ccc(cc1)C2=NCCc3cc(O)ccc23	7.51	pKi
CHEMBL205	CHEMBL187896	CNC(=O)COC(=O)[C@H](CCC(=O)N)\N=C(/S)\Nc1ccc(cc1)S(=O)(=O)N	7.96	pKi
CHEMBL205	CHEMBL484530	NS(=O)(=O)c1ccc(cc1)n2cc(CS(=O)(=O)[C@@H]3O[C@H](CO)[C@H](O)[C@H](O)[C@H]3O)nn2	8.11	pKi
CHEMBL205	CHEMBL1836631	NS(=O)(=O)c1ccc(cc1)n2nnc(CS(=O)(=O)[C@@H]3O[C@H](CO)[C@H](O)[C@H](O)[C@H]3O)c2I	7.42	pKi
CHEMBL205	CHEMBL1836630	NS(=O)(=O)c1ccc(cc1)n2nnc(CS(=O)(=O)[C@@H]3O[C@H](CO)[C@@H](O)[C@H](O)[C@H]3O)c2I	7.31	pKi
CHEMBL205	CHEMBL1836633	NS(=O)(=O)c1ccc(cc1)n2cc(CS(=O)(=O)[C@@H]3O[C@H](CO)[C@@H](O[C@H]4O[C@H](CO)[C@@H](O)[C@H](O)[C@H]4O)[C@H](O)[C@H]3O)nn2	7.32	pKi
CHEMBL205	CHEMBL1836632	NS(=O)(=O)c1ccc(cc1)n2nnc(CS(=O)(=O)[C@@H]3O[C@H](CO)[C@@H](O[C@H]4O[C@H](CO)[C@@H](O)[C@H](O)[C@H]4O)[C@H](O)[C@H]3O)c2I	7.23	pKi
CHEMBL205	CHEMBL73460	CCC(CC)C(=O)NCc1ccc(cc1)S(=O)(=O)N	6.84	pKi
CHEMBL205	CHEMBL463134	COC(=O)\C=C\C(=O)N[C@@H](Cc1ccc(O)c(Cl)c1)C(=O)O	5.1	pKi
CHEMBL205	CHEMBL187947	NS(=O)(=O)c1ccc(\N=C(/S)\N=C/2\C=CC(=C3c4ccc(O)cc4Oc5cc(O)ccc35)C(=C2)C(=O)O)c(I)c1	7.4	pKi
CHEMBL205	CHEMBL215936	NS(=O)(=O)c1ccc(CCNC(=O)CCSSCCC(=O)NCCc2ccc(cc2)S(=O)(=O)N)cc1	7.15	pKi
CHEMBL205	CHEMBL7146	Nc1ccc(cc1)S(=O)(=O)NCCc2ccc(cc2)S(=O)(=O)N	7.41	pKi
CHEMBL205	CHEMBL2336614	NS(=O)(=O)c1ccc(cc1)n2nc(cc2CO)c3ccccc3	6.85	pKi
CHEMBL205	CHEMBL2336617	NS(=O)(=O)c1cccc(c1)n2nc(CO)cc2c3ccc4ccccc4c3	6.31	pKi
CHEMBL205	CHEMBL370526	NS(=O)(=O)c1cccc(NC(=O)Nc2ccccc2)c1	6.82	pKi
CHEMBL205	CHEMBL2023719	[Na+].CC(C)CN(CC(C)C)C(=S)[S-]	9.02	pKi
CHEMBL205	CHEMBL2023718	[K+].[S-]C(=S)NCCCn1ccnc1	7.61	pKi
CHEMBL205	CHEMBL363820	Sc1nnc(NC(=O)NS(=O)(=O)Nc2nnc(S)s2)s1	5.09	pKi
CHEMBL205	CHEMBL198913	CC1=CC(=O)Oc2cc(CS(=O)(=O)N)ccc12	7.49	pKi
CHEMBL205	CHEMBL442057	COc1ccc(cc1)S(=O)(=O)N(OC(C)C)C(C(C)C)C(=O)NO	7.03	pKi
CHEMBL205	CHEMBL217288	NS(=O)(=O)c1ccc(cc1)C(=O)OCc2cn(nn2)[C@@H]3O[C@H](CO)[C@@H](O[C@H]4O[C@H](CO)[C@@H](O)[C@H](O)[C@H]4O)[C@H](O)[C@H]3O	8.14	pKi
CHEMBL205	CHEMBL195051	OC(=O)c1cccnc1C(=O)Nc2nnc(S)s2	5.04	pKi
CHEMBL205	CHEMBL233019	CC1(C)O[C@@H]2CO[C@@]3(CNC(=S)Nc4ccc(cc4F)S(=O)(=O)N)OC(C)(C)O[C@H]3[C@@H]2O1	8.22	pKi
CHEMBL205	CHEMBL2326522	COc1cccc(c1)c2cn(nn2)c3ccc4OS(=O)(=O)C=Cc4c3	5.06	pKi
CHEMBL205	CHEMBL387076	CC(=O)OC[C@H]1O[C@H]([C@H](OC(=O)C)[C@@H](OC(=O)C)[C@@H]1OC(=O)C)n2cc(CNC(=O)c3ccc(cc3)S(=O)(=O)N)nn2	6.42	pKi
CHEMBL205	CHEMBL257163	CC1(C)CC(CC(C)(C)N1[O])NC(=S)Nc2ccc(cc2)S(=O)(=O)N	7.39	pKi
CHEMBL205	CHEMBL363489	O.CC(=O)NC1Cc2ccc(cc2C1)S(=O)(=O)O	7.19	pKi
CHEMBL205	CHEMBL193825	CC(=O)Nc1ccc(Nc2ccc(cc2)S(=O)(=O)N)cc1	7.09	pKi
CHEMBL205	CHEMBL1232755	NS(=O)(=O)c1ccc(CCNC(=S)Nc2ccc(C3=C4C=CC(=O)C=C4Oc5cc(O)ccc35)c(c2)C(=O)O)cc1	7.35	pKi
CHEMBL205	CHEMBL2326217	CCN([C@H]1C[C@H](C)S(=O)(=O)C2SC(=CC12)S(=O)(=O)N)C(=O)\C=C\[C@H]3[C@H](O)C[C@H](O)[C@@H]3C\C=C/CCCC(=O)O	7.3	pKi
CHEMBL205	CHEMBL1088997	NS(=O)(=O)c1ccc(CNS(=O)(=O)[C@@H]2O[C@@H]([C@H](O)[C@H](O)[C@H]2O)C(=O)O)cc1	8.15	pKi
CHEMBL205	CHEMBL1683474	CN1N=C(S/C/1=N\S(=O)(=O)C[C@@]23CCC(CC2=O)C3(C)C)S(=O)(=O)N	5.75	pKi
CHEMBL205	CHEMBL1088998	NS(=O)(=O)c1ccc(CNS(=O)(=O)[C@@H]2O[C@H](CO)[C@@H](O[C@@H]3O[C@H](CO)[C@H](O)[C@H](O)[C@H]3O)[C@H](O)[C@H]2O)cc1	8.3	pKi
CHEMBL205	CHEMBL180675	NCCCN1CCN(CCCN\N=C(/S)\NCCc2ccc(cc2)S(=O)(=O)N)CC1	6.73	pKi
CHEMBL205	CHEMBL370854	NS(=O)(=O)C(F)(F)c1ccc(Br)cc1	7.01	pKi
CHEMBL205	CHEMBL1165005	NS(=O)(=O)c1cnccc1Sc2nnns2	7.24	pKi
CHEMBL205	CHEMBL435094	NS(=O)(=O)c1nnc(NS(=O)(=O)c2ccc(N\C(=N\CCCN3CCN(CCC\N=C(/S)\Nc4ccc(cc4)S(=O)(=O)Nc5nnc(s5)S(=O)(=O)N)CC3)\S)cc2)s1	9.05	pKi
CHEMBL205	CHEMBL220992	NS(=O)(=O)c1ccc(cc1)n2cc(CO[C@@H]3O[C@H](COCc4ccccc4)[C@@H](OCc5ccccc5)[C@H]3OCc6ccccc6)nn2	8.12	pKi
CHEMBL205	CHEMBL1089372	NS(=O)(=O)c1ccc(CCNS(=O)(=O)[C@@H]2O[C@H](CO)[C@H](O)[C@H](O)[C@H]2O)cc1	8.12	pKi
CHEMBL205	CHEMBL1089370	COC(=O)[C@H]1O[C@H]([C@H](OC(=O)C)[C@@H](OC(=O)C)[C@H]1OC(=O)C)S(=O)(=O)NCCc2ccc(cc2)S(=O)(=O)N	7.2	pKi
CHEMBL205	CHEMBL1089371	NS(=O)(=O)c1ccc(CCNS(=O)(=O)[C@@H]2O[C@H](CO)[C@@H](O)[C@H](O)[C@H]2O)cc1	8.11	pKi
CHEMBL205	CHEMBL98253	COc1cc(c(O)c(c1)C(C)(C)C)C(C)(C)C	6.38	pKi
CHEMBL205	CHEMBL480302	CC(=O)OC[C@H]1O[C@H]([C@H](OC(=O)C)[C@@H](OC(=O)C)[C@@H]1OC(=O)C)[S+]([O-])Cc2cn(nn2)c3ccc(cc3)S(=O)(=O)N	8.27	pKi
CHEMBL205	CHEMBL1898609	NS(=O)(=O)c1ccc(CCNC(=O)Cc2ccc(Cl)cc2)cc1	8.19	pKi
CHEMBL205	CHEMBL2179304	Cc1ccc2c(SCc3cnn(c4ccc(cc4)S(=O)(=O)N)c23)n1	7.31	pKi
CHEMBL205	CHEMBL2179305	NS(=O)(=O)c1ccc(cc1)n2ncc3CSc4ncccc4c23	7.14	pKi
CHEMBL205	CHEMBL327669	NS(=O)(=O)c1ccccc1NC(=O)c2cccc(n2)C(=O)O	6.59	pKi
CHEMBL205	CHEMBL2179307	NS(=O)(=O)c1ccc(cc1)n2ncc3CSc4cc(Cl)ccc4c23	7.54	pKi
CHEMBL205	CHEMBL514138	Cl.COc1ccc(cc1)S(=O)(=O)N(Cc2cccnc2)[C@H](C(C)C)C(=O)NO	5.07	pKi
CHEMBL205	CHEMBL1270242	CN1CCN(CC1)C(=O)c2cc(c3ccccc3)n(c2C)c4ccc(cc4)S(=O)(=O)N	6.29	pKi
CHEMBL205	CHEMBL1270243	Cc1c(cc(c2ccccc2)n1c3ccc(cc3)S(=O)(=O)N)C(=O)NCCN4CCCCC4	6.54	pKi
CHEMBL205	CHEMBL1270532	Cc1c(cc(c2ccc3ccccc3c2)n1c4ccc(cc4)S(=O)(=O)N)C(=O)NCCN5CCCCC5	8.05	pKi
CHEMBL205	CHEMBL1270531	Cc1c(cc(c2ccc3ccccc3c2)n1c4ccc(cc4)S(=O)(=O)N)C(=O)NCCN5CCCC5	8	pKi
CHEMBL205	CHEMBL54909	COc1cc2C=CC(=O)Oc2c(O)c1O	4.03	pKi
CHEMBL205	CHEMBL2326218	COC(=O)CCC\C=C/C[C@H]1[C@@H](O)C[C@@H](O)[C@@H]1c2cn(nn2)c3ccc(cc3)S(=O)(=O)N	8.1	pKi
CHEMBL205	CHEMBL2326219	NS(=O)(=O)c1ccc(cc1)n2cc(nn2)[C@H]3[C@H](O)C[C@H](O)[C@@H]3C\C=C/CCCC(=O)O	8.1	pKi
CHEMBL205	CHEMBL1089015	CC(=O)OC[C@H]1O[C@@H](SNCc2ccc(cc2)S(=O)(=O)N)[C@H](OC(=O)C)[C@@H](OC(=O)C)[C@@H]1OC(=O)C	7.83	pKi
CHEMBL205	CHEMBL463133	COC(=O)\C=C\C(=O)N[C@H](Cc1ccc(O)c(Cl)c1)C(=O)O	5.08	pKi
CHEMBL205	CHEMBL177425	CC1(C)O[C@H]2[C@@H]3OS(=O)(=O)O[C@@H]3CO[C@@]2(CNS(=O)(=O)N)O1	4.65	pKi
CHEMBL205	CHEMBL1683475	CN1N=C(S/C/1=N\S(=O)(=O)C[C@]23CCC(CC2=O)C3(C)C)S(=O)(=O)N	6.4	pKi
CHEMBL205	CHEMBL25101	NCCCNCCCCNCCCNC(=O)Cc1cccc2ccccc12	5.95	pKi
CHEMBL205	CHEMBL205458	CCN(C1CC(C)S(=O)(=O)c2sc(cc12)S(=O)(=O)N)C(=O)CCCN	0.778	pKi
CHEMBL205	CHEMBL1683471	CC1(C)C2CC[C@@]1(CS(=O)(=O)NCCc3ccc(cc3)S(=O)(=O)N)C(=O)C2	5.65	pKi
CHEMBL205	CHEMBL1683470	CC1(C)C2CC[C@]1(CS(=O)(=O)NCCc3ccc(cc3)S(=O)(=O)N)C(=O)C2	6.02	pKi
CHEMBL205	CHEMBL1683473	CC1(C)C2CC[C@@]1(CS(=O)(=O)Nc3cccc(c3)S(=O)(=O)N)C(=O)C2	5.64	pKi
CHEMBL205	CHEMBL1683472	CC1(C)C2CC[C@]1(CS(=O)(=O)Nc3cccc(c3)S(=O)(=O)N)C(=O)C2	7.1	pKi
CHEMBL205	CHEMBL607824	COc1ccc2c(Cc3c2[nH]c4ccccc34)c1OC	5.71	pKi
CHEMBL205	CHEMBL607823	Oc1cc(O)c2c(Cc3c2[nH]c4ccccc34)c1	6.27	pKi
CHEMBL205	CHEMBL478518	CC(C)c1cc(cc(C(C)C)c1O)c2cc(C(C)C)c(O)c(c2)C(C)C	5.73	pKi
CHEMBL205	CHEMBL2402758	COc1ccc(CC(=O)NCc2ccc(cc2)S(=O)(=O)N)cc1	9.06	pKi
CHEMBL205	CHEMBL2377796	NS(=O)(=O)c1ccc(CN2C(=O)c3c(Cl)c(Cl)c(Cl)c(Cl)c3C2=O)cc1	8.28	pKi
CHEMBL205	CHEMBL1834000	CC(=O)OC[C@H]1O[C@@H](SCc2nnn(c3ccc(cc3)S(=O)(=O)N)c2C#CCO)[C@H](OC(=O)C)[C@@H](OC(=O)C)[C@@H]1OC(=O)C	7.92	pKi
CHEMBL205	CHEMBL386049	NS(=O)(=O)c1ccc(NC(=O)c2ccccc2S)cc1	7.8	pKi
CHEMBL205	CHEMBL287145	NS(=O)(=O)c1cccc(NC(=O)CN(CCN(CCN(CC(=O)O)CC(=O)Nc2cccc(c2)S(=O)(=O)N)CC(=O)O)CC(=O)O)c1	7.16	pKi
CHEMBL205	CHEMBL1614844	NS(=O)(=O)c1ccc(NC(=O)Nc2cccc(c2)[N+](=O)[O-])cc1	7.82	pKi
CHEMBL205	CHEMBL191576	CCN(CC)c1nc(Nc2ccc(cc2)S(=O)(=O)N)nc(n1)N(CC)CC	7.19	pKi
CHEMBL205	CHEMBL1762658	[Na+].Nc1ccc(cc1)C(=O)[O-]	5.09	pKi
CHEMBL205	CHEMBL90218	NS(=O)(=O)c1ccc(NC(=O)c2cccc(n2)C(=O)O)c(Cl)c1	7.6	pKi
CHEMBL205	CHEMBL1762656	[Na+].Oc1ccc(cc1)C(=O)[O-]	5.14	pKi
CHEMBL205	CHEMBL1762655	[Na+].[O-]C(=O)c1ccc(cc1)[N+](=O)[O-]	5.07	pKi
CHEMBL205	CHEMBL1762654	[Na+].[O-]C(=O)c1ccc(I)cc1	5.23	pKi
CHEMBL205	CHEMBL1762653	[Na+].[O-]C(=O)c1ccc(Br)cc1	5.33	pKi
CHEMBL205	CHEMBL35	NS(=O)(=O)c1cc(C(=O)O)c(NCc2occc2)cc1Cl	7.19	pKi
CHEMBL205	CHEMBL1762651	[Na+].[O-]C(=O)c1ccc(F)cc1	5.48	pKi
CHEMBL205	CHEMBL1762650	[Na+].CCCCCCC(CCCC)C(=O)[O-]	4.08	pKi
CHEMBL205	CHEMBL2419981	CC1(C)CC(=O)C2=C(C1)N(C3=C(C2c4ccc(O)cc4)C(=O)CC(C)(C)C3)c5ccc(cc5)C(=O)Nc6ccc(cc6)S(=O)(=O)N	7.31	pKi
CHEMBL205	CHEMBL117	Oc1cc(O)c2C(=O)C=C(Oc2c1)c3ccccc3	5.365	pKi
CHEMBL205	CHEMBL112	CC(=O)Nc1ccc(O)cc1	5.21	pKi
CHEMBL205	CHEMBL496880	NS(=O)(=O)c1ccc(cc1)n2cc(C[S+]([O-])[C@@H]3O[C@H](CO)[C@H](O)[C@H](O)[C@H]3O)nn2	8.54	pKi
CHEMBL205	CHEMBL1628081	C[C@]12CC[C@H]3[C@@H](CCc4cc(CS(=O)(=O)N)ccc34)[C@@H]1CCC2=O	7.1	pKi
CHEMBL205	CHEMBL196198	NS(=O)(=O)c1ccc(CC\N=C(/S)\Nc2ccc(cc2)S(=O)(=O)NCc3ccc(cc3)S(=O)(=O)N)cc1	7.34	pKi
CHEMBL205	CHEMBL2332772	NS(=O)(=O)c1ccccc1N2S(=O)(=O)c3ccccc3S2(=O)=O	7.02	pKi
CHEMBL205	CHEMBL2332770	NS(=O)(=O)c1ccc(cc1)N2S(=O)(=O)c3ccccc3S2(=O)=O	7.26	pKi
CHEMBL205	CHEMBL2332771	NS(=O)(=O)c1cccc(c1)N2S(=O)(=O)c3ccccc3S2(=O)=O	7.21	pKi
CHEMBL205	CHEMBL195615	NS(=O)(=O)c1ccc(Nc2ccnc(\N=C\C3=COc4ccccc4C3=O)n2)cc1	7.48	pKi
CHEMBL205	CHEMBL478669	COc1ccc2C(=CC(=O)Oc2c1)CC(=O)NNc3ccc(cc3)S(=O)(=O)N	7.92	pKi
CHEMBL205	CHEMBL1276022	CCOC(=O)C(=NNc1cccc(c1)n2nc(C(=O)Nc3nnc(s3)S(=O)(=O)N)c(C(=O)OCC)c2c4ccccc4)C(=O)OCC	7.3	pKi
CHEMBL205	CHEMBL1276023	CCOC(=O)c1c(nn(c2cccc(N\N=C(\C(=O)C)/C(=O)OC(C)(C)C)c2)c1c3ccccc3)C(=O)Nc4nnc(s4)S(=O)(=O)N	7.52	pKi
CHEMBL205	CHEMBL1276020	CCOC(=O)\C(=N\Nc1cccc(c1)n2nc(C(=O)Nc3nnc(s3)S(=O)(=O)N)c(C(=O)OCC)c2c4ccccc4)\C(=O)c5ccccc5	5.66	pKi
CHEMBL205	CHEMBL1276021	CCOC(=O)\C(=N\Nc1cccc(c1)n2nc(C(=O)Nc3nnc(s3)S(=O)(=O)N)c(C(=O)OCC)c2c4ccccc4)\C(=O)C	6.92	pKi
CHEMBL205	CHEMBL1276024	CCOC(=O)c1c(nn(c2cccc3c2cc(C)n3CC(=O)C)c1c4ccccc4)C(=O)Nc5nnc(s5)S(=O)(=O)N	6.64	pKi
CHEMBL205	CHEMBL1603618	OC(COc1ccc(Cl)cc1)CN2C(=O)c3ccccc3S2(=O)=O	5.74	pKi
CHEMBL205	CHEMBL2380747	[K+].CC(C)(C)OC(=O)NCCCCOC(=S)[S-]	8.02	pKi
CHEMBL205	CHEMBL2380744	[K+].[S-]C(=S)OC1CCCCC1	6.53	pKi
CHEMBL205	CHEMBL385451	CC(C)CSc1cc2NCNS(=O)(=O)c2cc1S(=O)(=O)N	5.57	pKi
CHEMBL205	CHEMBL568478	CC(C)(C)c1ccc(\C=N\Cc2ccc(cc2)S(=O)(=O)N)cc1	7.62	pKi
CHEMBL205	CHEMBL3120738	Cc1cccc(Nc2nc(Nc3ccc(cc3)S(=O)(=O)N)nc(n2)N4CCOCC4)c1	7.66	pKi
CHEMBL205	CHEMBL2380743	[K+].[S-]C(=S)OC1CCCC1	6.44	pKi
CHEMBL205	CHEMBL1836406	COc1cccc(c1)C#Cc2cccc(c2)S(=O)(=O)N	5.2	pKi
CHEMBL205	CHEMBL1836407	NS(=O)(=O)c1cccc(c1)C#Cc2cccc(F)c2	5.67	pKi
CHEMBL205	CHEMBL1836404	NS(=O)(=O)c1cccc(c1)C#Cc2ccccc2	7.06	pKi
CHEMBL205	CHEMBL1836405	Cc1ccc(cc1)C#Cc2cccc(c2)S(=O)(=O)N	5.77	pKi
CHEMBL205	CHEMBL1836402	NS(=O)(=O)c1ccc(cc1)C#Cc2cccc(O)c2	5.28	pKi
CHEMBL205	CHEMBL1836403	NS(=O)(=O)c1ccc(cc1)C#Cc2cccc(F)c2	7.24	pKi
CHEMBL205	CHEMBL1209039	NS(=O)(=O)c1nnc(NC(=O)CC23CC4CC(CC(C4)C2)C3)s1	8.075	pKi
CHEMBL205	CHEMBL1836401	COc1cccc(c1)C#Cc2ccc(cc2)S(=O)(=O)N	5.31	pKi
CHEMBL205	CHEMBL563360	NS(=O)(=O)c1ccc(CC\N=C\c2cccc(c2)C(=O)O)cc1	7.29	pKi
CHEMBL205	CHEMBL568705	CC(=O)OC[C@H]1O[C@H]([C@H](OC(=O)C)[C@@H](OC(=O)C)[C@@H]1OC(=O)C)S(=O)(=O)N	5.35	pKi
CHEMBL205	CHEMBL254005	NS(=O)(=O)c1ccc(CC\N=C\c2cccc(c2)[N+](=O)[O-])cc1	6.82	pKi
CHEMBL205	CHEMBL1836408	NS(=O)(=O)c1ccccc1C#Cc2ccccc2	5.31	pKi
CHEMBL205	CHEMBL1836409	Cc1ccc(cc1)C#Cc2ccccc2S(=O)(=O)N	5.34	pKi
CHEMBL205	CHEMBL195509	CN1CCN(CC\N=C(/S)\Nc2ccc(cc2)S(=O)(=O)Nc3ccc(cc3)S(=O)(=O)N)CC1	8.14	pKi
CHEMBL205	CHEMBL2070213	CCn1cc(C2=C(O)C(=O)NC2=O)c3ccccc13	6.2	pKi
CHEMBL205	CHEMBL2070210	OC(=O)\C(=C/1\C(=O)Nc2ccccc12)\O	5.36	pKi
CHEMBL205	CHEMBL2070211	COC(=O)\C(=C/1\C(=O)Nc2ccccc12)\O	4.55	pKi
CHEMBL205	CHEMBL2070214	Oc1ccc(CCNC(=O)c2cc3cc(O)c(O)cc3[nH]2)cc1O	5.52	pKi
CHEMBL205	CHEMBL190023	CN(C)c1nc(Nc2ccc(cc2)S(=O)(=O)N)nc(n1)N(C)C	7.41	pKi
CHEMBL205	CHEMBL2337134	COc1cc(OC)c(\C=C(/C#N)\C(=O)Nc2ccc(cc2)S(=O)(=O)N)c(OC)c1	8.17	pKi
CHEMBL205	CHEMBL582841	NS(=O)(=O)c1nnc(NC(=O)Cc2ccccc2)s1	7.29	pKi
CHEMBL205	CHEMBL1084856	CCC(C(=O)Nc1ccc(cc1)S(=O)(=O)N)C(C)(C)C	8.02	pKi
CHEMBL205	CHEMBL395734	CC1(C)O[C@@H]2CO[C@@]3(CNC(=S)Nc4ccc(cc4F)S(=O)(=O)NCc5ccc(cc5)S(=O)(=O)N)OC(C)(C)O[C@H]3[C@@H]2O1	8.1	pKi
CHEMBL205	CHEMBL461791	CC1CCN(CC1)N(CCCC(=O)Nc2ccc(cc2)S(=O)(=O)N)N3CCC(C)CC3	6.58	pKi
CHEMBL205	CHEMBL1778438	NS(=O)(=O)c1ccc(OCCCCO[N+](=O)[O-])cc1	7.92	pKi
CHEMBL205	CHEMBL1778439	NS(=O)(=O)c1ccc(OCCCCCO[N+](=O)[O-])cc1	7.15	pKi
CHEMBL205	CHEMBL1778434	COc1cc(\C=C\C(=O)OCCCCO[N+](=O)[O-])ccc1OC(=O)c2cccc(c2)S(=O)(=O)Nc3nnc(s3)S(=O)(=O)N	7.48	pKi
CHEMBL205	CHEMBL1778435	NS(=O)(=O)c1nnc(NS(=O)(=O)c2ccc(cc2)C(=O)OCCCCO[N+](=O)[O-])s1	8	pKi
CHEMBL205	CHEMBL1778436	COc1cc(\C=C\C(=O)OCCCCO[N+](=O)[O-])ccc1OC(=O)c2ccc(cc2)S(=O)(=O)Nc3nnc(s3)S(=O)(=O)N	7.85	pKi
CHEMBL205	CHEMBL1778437	COc1cc(\C=C\C(=O)OCCCCO[N+](=O)[O-])ccc1OC(=O)CCc2ccc(cc2)S(=O)(=O)N	7	pKi
CHEMBL205	CHEMBL1778431	NS(=O)(=O)c1ccc(cc1)C(=O)OCCCCO[N+](=O)[O-]	7.74	pKi
CHEMBL205	CHEMBL1778432	NS(=O)(=O)c1ccc(cc1)C(=O)OCc2ccc(CO[N+](=O)[O-])cc2	6.7	pKi
CHEMBL205	CHEMBL1778433	COc1cc(\C=C\C(=O)OCCCCO[N+](=O)[O-])ccc1OC(=O)c2ccc(cc2)S(=O)(=O)N	8	pKi
CHEMBL205	CHEMBL183419	C#N	4.7	pKi
CHEMBL205	CHEMBL188512	CC(C)C[C@H](\N=C(/S)\Nc1ccc(cc1)S(=O)(=O)N)C(=O)O	8.3	pKi
CHEMBL205	CHEMBL1091780	CC(=O)OC[C@H]1O[C@@H](SNCCc2ccc(cc2)S(=O)(=O)N)[C@H](OC(=O)C)[C@@H](OC(=O)C)[C@H]1OC(=O)C	7.88	pKi
CHEMBL205	CHEMBL1091781	COC(=O)[C@H]1O[C@@H](SNCCc2ccc(cc2)S(=O)(=O)N)[C@H](OC(=O)C)[C@@H](OC(=O)C)[C@H]1OC(=O)C	7.79	pKi
CHEMBL205	CHEMBL1165822	Cc1cc2c(SC(=NS2(=O)=O)NNc3ccncc3S(=O)(=O)N)cc1Cl	7.34	pKi
CHEMBL205	CHEMBL426625	NS(=O)(=O)c1ccc(CNc2nc(NCCN3CCNCC3)nc(NCCN4CCNCC4)n2)cc1	6.47	pKi
CHEMBL205	CHEMBL185170	NS(=O)(=O)c1nnc(NS(=O)(=O)c2ccc(N\C(=N\C(O)C(O)c3ccc(cc3)[N+](=O)[O-])\S)cc2)s1	9.22	pKi
CHEMBL205	CHEMBL188191	NS(=O)(=O)c1ccc(N\C(=N\[C@@H](Cc2c[nH]c3ccccc23)C(=O)O)\S)cc1	7.96	pKi
CHEMBL205	CHEMBL394749	Clc1ccc(\C=N\NC(=O)NC2=NNC(=S)S2)cc1	4.87	pKi
CHEMBL205	CHEMBL205743	CCCC(=O)NC1Cc2ccc(cc2C1)S(=O)(=O)N	7.34	pKi
CHEMBL205	CHEMBL364869	NS(=O)(=O)c1ccc2CCCc2c1	7.28	pKi
CHEMBL205	CHEMBL2048930	CCOc1ccc2C(NCCc2c1)c3ccc(cc3)S(=O)(=O)N	7.36	pKi
CHEMBL205	CHEMBL2048931	CCCOc1ccc2C(NCCc2c1)c3ccc(cc3)S(=O)(=O)N	8.05	pKi
CHEMBL205	CHEMBL2048932	NS(=O)(=O)c1ccc(cc1)C2NCCc3cc(O)ccc23	7.07	pKi
CHEMBL205	CHEMBL2048933	COc1ccc2C(N(CCc2c1)S(=O)(=O)N)c3ccc(cc3)S(=O)(=O)N	7.31	pKi
CHEMBL205	CHEMBL2048934	CCOc1ccc2C(N(CCc2c1)S(=O)(=O)N)c3ccc(cc3)S(=O)(=O)N	7.48	pKi
CHEMBL205	CHEMBL2048935	CCCOc1ccc2C(N(CCc2c1)S(=O)(=O)N)c3ccc(cc3)S(=O)(=O)N	8.2	pKi
CHEMBL205	CHEMBL2048936	NS(=O)(=O)N1CCc2cc(O)ccc2C1c3ccc(cc3)S(=O)(=O)N	8.17	pKi
CHEMBL205	CHEMBL3120739	Nc1nc(N)nc(Nc2ccc(cc2)S(=O)(=O)N)n1	7.67	pKi
CHEMBL205	CHEMBL513820	NS(=O)(=O)c1nnc(NC(=O)c2nn(c3cccc(I)c3)c(c4ccccc4)c2C(=O)c5ccccc5)s1	6.87	pKi
CHEMBL205	CHEMBL228176	COc1ccc(cc1)S(=O)(=O)N(CC(=O)NO)OCc2ccc(OCc3ccccc3)cc2	7.02	pKi
CHEMBL205	CHEMBL195035	NS(=O)(=O)c1ccc2c(C=CS2(=O)=O)c1	8.13	pKi
CHEMBL205	CHEMBL1836628	CC(=O)OC[C@H]1O[C@H](O[C@@H]2[C@@H](COC(=O)C)O[C@H]([C@H](OC(=O)C)[C@H]2OC(=O)C)S(=O)(=O)Cc3cn(nn3)c4ccc(cc4)S(=O)(=O)N)[C@H](OC(=O)C)[C@@H](OC(=O)C)[C@@H]1OC(=O)C	7.35	pKi
CHEMBL205	CHEMBL1836629	NS(=O)(=O)c1ccc(cc1)n2nnc(CS[C@@H]3O[C@H](CO)[C@@H](O)[C@H](O)[C@H]3O)c2I	8.26	pKi
CHEMBL205	CHEMBL1836626	CC(=O)OC[C@H]1O[C@H]([C@H](OC(=O)C)[C@@H](OC(=O)C)[C@H]1OC(=O)C)S(=O)(=O)Cc2nnn(c2I)c3ccc(cc3)S(=O)(=O)N	7.41	pKi
CHEMBL205	CHEMBL1836627	CC(=O)OC[C@H]1O[C@H]([C@H](OC(=O)C)[C@@H](OC(=O)C)[C@@H]1O[C@H]2O[C@H](COC(=O)C)[C@@H](OC(=O)C)[C@H](OC(=O)C)[C@H]2OC(=O)C)S(=O)(=O)Cc3nnn(c3I)c4ccc(cc4)S(=O)(=O)N	7.3	pKi
CHEMBL205	CHEMBL1836624	NS(=O)(=O)c1ccc(cc1)n2nnc(CS[C@@H]3O[C@H](CO)[C@H](O)[C@H](O)[C@H]3O)c2I	7.97	pKi
CHEMBL205	CHEMBL1836625	CC(=O)OC[C@H]1O[C@H]([C@H](OC(=O)C)[C@@H](OC(=O)C)[C@@H]1OC(=O)C)S(=O)(=O)Cc2nnn(c2I)c3ccc(cc3)S(=O)(=O)N	7.97	pKi
CHEMBL205	CHEMBL1836622	CC(=O)OC[C@H]1O[C@@H](SCc2nnn(c2I)c3ccc(cc3)S(=O)(=O)N)[C@H](OC(=O)C)[C@@H](OC(=O)C)[C@@H]1OC(=O)C	8.28	pKi
CHEMBL205	CHEMBL1836623	CC(=O)OC[C@H]1O[C@@H](SCc2nnn(c2I)c3ccc(cc3)S(=O)(=O)N)[C@H](OC(=O)C)[C@@H](OC(=O)C)[C@H]1OC(=O)C	7.95	pKi
CHEMBL205	CHEMBL193907	Cc1ccc2OC=C(\C=N\Cc3ccc(cc3)S(=O)(=O)N)C(=O)c2c1	7.26	pKi
CHEMBL205	CHEMBL571337	CCN([C@H]1C[C@H](C)S(=O)(=O)c2sc(cc12)S(=O)(=O)N)C(=O)OCC(CO[N+](=O)[O-])O[N+](=O)[O-]	7.2	pKi
CHEMBL205	CHEMBL2333590	CC(C)OC(=O)c1cc(O)cc(O)c1	6.15	pKi
CHEMBL205	CHEMBL591736	NC1=N\C(=C/c2ccc(O)c(O)c2)\C(=O)N1	4.88	pKi
CHEMBL205	CHEMBL1090524	C[C@H]1O[C@@H](Nc2ccc(cc2)S(=O)(=O)N)[C@H](O)[C@@H](O)[C@H]1O	7.85	pKi
CHEMBL205	CHEMBL1090523	NS(=O)(=O)c1ccc(N[C@@H]2O[C@H](CO)[C@H](O)[C@H](O)[C@H]2O)cc1	7.6	pKi
CHEMBL205	CHEMBL1090522	NS(=O)(=O)c1ccc(N[C@@H]2O[C@H](CO)[C@@H](O)[C@H](O)[C@@H]2O)cc1	7.74	pKi
CHEMBL205	CHEMBL281071	CC(C)(C)c1cccc(c1O)C(C)(C)C	6.29	pKi
CHEMBL205	CHEMBL1762659	[Na+].Nc1cccc(c1)C(=O)[O-]	5.06	pKi
CHEMBL205	CHEMBL2333821	COc1cc2CC(Cc2cc1OC)NS(=O)(=O)N	4.87	pKi
CHEMBL205	CHEMBL2333820	NS(=O)(=O)NC1CCc2ccccc2C1	5.17	pKi
CHEMBL205	CHEMBL2333822	NS(=O)(=O)NC1Cc2ccccc2C1	5.89	pKi
CHEMBL205	CHEMBL1762657	[Na+].COc1ccc(cc1)C(=O)[O-]	5.1	pKi
CHEMBL205	CHEMBL1164472	NS(=O)(=O)c1cnccc1SCc2ccccc2	8	pKi
CHEMBL205	CHEMBL583971	NS(=O)(=O)c1ccc(NC(=O)Cc2ccccc2)c(Cl)c1	7.24	pKi
CHEMBL205	CHEMBL3121771	NS(=O)(=O)c1ccc(cc1)N2C(=S)NN=C2c3ccc(Cl)cc3	7.62	pKi
CHEMBL205	CHEMBL3121770	NS(=O)(=O)c1ccc(cc1)N2C(=S)NN=C2c3ccc(F)cc3	8.18	pKi
CHEMBL205	CHEMBL3121772	NS(=O)(=O)c1ccc(cc1)N2C(=S)NN=C2c3ccc(Br)cc3	8.17	pKi
CHEMBL205	CHEMBL216563	COC(=O)[C@H]1O[C@H]([C@H](OC(=O)C)[C@@H](OC(=O)C)[C@@H]1OC(=O)C)n2cc(CNC(=O)c3ccc(cc3)S(=O)(=O)N)nn2	8.12	pKi
CHEMBL205	CHEMBL1270438	CN1CCN(CC1)C(=O)c2cc(c3ccc4ccccc4c3)n(c2C)c5ccc(cc5)S(=O)(=O)N	8	pKi
CHEMBL205	CHEMBL1270437	CN(C)CCCNC(=O)c1cc(c2ccc3ccccc3c2)n(c1C)c4ccc(cc4)S(=O)(=O)N	7.8	pKi
CHEMBL205	CHEMBL180506	NC(Cc1ccccc1)C(=O)NC(=S)NCCc2ccc(cc2)S(=O)(=O)N	7.92	pKi
CHEMBL205	CHEMBL285436	NS(=O)(=O)c1ccc(CNC(=O)CN(CCN(CC(=O)O)CC(=O)NCc2ccc(cc2)S(=O)(=O)N)CC(=O)O)cc1	9.05	pKi
CHEMBL205	CHEMBL412069	COC(=O)[C@H]1O[C@H]([C@H](OC(=O)C)[C@@H](OC(=O)C)[C@@H]1OC(=O)C)n2cc(nn2)c3ccc(cc3)S(=O)(=O)N	7.89	pKi
CHEMBL205	CHEMBL1762652	[Na+].[O-]C(=O)c1ccc(Cl)cc1	5.42	pKi
CHEMBL205	CHEMBL364919	CCNc1nc(NCC)nc(NCCc2ccc(cc2)S(=O)(=O)N)n1	7.64	pKi
CHEMBL205	CHEMBL2380742	[K+].CCCCCCCCOC(=S)[S-]	6.47	pKi
CHEMBL205	CHEMBL1270341	CN(C)CCNC(=O)c1cc(c2ccc3ccccc3c2)n(c1C)c4ccc(cc4)S(=O)(=O)N	7.26	pKi
CHEMBL205	CHEMBL1270340	Cc1c(cc(c2ccccc2)n1c3ccc(cc3)S(=O)(=O)N)C(=O)NCCN4CCOCC4	6.21	pKi
CHEMBL205	CHEMBL206261	CC(C)(C)c1ccc(cc1)S(=O)(=O)Nc2cccc(c2)S(=O)(=O)N	6.69	pKi
CHEMBL205	CHEMBL179682	Cc1ccccc1S(=O)(=O)NC(=O)NNC(=O)c2ccccc2S(=O)(=O)N	7.04	pKi
CHEMBL205	CHEMBL274704	[Na+].NS(=O)(=O)c1ccc(cc1)N=Nc2ccc(NCS(=O)(=O)[O-])cc2	6.98	pKi
CHEMBL205	CHEMBL2380740	[K+].CC(C)CCOC(=S)[S-]	6.53	pKi
CHEMBL205	CHEMBL1817672	COC1=C(C2NS(=O)(=O)c3cnccc3N2C=C1)S(=O)(=O)N	7.05	pKi
CHEMBL205	CHEMBL183240	Cc1ccc(OS(=O)(=O)N)c(OS(=O)(=O)N)c1	7.82	pKi
CHEMBL205	CHEMBL2380741	[K+].CCCCCOC(=S)[S-]	6.44	pKi
CHEMBL205	CHEMBL382111	CC(=O)Nc1nnc(S)s1	5.06	pKi
CHEMBL205	CHEMBL1683466	CC1(C)C2CC[C@]1(CS(=O)(=O)Nc3ccc(cc3)S(=O)(=O)N)C(=O)C2	5.92	pKi
CHEMBL205	CHEMBL1683467	CC1(C)C2CC[C@@]1(CS(=O)(=O)Nc3ccc(cc3)S(=O)(=O)N)C(=O)C2	5.93	pKi
CHEMBL205	CHEMBL1683468	CC1(C)C2CC[C@]1(CS(=O)(=O)NCc3ccc(cc3)S(=O)(=O)N)C(=O)C2	5.81	pKi
CHEMBL205	CHEMBL1683469	CC1(C)C2CC[C@@]1(CS(=O)(=O)NCc3ccc(cc3)S(=O)(=O)N)C(=O)C2	5.61	pKi
CHEMBL205	CHEMBL1817908	NS(=O)(=O)c1cnccc1Oc2ccncc2S(=O)(=O)N	7.26	pKi
CHEMBL205	CHEMBL1817906	COC1=CC=CC2N1c3ccncc3S(=O)(=O)N2c4ccncc4S(=O)(=O)N	6.66	pKi
CHEMBL205	CHEMBL1817907	NS(=O)(=O)c1cnccc1N2C=CC=CC2=O	6.31	pKi
CHEMBL205	CHEMBL1817904	[Cl-].CN(C)c1cc[n+](cc1)c2ccncc2S(=O)(=O)N	6.83	pKi
CHEMBL205	CHEMBL1817905	NS(=O)(=O)c1cnccc1N2C=CC(=O)C=C2	7.01	pKi
CHEMBL205	CHEMBL1817902	[Cl-].Cc1cccc[n+]1c2ccncc2S(=O)(=O)N	6.47	pKi
CHEMBL205	CHEMBL1817903	[Cl-].Cc1cc[n+](cc1)c2ccncc2S(=O)(=O)N	6.41	pKi
CHEMBL205	CHEMBL1817901	[Cl-].NS(=O)(=O)c1cnccc1[n+]2ccccc2	6.99	pKi
CHEMBL205	CHEMBL2443315	NS(=O)(=O)c1ccc(Nc2nc(F)nc(NCCO)n2)cc1	8.26	pKi
CHEMBL205	CHEMBL203498	CC(C)(C)c1ccc(cc1)S(=O)(=O)Nc2ccc(cc2)S(=O)(=O)N	6.92	pKi
CHEMBL205	CHEMBL2443317	COC(=O)CNc1nc(F)nc(NCCc2ccc(cc2)S(=O)(=O)N)n1	8.25	pKi
CHEMBL205	CHEMBL2443316	CNc1nc(F)nc(Nc2ccc(cc2)S(=O)(=O)N)n1	8.27	pKi
CHEMBL205	CHEMBL2208439	NS(=O)(=O)C1=CN(CCO)C=CC1=O	6.06	pKi
CHEMBL205	CHEMBL2443318	NS(=O)(=O)c1ccc(CCNc2nc(F)nc(NCC(=O)O)n2)cc1	8.3	pKi
CHEMBL205	CHEMBL1092027	CC(=O)OC[C@H]1O[C@H]([C@H](OC(=O)C)[C@@H](OC(=O)C)[C@@H]1O[C@@H]2O[C@H](COC(=O)C)[C@H](OC(=O)C)[C@H](OC(=O)C)[C@H]2OC(=O)C)S(=O)(=O)NCc3ccc(cc3)S(=O)(=O)N	7.23	pKi
CHEMBL205	CHEMBL215548	NS(=O)(=O)c1cc(C(=O)NCc2ccccc2)c(Cl)cc1SSc3cc(Cl)c(cc3S(=O)(=O)N)C(=O)NCc4ccccc4	5.21	pKi
CHEMBL205	CHEMBL1092028	CC(=O)OC[C@H]1O[C@H]([C@H](OC(=O)C)[C@@H](OC(=O)C)[C@@H]1O[C@H]2O[C@H](COC(=O)C)[C@@H](OC(=O)C)[C@H](OC(=O)C)[C@H]2OC(=O)C)S(=O)(=O)NCc3ccc(cc3)S(=O)(=O)N	7.2	pKi
CHEMBL205	CHEMBL78755	Cc1ccc(cc1)S(=O)(=O)NC(=O)Nc2ccc(cc2)S(=O)(=O)N	7.92	pKi
CHEMBL205	CHEMBL186263	NC1Cc2ccc(cc2C1)S(=O)(=O)O	7.08	pKi
CHEMBL205	CHEMBL592384	COc1cc(C)cc2Oc3ccc(O)c(C(=O)O)c3C(=O)c12	5.08	pKi
CHEMBL205	CHEMBL466841	COc1cc2CCN(C(c3ccccc3)c2cc1OC)S(=O)(=O)N	4.8	pKi
CHEMBL205	CHEMBL466842	COc1cc2CCN(C(c3ccc(Br)cc3)c2cc1OC)S(=O)(=O)N	4.97	pKi
CHEMBL205	CHEMBL1762649	[Na+].CCCCC(CC)CCC(=O)[O-]	4.02	pKi
CHEMBL205	CHEMBL1762642	[Na+].CC(C)CC(=O)[O-]	4	pKi
CHEMBL205	CHEMBL605189	CCCCNC(=O)Cc1ccc(O)c(Cl)c1	5.03	pKi
CHEMBL205	CHEMBL26	CCN1CCCC1CNC(=O)c2cc(ccc2OC)S(=O)(=O)N	7.4	pKi
CHEMBL205	CHEMBL1762647	[Na+].CCCCC(CC)C(=O)[O-]	4.03	pKi
CHEMBL205	CHEMBL283695	CC1(C)O[C@@H]2CO[C@@]3(CNS(=O)(=O)N)OC(C)(C)O[C@H]3[C@@H]2O1	5.67	pKi
CHEMBL205	CHEMBL574337	NS(=O)(=O)CC\N=C\c1ccccc1	6.8	pKi
CHEMBL205	CHEMBL190907	CCCN(C)c1nc(NCc2ccc(cc2)S(=O)(=O)N)nc(n1)N(C)CCC	7.48	pKi
CHEMBL205	CHEMBL1164878	CNNc1ccncc1S(=O)(=O)N	7.06	pKi
CHEMBL205	CHEMBL193635	CCCCCCCCCCNS(=O)(=O)NO	6.33	pKi
CHEMBL205	CHEMBL3126811	NC(=O)c1cn(nc1c2ccc(F)cc2)c3ccc(cc3)S(=O)(=O)N	8.4	pKi
CHEMBL205	CHEMBL3126810	NC(=O)c1cn(nc1c2ccccc2)c3ccc(cc3)S(=O)(=O)N	7.68	pKi
CHEMBL205	CHEMBL3126813	NC(=O)c1cn(nc1c2cccs2)c3ccc(cc3)S(=O)(=O)N	8.02	pKi
CHEMBL205	CHEMBL3126812	NC(=O)c1cn(nc1c2ccc(cc2)[N+](=O)[O-])c3ccc(cc3)S(=O)(=O)N	6.44	pKi
CHEMBL205	CHEMBL3126815	COC(=O)c1cn(nc1c2ccc(C)cc2)c3ccc(cc3)S(=O)(=O)N	6.49	pKi
CHEMBL205	CHEMBL3126814	COC(=O)c1cn(nc1c2ccccc2)c3ccc(cc3)S(=O)(=O)N	6.62	pKi
CHEMBL205	CHEMBL3092940	CC(C)CC(=O)OC[C@H]1O[C@H]([C@H](OC(=O)CC(C)C)[C@@H](OC(=O)CC(C)C)[C@@H]1OC(=O)CC(C)C)n2cc(nn2)c3ccc(cc3)S(=O)(=O)N	6.36	pKi
CHEMBL205	CHEMBL3126816	COC(=O)c1cn(nc1c2ccc(OC)cc2)c3ccc(cc3)S(=O)(=O)N	6.49	pKi
CHEMBL205	CHEMBL376841	CCON(CC(=O)NO)S(=O)(=O)c1ccc(OC)cc1	5.06	pKi
CHEMBL205	CHEMBL259682	NS(=O)(=O)c1ccc(cc1)c2cn(nn2)[C@H]3O[C@H](CO)[C@@H](O)[C@H](O)[C@@H]3O	8.12	pKi
CHEMBL205	CHEMBL453931	CC(=O)C(N=Nc1cccc(c1)n2nc(C(=O)Nc3nnc(s3)S(=O)(=O)N)c(C(=O)c4ccccc4)c2c5ccccc5)C(=O)C	6.91	pKi
CHEMBL205	CHEMBL468346	COC(=O)[C@H]1O[C@@H](On2cc(CNC(=O)c3ccc(cc3)S(=O)(=O)N)nn2)[C@H](O)[C@@H](O)[C@@H]1O	6.42	pKi
CHEMBL205	CHEMBL254833	NS(=O)(=O)c1ccc(CCNC(=S)Nc2ccccc2)cc1	7.28	pKi
CHEMBL205	CHEMBL1956771	NS(=O)(=O)c1ccc(NC(=S)N[C@@H]2O[C@H](CO)[C@@H](O[C@@H]3O[C@H](CO)[C@H](O)[C@H](O)[C@H]3O)[C@H](O)[C@H]2O)cc1	8.16	pKi
CHEMBL205	CHEMBL254835	NC(=O)Nc1ccc(cc1)S(=O)(=O)Nc2cccc(c2)S(=O)(=O)N	8	pKi
CHEMBL205	CHEMBL254834	NS(=O)(=O)c1ccc(CCNC(=S)NC(=O)Nc2ccc(Cl)c(Cl)c2)cc1	8	pKi
CHEMBL205	CHEMBL1207991	SC(=S)S	5.06	pKi
CHEMBL205	CHEMBL3110151	ONC(=O)C1CC(=NO1)c2ccc(OCc3ccccc3)cc2	6.09	pKi
CHEMBL205	CHEMBL3110150	CCOc1ccc(cc1)C2=NOC(C2)C(=O)NO	6.09	pKi
CHEMBL205	CHEMBL3110153	CC1(CC(=NO1)c2cccc(Br)c2)C(=O)NO	6.13	pKi
CHEMBL205	CHEMBL1956772	NS(=O)(=O)c1ccc(CNC(=S)N[C@@H]2O[C@H](CO)[C@@H](O[C@@H]3O[C@H](CO)[C@H](O)[C@H](O)[C@H]3O)[C@H](O)[C@H]2O)cc1	6.98	pKi
CHEMBL205	CHEMBL3110155	CC1(CC(=NO1)c2ccccc2F)C(=O)NO	5.42	pKi
CHEMBL205	CHEMBL3110154	CC1(CC(=NO1)c2cccc(F)c2)C(=O)NO	6.59	pKi
CHEMBL205	CHEMBL410510	CO[C@H]1O[C@H](Cn2cc(CNC(=O)c3ccc(cc3)S(=O)(=O)N)nn2)[C@@H](O)[C@H](O)[C@H]1O	7.05	pKi
CHEMBL205	CHEMBL470399	CC(=O)O[C@@H]1[C@@H](CO)O[C@@H](OCc2cn(nn2)c3ccc(cc3)S(=O)(=O)N)[C@H](O)[C@H]1O	8.06	pKi
CHEMBL205	CHEMBL574021	NS(=O)(=O)c1ccc(NC(=O)Cc2ccccc2)c(Br)c1	6.4	pKi
CHEMBL205	CHEMBL1276017	CCOC(=O)c1c(nn(c2cccc(NN=C(C(=O)C)C(=O)C)c2)c1c3ccccc3)C(=O)Nc4nnc(s4)S(=O)(=O)N	6.77	pKi
CHEMBL205	CHEMBL1276016	CCOC(=O)c1c(nn(c2cccc(c2)N=Nc3ccc(O)cc3)c1c4ccccc4)C(=O)Nc5nnc(s5)S(=O)(=O)N	6.02	pKi
CHEMBL205	CHEMBL1276015	CCOC(=O)c1c(nn(c2cccc(c2)N=Nc3c(O)ccc4ccccc34)c1c5ccccc5)C(=O)Nc6nnc(s6)S(=O)(=O)N	6.42	pKi
CHEMBL205	CHEMBL1240620	NS(=O)(=O)C1=CN(C=CC1=O)c2ncnc3[nH]cnc23	7.02	pKi
CHEMBL205	CHEMBL359546	NS(=O)(=O)c1ccc(cc1)C(=O)NNC(=O)NS(=O)(=O)c2ccccc2	7.17	pKi
CHEMBL205	CHEMBL373184	NS(=O)(=O)c1ccc(CC\N=C\C2=COc3ccccc3C2=O)cc1	7.68	pKi
CHEMBL205	CHEMBL1276019	CCOC(=O)c1c(nn(c2cccc(NN=C(C(=O)c3ccccc3)C(=O)c4ccccc4)c2)c1c5ccccc5)C(=O)Nc6nnc(s6)S(=O)(=O)N	6.39	pKi
CHEMBL205	CHEMBL1276018	CCOC(=O)c1c(nn(c2cccc(N\N=C(/C(=O)C)\C(=O)c3ccccc3)c2)c1c4ccccc4)C(=O)Nc5nnc(s5)S(=O)(=O)N	6.72	pKi
CHEMBL205	CHEMBL189079	NC(=O)CC[C@H](\N=C(/S)\Nc1ccc(cc1)S(=O)(=O)N)C(=O)O	8.05	pKi
CHEMBL205	CHEMBL479638	C\C(=N/O)\c1ccc(c(Cl)c1O)c2ccc(O)cc2	5.48	pKi
CHEMBL205	CHEMBL2148104	NS(=O)(=O)Oc1ccc(NC(=S)Nc2ccc(C3=C4C=CC(=O)C=C4Oc5cc(O)ccc35)c(c2)C(=O)O)cc1	6.24	pKi
CHEMBL205	CHEMBL1163376	NC(=O)CSc1ccncc1S(=O)(=O)N	6.88	pKi
CHEMBL205	CHEMBL569460	[Na+].CN(C)C(=S)[S-]	5.16	pKi
CHEMBL205	CHEMBL440031	Sc1nnc(NC(=O)N(c2ccccc2)c3ccccc3)s1	5.03	pKi
CHEMBL205	CHEMBL106848	NS(=O)(=O)c1ccc(SCCO)cc1	7.68	pKi
CHEMBL205	CHEMBL582858	NS(=O)(=O)c1ccc(C\N=C\c2ccccc2)cc1	7.41	pKi
CHEMBL205	CHEMBL1242704	NS(=O)(=O)C1=CN(CC(=O)c2ccc(Cl)cc2)C=CC1=O	6.95	pKi
CHEMBL205	CHEMBL1242705	NS(=O)(=O)C1=CN(CC(=O)c2ccc(F)cc2)C=CC1=O	6.97	pKi
CHEMBL205	CHEMBL1242706	NS(=O)(=O)C1=CN(CC(=O)c2ccc(Cl)c(Cl)c2)C=CC1=O	6.94	pKi
CHEMBL205	CHEMBL189294	C[C@H](\N=C(/S)\Nc1ccc(cc1)S(=O)(=O)N)C(=O)O	7.92	pKi
CHEMBL205	CHEMBL189297	CNC(=O)COC(=O)[C@@H](\N=C(/S)\Nc1ccc(cc1)S(=O)(=O)N)C(C)C	8.3	pKi
CHEMBL205	CHEMBL26590	CC1(C)O[C@H]2[C@@H]3OCO[C@@H]3CO[C@@]2(COS(=O)(=O)N)O1	6.46	pKi
CHEMBL205	CHEMBL593165	Oc1ccccc1\C=N\CCC\N=C\c2ccccc2O	5.38	pKi
CHEMBL205	CHEMBL1778440	CCN(CC)CCOC(=O)c1ccc(cc1)S(=O)(=O)Nc2nnc(s2)S(=O)(=O)N	8.85	pKi
CHEMBL205	CHEMBL593618	Oc1ccccc1\C=N\CCCC\N=C\c2ccccc2O	5.41	pKi
CHEMBL205	CHEMBL184361	NS(=O)(=O)c1ccc2CC(Cc2c1)NC(=O)c3c(F)c(F)c(F)c(F)c3F	8.16	pKi
CHEMBL205	CHEMBL360356	NS(=O)(=O)c1nnc(s1)c2ccccc2Cl	7.92	pKi
CHEMBL205	CHEMBL564969	NS(=O)(=O)c1ccc(CC\N=C\c2oc(cc2)S(=O)(=O)O)cc1	8.31	pKi
CHEMBL205	CHEMBL394750	Fc1ccc(\C=N\NC(=O)NC2=NNC(=S)S2)cc1	5.42	pKi
CHEMBL205	CHEMBL361191	NNC(=O)c1ccccc1S(=O)(=O)N	6.47	pKi
CHEMBL205	CHEMBL180195	NS(=O)(=O)c1ccc(CC\N=C(/S)\NNc2ccc(cc2)C(=O)O)cc1	6.8	pKi
CHEMBL205	CHEMBL1777820	NS(=O)(=O)c1ccc(OCCCO[N+](=O)[O-])cc1	7.06	pKi
CHEMBL205	CHEMBL355001	NS(=O)(=O)N	8.95	pKi
CHEMBL205	CHEMBL192997	CC1(C)OB(OC1(C)C)c2ccc(N\C(=N\c3ccc(cc3I)S(=O)(=O)N)\S)cc2	8.01	pKi
CHEMBL205	CHEMBL513835	Cc1cc(C)[n+](NC(=O)c2[nH]c3ccc(cc3c2c4ccccc4Cl)S(=O)(=O)N)c(C)c1.[O-]Cl(=O)(=O)=O	8.17	pKi
CHEMBL205	CHEMBL455271	NS(=O)(=O)c1ccc2[nH]c(nc2c1)c3cscn3	7.14	pKi
CHEMBL205	CHEMBL196697	Cc1ccc2OC=C(\C=N\c3cc(c(cc3S(=O)(=O)N)S(=O)(=O)N)C(F)(F)F)C(=O)c2c1	6.88	pKi
CHEMBL205	CHEMBL444683	CC(=O)C(N=Nc1cccc(c1)n2nc(C(=O)Nc3nnc(s3)S(=O)(=O)N)c(C(=O)c4ccccc4)c2c5ccccc5)C(=O)c6ccccc6	6.7	pKi
CHEMBL205	CHEMBL2333586	COC(=O)c1c(O)cccc1O	6.15	pKi
CHEMBL205	CHEMBL2333587	CCOC(=O)c1c(O)cccc1O	6.25	pKi
CHEMBL205	CHEMBL2333584	CCOC(=O)c1cc(O)ccc1O	6.16	pKi
CHEMBL205	CHEMBL2333585	CC(C)OC(=O)c1cc(O)ccc1O	6.24	pKi
CHEMBL205	CHEMBL2333588	CC(C)OC(=O)c1c(O)cccc1O	6.28	pKi
CHEMBL205	CHEMBL2333589	CC(C)OC(=O)c1ccc(O)c(O)c1	6.38	pKi
CHEMBL205	CHEMBL2407306	Oc1ccc2CCS(=O)(=O)Oc2c1	8.12	pKi
CHEMBL205	CHEMBL7121	CCCC1=CC(=O)Oc2c3[C@H](O)[C@H](C)[C@@H](C)Oc3c4C=CC(C)(C)Oc4c12	4.29	pKi
CHEMBL205	CHEMBL363931	CN1CCN(CC1)\N=C(/S)\Nc2ccc(cc2)S(=O)(=O)Nc3nnc(s3)S(=O)(=O)N	9.15	pKi
CHEMBL205	CHEMBL2380737	[K+].COC(=S)[S-]	6.46	pKi
CHEMBL205	CHEMBL511186	NS(=O)(=O)c1ccc(CNS(=O)(=O)c2ccc(F)cc2)cc1	7	pKi
CHEMBL205	CHEMBL268177	Nc1ccc(cc1I)S(=O)(=O)N	1.85	pKi
CHEMBL205	CHEMBL179218	CN(C)CC\N=C(\S)/Nc1ccc(cc1)S(=O)(=O)N	7.48	pKi
CHEMBL205	CHEMBL567139	NCc1ccc2OC(=O)C=Cc2c1	4.73	pKi
CHEMBL205	CHEMBL2407303	OC1CS(=O)(=O)Oc2cc(OCc3ccccc3)ccc12	8.64	pKi
CHEMBL205	CHEMBL118903	COc1ccc(cc1OC)C(=O)O	5.21	pKi
CHEMBL205	CHEMBL444536	CCCCCc1ccc(cc1)S(=O)(=O)N	8.86	pKi
CHEMBL205	CHEMBL365507	NS(=O)(=O)c1nnc(NS(=O)(=O)c2ccc(N\C(=N\CCN3CCOCC3)\S)cc2)s1	9.1	pKi
CHEMBL205	CHEMBL141079	OB(O)c1ccc2ccccc2c1	5.22	pKi
CHEMBL205	CHEMBL3121762	COc1ccc(cc1)c2nn3c(nnc3s2)c4ccc(cc4)S(=O)(=O)N	5.18	pKi
CHEMBL205	CHEMBL3121763	NS(=O)(=O)c1ccc(cc1)c2nnc3sc(nn23)c4ccc(F)cc4	5.06	pKi
CHEMBL205	CHEMBL3121760	NS(=O)(=O)c1ccc(cc1)c2nnc3sc(nn23)c4ccccc4	6.08	pKi
CHEMBL205	CHEMBL3121761	Cc1ccc(cc1)c2nn3c(nnc3s2)c4ccc(cc4)S(=O)(=O)N	5.42	pKi
CHEMBL205	CHEMBL3121766	NS(=O)(=O)c1ccc(cc1)c2nnc3sc(nn23)c4ccc(cc4)[N+](=O)[O-]	5.17	pKi
CHEMBL205	CHEMBL3121767	NS(=O)(=O)c1ccc(cc1)N2C(=S)NN=C2c3ccccc3	7.51	pKi
CHEMBL205	CHEMBL3121764	NS(=O)(=O)c1ccc(cc1)c2nnc3sc(nn23)c4ccc(Cl)cc4	6.05	pKi
CHEMBL205	CHEMBL3121765	NS(=O)(=O)c1ccc(cc1)c2nnc3sc(nn23)c4ccc(Br)cc4	5.44	pKi
CHEMBL205	CHEMBL3121768	Cc1ccc(cc1)C2=NNC(=S)N2c3ccc(cc3)S(=O)(=O)N	7.7	pKi
CHEMBL205	CHEMBL3121769	COc1ccc(cc1)C2=NNC(=S)N2c3ccc(cc3)S(=O)(=O)N	7.57	pKi
CHEMBL205	CHEMBL369179	NS(=O)(=O)c1ccc(cc1)C(=O)NNC(=O)Nc2ccc(cc2)[N+](=O)[O-]	8.29	pKi
CHEMBL205	CHEMBL2023172	[K+].[K+].[O-]C(=O)CNC(=S)[S-]	6.49	pKi
CHEMBL205	CHEMBL2023171	CCN(CC)CC.SC(=S)Nc1nccs1	8.34	pKi
CHEMBL205	CHEMBL2023170	[K+].[S-]C(=S)NCCN1CCCCC1	7.69	pKi
CHEMBL205	CHEMBL364903	CC1(C)OB(OC1(C)C)c2ccc(N\C(=N\c3ccc(cc3)S(=O)(=O)Nc4ccc(cc4)S(=O)(=O)N)\S)cc2	8.2	pKi
CHEMBL205	CHEMBL371870	NS(=O)(=O)C(F)(F)c1ccccc1	6.81	pKi
CHEMBL205	CHEMBL276915	Oc1ccc2C(=O)C=C(Oc2c1)c3ccccc3	5.64	pKi
CHEMBL205	CHEMBL269755	Nc1cccc(O)c1	5.33	pKi
CHEMBL205	CHEMBL2380738	[K+].CCOC(=S)[S-]	6.52	pKi
CHEMBL205	CHEMBL256303	CC1(C)CC(CC(C)(C)N1[O])NC(=S)Nc2ccc(cc2)S(=O)(=O)NCCc3ccc(cc3)S(=O)(=O)N	7.48	pKi
CHEMBL205	CHEMBL437092	CC(=O)OC[C@H]1O[C@H]([C@H](OC(=O)C)[C@@H](OC(=O)C)[C@H]1OC(=O)C)n2cc(nn2)c3ccc(cc3)S(=O)(=O)N	8.06	pKi
CHEMBL205	CHEMBL570257	[Na+].NS(=O)(=O)c1cccc(c1)N=Nc2ccc(NCS(=O)(=O)[O-])cc2	6.97	pKi
CHEMBL205	CHEMBL503194	NS(=O)(=O)c1nnc(NC(=O)c2nn(c3cccc(c3)N=NC(C(=O)c4ccccc4)C(=O)c5ccccc5)c(c6ccccc6)c2C(=O)c7ccccc7)s1	7.4	pKi
CHEMBL205	CHEMBL197104	NS(=O)(=O)c1ccc(C\N=C\C2=COc3ccccc3C2=O)cc1	7.85	pKi
CHEMBL205	CHEMBL272877	NS(=O)(=O)c1ccc(cc1)c2cn(nn2)[C@@H]3O[C@H](CO)[C@H](O)[C@H](O)[C@H]3O	8.115	pKi
CHEMBL205	CHEMBL21485	OB(O)c1ccccc1	7.64	pKi
CHEMBL205	CHEMBL506166	Oc1c(O)c(Br)c(Br)c(Br)c1Br	4.53	pKi
CHEMBL205	CHEMBL1164486	NS(=O)(=O)c1cnccc1SCC#C	6.97	pKi
CHEMBL205	CHEMBL1163382	CC1CC=NN1c2ccncc2S(=O)(=O)N	6.85	pKi
CHEMBL205	CHEMBL197031	Cc1ccc2OC=C(\C=N\CCc3ccc(cc3)S(=O)(=O)N)C(=O)c2c1	7.22	pKi
CHEMBL205	CHEMBL388309	CCCCC(NOCc1ccc(Cl)cc1)C(=O)NO	5.21	pKi
CHEMBL205	CHEMBL382035	NCCCC(=O)Nc1ccc2nc(sc2c1)S(=O)(=O)N	0.699	pKi
CHEMBL205	CHEMBL196202	NS(=O)(=O)c1ccc2C(CS(=O)(=O)c2c1)OCc3ccccc3	8.1	pKi
CHEMBL205	CHEMBL1085467	CCC(C)C(=O)Nc1ccc(cc1)S(=O)(=O)N	6.47	pKi
CHEMBL205	CHEMBL449635	COc1ccc(cc1)C(=O)N	5.66	pKi
CHEMBL205	CHEMBL466832	Cc1cc(C)[n+](NC(=O)c2[nH]c3ccc(cc3c2c4ccccc4)S(=O)(=O)N)c(C)c1.[O-]Cl(=O)(=O)=O	8.1	pKi
CHEMBL205	CHEMBL208532	CCCCCCCCCC(=O)NC1Cc2ccc(cc2C1)S(=O)(=O)N	6.89	pKi
CHEMBL205	CHEMBL208531	CCCCC(=O)NC1Cc2ccc(cc2C1)S(=O)(=O)N	8.12	pKi
CHEMBL205	CHEMBL191799	CC1(C)OB(OC1(C)C)c2ccc(N\C(=N\c3ccc(cc3Cl)S(=O)(=O)N)\S)cc2	8.3	pKi
CHEMBL205	CHEMBL19	CN1N=C(S/C/1=N/C(=O)C)S(=O)(=O)N	7.85	pKi
CHEMBL205	CHEMBL583958	NS(=O)(=O)[C@@H]1O[C@@H]([C@@H](O)[C@H](O)[C@H]1O)C(=O)O	5.41	pKi
CHEMBL205	CHEMBL1055	NS(=O)(=O)c1cc(ccc1Cl)C2(O)NC(=O)c3ccccc23	6.86	pKi
CHEMBL205	CHEMBL1054	NS(=O)(=O)c1cc2c(NC(NS2(=O)=O)C(Cl)Cl)cc1Cl	7.04	pKi
CHEMBL205	CHEMBL2021946	[Na+].[S-]C(=S)N1CCCC1	7.56	pKi
CHEMBL205	CHEMBL568385	CCOC(=O)C1=Cc2ccc(OC)cc2OC1=O	4.6	pKi
CHEMBL205	CHEMBL3121758	NS(=O)(=O)c1ccc(cc1)c2nnc3SCC(=Nn23)c4ccc(Br)cc4	8.25	pKi
CHEMBL205	CHEMBL482149	NS(=O)(=O)Nc1nnc(s1)c2ccc(Br)cc2	6.09	pKi
CHEMBL205	CHEMBL2414067	COc1ccc(cc1)n2cc(nn2)c3ccc(s3)S(=O)(=O)N	8.2	pKi
CHEMBL205	CHEMBL2414066	CC(C)(C)c1ccc(cc1)n2cc(nn2)c3ccc(s3)S(=O)(=O)N	8.54	pKi
CHEMBL205	CHEMBL2414065	Cc1ccc(cc1)n2cc(nn2)c3ccc(s3)S(=O)(=O)N	8.46	pKi
CHEMBL205	CHEMBL2414064	Cc1cccc(c1)n2cc(nn2)c3ccc(s3)S(=O)(=O)N	8.42	pKi
CHEMBL205	CHEMBL3126806	NNC(=O)c1cn(nc1c2ccc(Br)cc2)c3ccc(cc3)S(=O)(=O)N	6.61	pKi
CHEMBL205	CHEMBL3126807	NNC(=O)c1cn(nc1c2ccc(Cl)cc2)c3ccc(cc3)S(=O)(=O)N	6.75	pKi
CHEMBL205	CHEMBL3126804	Cc1ccc(cc1)c2nn(cc2C(=O)NN)c3ccc(cc3)S(=O)(=O)N	8.04	pKi
CHEMBL205	CHEMBL467	NC(=O)NO	4.55	pKi
CHEMBL205	CHEMBL212811	COC(=O)CS(=O)(=O)c1cc(Cl)c(C)cc1S(=O)(=O)N	8.02	pKi
CHEMBL205	CHEMBL3126809	NNC(=O)c1cn(nc1c2ccc(cc2)[N+](=O)[O-])c3ccc(cc3)S(=O)(=O)N	7.15	pKi
CHEMBL205	CHEMBL2414069	NS(=O)(=O)c1ccc(s1)c2cn(nn2)c3cccc(Br)c3	8.11	pKi
CHEMBL205	CHEMBL2414068	NS(=O)(=O)c1ccc(s1)c2cn(nn2)c3cccc4ccccc34	8.62	pKi
CHEMBL205	CHEMBL574783	NS(=O)(=O)c1ccc(CNC(=O)Cc2ccccc2)cc1	7.27	pKi
CHEMBL205	CHEMBL574780	NS(=O)(=O)c1nnc(NC(=O)Cc2cccs2)s1	7.29	pKi
CHEMBL205	CHEMBL1836400	Cc1ccc(cc1)C#Cc2ccc(cc2)S(=O)(=O)N	5.28	pKi
CHEMBL205	CHEMBL539140	OB(O)\C=C\Cc1ccccc1	4.74	pKi
CHEMBL205	CHEMBL447310	NC(=O)Cc1ccc(O)cc1	4.95	pKi
CHEMBL205	CHEMBL1209038	NS(=O)(=O)c1nnc(NC(=O)C23CC4CC(CC(C4)C2)C3)s1	7.98	pKi
CHEMBL205	CHEMBL381906	NCCCC(=O)Nc1cc(Cl)c(cc1S(=O)(=O)N)S(=O)(=O)N	0.954	pKi
CHEMBL205	CHEMBL3110148	ONC(=O)C1CC(=NO1)c2ccc(Cl)cc2	4.02	pKi
CHEMBL205	CHEMBL3110149	CCOc1ccccc1C2=NOC(C2)C(=O)NO	6.53	pKi
CHEMBL205	CHEMBL255047	Cc1ccc(cc1)S(=O)(=O)NC(=O)Nc2c(Cl)c(Cl)c(cc2S(=O)(=O)N)S(=O)(=O)N	7.92	pKi
CHEMBL205	CHEMBL3110146	ONC(=O)C1CC(=NO1)c2ccccc2Cl	4.55	pKi
CHEMBL205	CHEMBL3110147	ONC(=O)C1CC(=NO1)c2cccc(Cl)c2	4.33	pKi
CHEMBL205	CHEMBL466495	NS(=O)(=O)c1nnc(NC(=O)c2nn(c3cccc(c3)C#N)c(c4ccccc4)c2C(=O)c5ccccc5)s1	6.49	pKi
CHEMBL205	CHEMBL21932	COc1ccc(cc1)C(=O)O	5.1	pKi
CHEMBL205	CHEMBL361699	CC[C@H](C)[C@H](\N=C(/S)\Nc1ccc(cc1)S(=O)(=O)N)C(=O)O	8.4	pKi
CHEMBL205	CHEMBL1161700	OC#N	4.52	pKi
CHEMBL205	CHEMBL2040866	COc1cc(Cc2c(OC)c(Br)c(OC)c(Cc3cc(OC)c(OC)c(Br)c3Br)c2OC)c(Br)c(Br)c1OC	4.11	pKi
CHEMBL205	CHEMBL539940	CCNS(=O)(=O)c1ccc2C=CS(=O)(=O)c2c1	6.36	pKi
CHEMBL205	CHEMBL2070212	COC(=O)\C(=C/1\C(=O)N(c2ccccc2)c3ccccc13)\O	5.38	pKi
CHEMBL205	CHEMBL3104155	Cc1cc(c(SCc2cccc3ccccc23)cc1Cl)S(=O)(=O)NC(=N)Nc4nnc(s4)S(=O)(=O)N	6.6	pKi
CHEMBL205	CHEMBL189065	CC1(C)OB(OC1(C)C)c2ccc(N\C(=N\c3ccc(cc3)S(=O)(=O)Nc4nnc(s4)S(=O)(=O)N)\S)cc2	8.29	pKi
CHEMBL205	CHEMBL226149	ONC(=O)CNOCc1ccccc1	4.03	pKi
CHEMBL205	CHEMBL440026	CCN(CC)c1nc(NCCc2ccc(cc2)S(=O)(=O)N)nc(n1)N(CC)CC	7.11	pKi
CHEMBL205	CHEMBL168526	NS(=O)(=O)NCc1ccccc1	6.92	pKi
CHEMBL205	CHEMBL477822	COc1ccc2C(=CC(=O)Oc2c1)CC(=O)Nc3ccc(cc3)S(=O)(=O)N	8.05	pKi
CHEMBL205	CHEMBL175503	Cc1ccc(cc1)S(=O)(=O)NC(=O)NNC(=O)c2ccccc2S(=O)(=O)N	7.07	pKi
CHEMBL205	CHEMBL508578	NS(=O)(=O)c1nnc(NC(=O)c2nn(c3cccc(c3)N=Nc4c(O)ccc5ccccc45)c(c6ccccc6)c2C(=O)c7ccccc7)s1	7.7	pKi
CHEMBL205	CHEMBL425274	NS(=O)(=O)c1ccc(cc1)C(=O)OCc2cn(nn2)[C@@H]3O[C@H](CO)[C@@H](O)[C@H](O)[C@H]3O	8.15	pKi
CHEMBL205	CHEMBL1093054	COC(=O)[C@H]1O[C@@H](SNCc2ccc(cc2)S(=O)(=O)N)[C@H](OC(=O)C)[C@@H](OC(=O)C)[C@H]1OC(=O)C	7.74	pKi
CHEMBL205	CHEMBL2111556	NS(=O)(=O)c1ccc(N[C@@H]2OC[C@@H](O)[C@H](O)[C@@H]2O)cc1	7.82	pKi
CHEMBL205	CHEMBL2111555	C[C@H]1O[C@@H](Nc2ccc(cc2)S(=O)(=O)N)[C@H](O)[C@H](O)[C@@H]1O	7.85	pKi
CHEMBL205	CHEMBL2111554	NS(=O)(=O)c1ccc(N[C@@H]2O[C@@H](CO)[C@@H](O)[C@H](O)[C@H]2O)cc1	7.74	pKi
CHEMBL205	CHEMBL2337133	COc1cc(OC)c(\C=C(/C#N)\C(=O)Nc2ccc(cc2)S(=O)(=O)N)cc1OC	7.42	pKi
CHEMBL205	CHEMBL2337132	COc1cc(\C=C(/C#N)\C(=O)Nc2ccc(cc2)S(=O)(=O)N)cc(OC)c1OC	8.12	pKi
CHEMBL205	CHEMBL190024	NS(=O)(=O)c1ccc(CCNc2nc(Cl)nc(NCCC(=O)O)n2)cc1	7.545	pKi
CHEMBL205	CHEMBL189113	CC1(C)OB(OC1(C)C)c2ccc(cc2)C(=O)Nc3ccc(cc3)S(=O)(=O)N	8.28	pKi
CHEMBL205	CHEMBL466234	Cc1cc(C)[n+](NC(=O)c2[nH]c3ccc(cc3c2c4ccccc4C)S(=O)(=O)N)c(C)c1.[O-]Cl(=O)(=O)=O	8.17	pKi
CHEMBL205	CHEMBL122938	CP(=O)(O)O	7.01	pKi
CHEMBL205	CHEMBL2074640	CCOC(=O)\C=C\c1ccc(O)cc1	6.15	pKi
CHEMBL205	CHEMBL1254767	Nc1nc(N)c2nc(CNc3ccc(cc3)S(=O)(=O)N)cnc2n1	8.35	pKi
CHEMBL205	CHEMBL175432	NS(=O)(=O)c1ccccc1C(=O)NNC(=O)NS(=O)(=O)c2ccc(F)cc2	7.01	pKi
CHEMBL205	CHEMBL1938472	CC1=CC(=O)Oc2cc(O[C@@H]3O[C@H](CO[C@H]4O[C@H](CO)[C@H](O)[C@H](O)[C@H]4O)[C@@H](O)[C@H](O)[C@H]3O)ccc12	6.23	pKi
CHEMBL205	CHEMBL1938473	COc1cc2OC(=O)C=Cc2cc1C(O)CC(C)C	7.23	pKi
CHEMBL205	CHEMBL1940391	CC(C)OC(=O)\C=C\c1ccc(O)cc1	6.28	pKi
CHEMBL205	CHEMBL593759	Fc1ccc2c(Cc3c2[nH]c4ccccc34)c1	6.3	pKi
CHEMBL205	CHEMBL1956774	NS(=O)(=O)c1ccc(cc1)C(=O)NNC(=S)N[C@@H]2O[C@H](CO)[C@@H](O[C@@H]3O[C@H](CO)[C@H](O)[C@H](O)[C@H]3O)[C@H](O)[C@H]2O	8.13	pKi
CHEMBL205	CHEMBL191884	CC(C)Nc1nc(NCc2ccc(cc2)S(=O)(=O)N)nc(NC(C)C)n1	7.34	pKi
CHEMBL205	CHEMBL1956770	NS(=O)(=O)c1ccc(cc1)C(=O)NNC(=S)N[C@@H]2O[C@H](CO)[C@@H](O[C@H]3O[C@H](CO)[C@@H](O)[C@H](O)[C@H]3O)[C@H](O)[C@H]2O	6.96	pKi
CHEMBL205	CHEMBL1956773	NS(=O)(=O)c1ccc(CCNC(=S)N[C@@H]2O[C@H](CO)[C@@H](O[C@@H]3O[C@H](CO)[C@H](O)[C@H](O)[C@H]3O)[C@H](O)[C@H]2O)cc1	8.05	pKi
CHEMBL205	CHEMBL365860	COc1nc(Nc2ccc(cc2)S(=O)(=O)N)nc(OC)n1	7.44	pKi
CHEMBL205	CHEMBL575785	CC(C)(C)c1ccc(\C=N\CCS(=O)(=O)N)cc1	8.07	pKi
CHEMBL205	CHEMBL575786	NS(=O)(=O)CC\N=C\c1ccc(O)cc1	6.63	pKi
CHEMBL205	CHEMBL2314157	COC(=O)\C(=N\Nc1cccc(c1)n2nc(C(=O)Nc3ccc(cc3)S(=O)(=O)N)c(C(=O)O)c2c4ccccc4)\C(=O)C(C)C	6.87	pKi
CHEMBL205	CHEMBL205542	NCCCC(=O)Nc1nccc(Nc2ccc(cc2)S(=O)(=O)N)n1	1.04	pKi
CHEMBL205	CHEMBL384791	CCOC(=O)c1cc(c(SSc2cc(Cl)c(cc2S(=O)(=O)N)C(=O)OCC)cc1Cl)S(=O)(=O)N	5.25	pKi
CHEMBL205	CHEMBL1270836	Cc1c(cc(c2ccc3ccccc3c2)n1c4ccc(cc4)S(=O)(=O)N)C(=O)NCCN5CCOCC5	7.15	pKi
CHEMBL205	CHEMBL193924	NS(=O)(=O)c1cc(c(cc1\N=C\C2=COc3ccccc3C2=O)C(F)(F)F)S(=O)(=O)N	6.99	pKi
CHEMBL205	CHEMBL179047	NS(=O)(=O)c1ccc(cc1)C(=O)NNC(=O)NS(=O)(=O)c2ccc(Cl)cc2	8.04	pKi
CHEMBL205	CHEMBL3092749	Oc1ccccc1CNCCCCCCNCc2ccccc2O	6.62	pKi
CHEMBL205	CHEMBL3092748	Oc1ccccc1CNCCCCCNCc2ccccc2O	5.47	pKi
CHEMBL205	CHEMBL3092747	Oc1ccccc1CNCCCCNCc2ccccc2O	5.45	pKi
CHEMBL205	CHEMBL1270632	CN1CCN(CCNC(=O)c2cc(c3ccc4ccccc4c3)n(c2C)c5ccc(cc5)S(=O)(=O)N)CC1	6.71	pKi
CHEMBL205	CHEMBL383517	NCCCC(=O)NCCc1ccc(cc1)S(=O)(=O)N	1.48	pKi
CHEMBL205	CHEMBL26780	CC1(C)O[C@H]2[C@@H]3OC4(CCCC4)O[C@@H]3CO[C@@]2(COS(=O)(=O)N)O1	5.8	pKi
CHEMBL205	CHEMBL1672445	C[C@@H]1O[C@@H](Nc2ccc(cc2)S(=O)(=O)N)[C@H](O)[C@H](O)[C@H]1O	8	pKi
CHEMBL205	CHEMBL454808	OC(=O)c1c(O)cccc1O	5.28	pKi
CHEMBL205	CHEMBL593972	Oc1ccc2c(Cc3c2[nH]c4ccccc34)c1	6.13	pKi
CHEMBL205	CHEMBL225018	NS(=O)(=O)c1ccc(cc1)n2cc(CO)nn2	7.32	pKi
CHEMBL205	CHEMBL2314158	CC(=O)\C(=N/Nc1cccc(c1)n2nc(C(=O)Nc3ccc(cc3)S(=O)(=O)N)c(C(=O)O)c2c4ccccc4)\C(=O)OC(C)(C)C	7.02	pKi
CHEMBL205	CHEMBL561852	OB(O)\C=C\c1ccc(cc1)c2ccc(cc2)C(F)(F)F	4.56	pKi
CHEMBL205	CHEMBL262628	NNC(=O)c1[nH]c2ccc(cc2c1c3ccccc3)S(=O)(=O)N	8.14	pKi
CHEMBL205	CHEMBL3121757	NS(=O)(=O)c1ccc(cc1)c2nnc3SCC(=Nn23)c4ccc(Cl)cc4	6.65	pKi
CHEMBL205	CHEMBL3121756	NS(=O)(=O)c1ccc(cc1)c2nnc3SCC(=Nn23)c4ccc(F)cc4	7.03	pKi
CHEMBL205	CHEMBL3121755	COc1ccc(cc1)C2=Nn3c(SC2)nnc3c4ccc(cc4)S(=O)(=O)N	7.36	pKi
CHEMBL205	CHEMBL3121754	Cc1ccc(cc1)C2=Nn3c(SC2)nnc3c4ccc(cc4)S(=O)(=O)N	7.14	pKi
CHEMBL205	CHEMBL3121753	NS(=O)(=O)c1ccc(cc1)c2nnc3SCC(=Nn23)c4ccccc4	6.8	pKi
CHEMBL205	CHEMBL3121752	NS(=O)(=O)c1ccc(cc1)N2C(=S)NN=C2c3ccc(cc3)S(=O)(=O)N	7.43	pKi
CHEMBL205	CHEMBL1446150	NS(=O)(=O)c1ccc(NC(=O)Nc2ccc(Cl)cc2)cc1	6.11	pKi
[truncated: 165,657 more rows]
