# Supplementary material for: QSAR-derived affinity fingerprints (part 1): fingerprint construction and modeling performance for similarity searching, bioactivity classification and scaffold hopping
Source: J Cheminform. 2020 May 29;12:39. doi: 10.1186/s13321-020-00443-6 (PMC7260783; doi:10.1186/s13321-020-00443-6)
Supplement: Supplementary file 2 — Additional file 2. Similarity searching task. The list of HET and HOM data sets including the number of actives and inactives. [file 13321_2020_443_MOESM2_ESM.xlsx]

## Sheet: HET and HOM sets
Datasets	Dataset	Overlap with QAFFP	ChEMBL ID	Target name	Organism	#actives	#inactives	#actives/#inactives
HET	ChEMBL	No	CHEMBL222	Norepinephrine transporter	Homo sapiens	100	10000	0.01
HET	ChEMBL	Yes	CHEMBL3785	Hydroxycarboxylic acid receptor 2	Homo sapiens	100	10000	0.01
HET	ChEMBL	Yes	CHEMBL260	MAP kinase p38 alpha	Homo sapiens	100	10000	0.01
HET	ChEMBL	Yes	CHEMBL261	Carbonic anhydrase I	Homo sapiens	100	10000	0.01
HET	ChEMBL	Yes	CHEMBL4794	Vanilloid receptor	Homo sapiens	100	10000	0.01
HET	ChEMBL	Yes	CHEMBL264	Histamine H3 receptor	Homo sapiens	100	10000	0.01
HET	ChEMBL	Yes	CHEMBL4072	Cathepsin B	Homo sapiens	100	10000	0.01
HET	ChEMBL	No	CHEMBL2039	Monoamine oxidase B	Homo sapiens	100	10000	0.01
HET	ChEMBL	Yes	CHEMBL267	Tyrosine-protein kinase SRC	Homo sapiens	100	10000	0.01
HET	ChEMBL	No	CHEMBL3837	Cathepsin L	Homo sapiens	100	10000	0.01
HET	ChEMBL	Yes	CHEMBL1983	Serotonin 1d (5-HT1d) receptor	Homo sapiens	100	10000	0.01
HET	ChEMBL	Yes	CHEMBL224	Serotonin 2a (5-HT2a) receptor	Homo sapiens	100	10000	0.01
HET	ChEMBL	No	CHEMBL225	Serotonin 2c (5-HT2c) receptor	Homo sapiens	100	10000	0.01
HET	ChEMBL	Yes	CHEMBL279	Vascular endothelial growth factor receptor 2	Homo sapiens	100	10000	0.01
HET	ChEMBL	No	CHEMBL284	Dipeptidyl peptidase IV	Homo sapiens	100	10000	0.01
HET	ChEMBL	Yes	CHEMBL288	Phosphodiesterase 4D	Homo sapiens	100	10000	0.01
HET	ChEMBL	No	CHEMBL289	Cytochrome P450 2D6	Homo sapiens	100	10000	0.01
HET	ChEMBL	Yes	CHEMBL226	Adenosine A1 receptor	Homo sapiens	100	10000	0.01
HET	ChEMBL	Yes	CHEMBL4235	11-beta-hydroxysteroid dehydrogenase 1	Homo sapiens	100	10000	0.01
HET	ChEMBL	Yes	CHEMBL2954	Cathepsin S	Homo sapiens	100	10000	0.01
HET	ChEMBL	Yes	CHEMBL4015	C-C chemokine receptor type 2	Homo sapiens	100	10000	0.01
HET	ChEMBL	Yes	CHEMBL4333	Sphingosine 1-phosphate receptor Edg-1	Homo sapiens	100	10000	0.01
HET	ChEMBL	Yes	CHEMBL228	Serotonin transporter	Homo sapiens	100	10000	0.01
HET	ChEMBL	Yes	CHEMBL3242	Carbonic anhydrase XII	Homo sapiens	100	10000	0.01
HET	ChEMBL	Yes	CHEMBL4822	Beta-secretase 1	Homo sapiens	100	10000	0.01
HET	ChEMBL	No	CHEMBL2276	c-Jun N-terminal kinase 1	Homo sapiens	100	10000	0.01
HET	ChEMBL	No	CHEMBL230	Cyclooxygenase-2	Homo sapiens	100	10000	0.01
HET	ChEMBL	No	CHEMBL1974	Tyrosine-protein kinase receptor FLT3	Homo sapiens	100	10000	0.01
HET	ChEMBL	No	CHEMBL3397	Cytochrome P450 2C9	Homo sapiens	100	10000	0.01
HET	ChEMBL	Yes	CHEMBL3594	Carbonic anhydrase IX	Homo sapiens	100	10000	0.01
HET	ChEMBL	Yes	CHEMBL234	Dopamine D3 receptor	Homo sapiens	100	10000	0.01
HET	ChEMBL	Yes	CHEMBL333	Matrix metalloproteinase-2	Homo sapiens	100	10000	0.01
HET	ChEMBL	Yes	CHEMBL205	Carbonic anhydrase II	Homo sapiens	100	10000	0.01
HET	ChEMBL	No	CHEMBL240	HERG	Homo sapiens	100	10000	0.01
HET	ChEMBL	No	CHEMBL340	Cytochrome P450 3A4	Homo sapiens	100	10000	0.01
HET	ChEMBL	No	CHEMBL344	Melanin-concentrating hormone receptor 1	Homo sapiens	100	10000	0.01
HET	ChEMBL	Yes	CHEMBL245	Muscarinic acetylcholine receptor M3	Homo sapiens	100	10000	0.01
HET	ChEMBL	Yes	CHEMBL2034	Glucocorticoid receptor	Homo sapiens	100	10000	0.01
HET	ChEMBL	Yes	CHEMBL253	Cannabinoid CB2 receptor	Homo sapiens	100	10000	0.01
HET	ChEMBL	Yes	CHEMBL208	Progesterone receptor	Homo sapiens	100	10000	0.01
HET	ChEMBL	Yes	CHEMBL210	Beta-2 adrenergic receptor	Homo sapiens	100	10000	0.01
HET	ChEMBL	Yes	CHEMBL214	Serotonin 1a (5-HT1a) receptor	Homo sapiens	100	10000	0.01
HET	ChEMBL	Yes	CHEMBL1867	Alpha-2a adrenergic receptor	Homo sapiens	100	10000	0.01
HET	ChEMBL	No	CHEMBL216	Muscarinic acetylcholine receptor M1	Homo sapiens	100	10000	0.01
HET	ChEMBL	Yes	CHEMBL1978	Cytochrome P450 19A1	Homo sapiens	100	10000	0.01
HET	ChEMBL	No	CHEMBL217	Dopamine D2 receptor	Homo sapiens	100	10000	0.01
HET	ChEMBL	Yes	CHEMBL1862	Tyrosine-protein kinase ABL	Homo sapiens	100	10000	0.01
HET	ChEMBL	Yes	CHEMBL218	Cannabinoid CB1 receptor	Homo sapiens	100	10000	0.01
HET	ChEMBL	Yes	CHEMBL219	Dopamine D4 receptor	Homo sapiens	100	10000	0.01
HET	ChEMBL	Yes	CHEMBL220	Acetylcholinesterase	Homo sapiens	100	10000	0.01
HET	DUD	No	CHEMBL301	Cyclin-dependent kinase 2	Homo sapiens	47	2070	0.023
HET	DUD	Yes	CHEMBL247	Human immunodeficiency virus type 1 reverse transcriptase	Human immunodeficiency virus 1	34	1494	0.023
HET	DUD	Yes	CHEMBL279	Vascular endothelial growth factor receptor 2	Homo sapiens	48	2712	0.018
HET	MUV	Yes	CHEMBL4333	Sphingosine 1-phosphate receptor Edg-1	Homo sapiens	30	15000	0.002
HET	MUV	No	CHEMBL4101	cAMP-dependent protein kinase alpha-catalytic subunit	Homo sapiens	30	15000	0.002
HET	MUV	No	CHEMBL4666	Steroidogenic factor 1	Homo sapiens	30	15000	0.002
HET	MUV	No	CHEMBL2973	Rho-associated protein kinase 2	Homo sapiens	30	15000	0.002
HET	MUV	Yes	CHEMBL247	Human immunodeficiency virus type 1 reverse transcriptase	Human immunodeficiency virus 1	30	15000	0.002
HET	MUV	No	CHEMBL1293259	Ephrin type-A receptor 4	Mus musculus	30	15000	0.002
HET	MUV	No	CHEMBL4666	Steroidogenic factor 1	Homo sapiens	30	15000	0.002
HET	MUV	Yes	CHEMBL3880	Heat shock protein HSP 90-alpha	Homo sapiens	30	15000	0.002
HET	MUV	Yes	CHEMBL206	Estrogen receptor alpha	Homo sapiens	30	15000	0.002
HET	MUV	Yes	CHEMBL242	Estrogen receptor beta	Homo sapiens	30	15000	0.002
HET	MUV	No	CHEMBL2050	Interleukin 11 receptor alpha	Homo sapiens	30	15000	0.002
HET	MUV	No	CHEMBL2695	Focal adhesion kinase 1	Homo sapiens	30	15000	0.002
HET	MUV	No	CHEMBL4071	Cathepsin G	Homo sapiens	30	15000	0.002
HET	MUV	No	CHEMBL2821	Coagulation factor XII	Homo sapiens	30	15000	0.002
HET	MUV	Yes	CHEMBL2056	Dopamine D1 receptor	Homo sapiens	30	15000	0.002
HET	MUV	Yes	CHEMBL276	Muscarinic acetylcholine receptor M1	Rattus norvegicus	30	15000	0.002
HOM	ChEMBL	No	CHEMBL222	Norepinephrine transporter	Homo sapiens	530	10000	0.053
HOM	ChEMBL	Yes	CHEMBL260	MAP kinase p38 alpha	Homo sapiens	377	10000	0.038
HOM	ChEMBL	Yes	CHEMBL261	Carbonic anhydrase I	Homo sapiens	597	10000	0.06
HOM	ChEMBL	Yes	CHEMBL4794	Vanilloid receptor	Homo sapiens	78	10000	0.008
HOM	ChEMBL	Yes	CHEMBL264	Histamine H3 receptor	Homo sapiens	603	10000	0.06
HOM	ChEMBL	Yes	CHEMBL267	Tyrosine-protein kinase SRC	Homo sapiens	186	10000	0.019
HOM	ChEMBL	Yes	CHEMBL224	Serotonin 2a (5-HT2a) receptor	Homo sapiens	495	10000	0.05
HOM	ChEMBL	No	CHEMBL225	Serotonin 2c (5-HT2c) receptor	Homo sapiens	328	10000	0.033
HOM	ChEMBL	Yes	CHEMBL279	Vascular endothelial growth factor receptor 2	Homo sapiens	560	10000	0.056
HOM	ChEMBL	No	CHEMBL284	Dipeptidyl peptidase IV	Homo sapiens	516	10000	0.052
HOM	ChEMBL	No	CHEMBL289	Cytochrome P450 2D6	Homo sapiens	130	10000	0.013
HOM	ChEMBL	Yes	CHEMBL226	Adenosine A1 receptor	Homo sapiens	727	10000	0.073
HOM	ChEMBL	Yes	CHEMBL4235	11-beta-hydroxysteroid dehydrogenase 1	Homo sapiens	399	10000	0.04
HOM	ChEMBL	Yes	CHEMBL2954	Cathepsin S	Homo sapiens	235	10000	0.024
HOM	ChEMBL	Yes	CHEMBL4015	C-C chemokine receptor type 2	Homo sapiens	153	10000	0.015
HOM	ChEMBL	Yes	CHEMBL4333	Sphingosine 1-phosphate receptor Edg-1	Homo sapiens	107	10000	0.011
HOM	ChEMBL	Yes	CHEMBL228	Serotonin transporter	Homo sapiens	918	10000	0.092
HOM	ChEMBL	Yes	CHEMBL3242	Carbonic anhydrase XII	Homo sapiens	166	10000	0.017
HOM	ChEMBL	Yes	CHEMBL4822	Beta-secretase 1	Homo sapiens	90	10000	0.009
HOM	ChEMBL	No	CHEMBL230	Cyclooxygenase-2	Homo sapiens	154	10000	0.015
HOM	ChEMBL	Yes	CHEMBL3594	Carbonic anhydrase IX	Homo sapiens	441	10000	0.044
HOM	ChEMBL	Yes	CHEMBL234	Dopamine D3 receptor	Homo sapiens	470	10000	0.047
HOM	ChEMBL	Yes	CHEMBL333	Matrix metalloproteinase-2	Homo sapiens	157	10000	0.016
HOM	ChEMBL	Yes	CHEMBL205	Carbonic anhydrase II	Homo sapiens	587	10000	0.059
HOM	ChEMBL	No	CHEMBL240	HERG	Homo sapiens	540	10000	0.054
HOM	ChEMBL	No	CHEMBL340	Cytochrome P450 3A4	Homo sapiens	131	10000	0.013
HOM	ChEMBL	No	CHEMBL344	Melanin-concentrating hormone receptor 1	Homo sapiens	1013	10000	0.101
HOM	ChEMBL	Yes	CHEMBL2034	Glucocorticoid receptor	Homo sapiens	103	10000	0.01
HOM	ChEMBL	Yes	CHEMBL253	Cannabinoid CB2 receptor	Homo sapiens	838	10000	0.084
HOM	ChEMBL	Yes	CHEMBL210	Beta-2 adrenergic receptor	Homo sapiens	264	10000	0.026
HOM	ChEMBL	Yes	CHEMBL214	Serotonin 1a (5-HT1a) receptor	Homo sapiens	461	10000	0.046
HOM	ChEMBL	No	CHEMBL216	Muscarinic acetylcholine receptor M1	Homo sapiens	198	10000	0.02
HOM	ChEMBL	Yes	CHEMBL1978	Cytochrome P450 19A1	Homo sapiens	104	10000	0.01
HOM	ChEMBL	No	CHEMBL217	Dopamine D2 receptor	Homo sapiens	518	10000	0.052
HOM	ChEMBL	Yes	CHEMBL218	Cannabinoid CB1 receptor	Homo sapiens	811	10000	0.081
HOM	ChEMBL	Yes	CHEMBL219	Dopamine D4 receptor	Homo sapiens	59	10000	0.006
HOM	ChEMBL	Yes	CHEMBL220	Acetylcholinesterase	Homo sapiens	104	10000	0.01
