# Supplementary material for: QSAR-derived affinity fingerprints (part 1): fingerprint construction and modeling performance for similarity searching, bioactivity classification and scaffold hopping
Source: J Cheminform. 2020 May 29;12:39. doi: 10.1186/s13321-020-00443-6 (PMC7260783; doi:10.1186/s13321-020-00443-6)
Supplement: Supplementary file 3 — Additional file 3. Biological activity classification task. The list of CLASS data sets including the number of actives and inactives. [file 13321_2020_443_MOESM3_ESM.xlsx]

## Sheet: CLASS sets
Target ChEMBL_ID	Target name	Organism	Activity type	#actives	#inactives	#actives/#inactives
CHEMBL1951	Monoamine oxidase A	Homo sapiens	pIC50	157	346	0.45
CHEMBL2039	Monoamine oxidase B	Homo sapiens	pIC50	640	274	2.34
CHEMBL221	Cyclooxygenase-1	Homo sapiens	pIC50	131	216	0.61
CHEMBL2219	Protein-tyrosine phosphatase LC-PTP	Homo sapiens	pIC50	60	83	0.72
CHEMBL230	Cyclooxygenase-2	Homo sapiens	pIC50	444	208	2.13
CHEMBL240	HERG	Homo sapiens	pIC50	859	1293	0.66
CHEMBL247	Human immunodeficiency virus type 1 reverse transcriptase	Human immunodeficiency virus 1	pIC50	747	180	4.15
CHEMBL262	Glycogen synthase kinase-3 beta	Homo sapiens	pIC50	496	75	6.61
CHEMBL2622	Aldose reductase	Rattus norvegicus	pIC50	107	125	0.86
CHEMBL289	Cytochrome P450 2D6	Homo sapiens	pIC50	229	260	0.88
CHEMBL2949	Cyclooxygenase-1	Ovis aries	pIC50	126	395	0.32
CHEMBL312	Arachidonate 5-lipoxygenase	Rattus norvegicus	pIC50	159	68	2.34
CHEMBL3318	Tyrosinase	Agaricus bisporus	pIC50	60	123	0.49
CHEMBL3356	Cytochrome P450 1A2	Homo sapiens	pIC50	99	154	0.64
CHEMBL3397	Cytochrome P450 2C9	Homo sapiens	pIC50	136	255	0.53
CHEMBL340	Cytochrome P450 3A4	Homo sapiens	pIC50	427	423	1.01
CHEMBL3622	Cytochrome P450 2C19	Homo sapiens	pIC50	72	131	0.55
CHEMBL4102	Cyclooxygenase-2	Ovis aries	pIC50	167	114	1.46
CHEMBL4361	Induced myeloid leukemia cell differentiation protein Mcl-1	Homo sapiens	pIC50	73	71	1.03
CHEMBL4581	Kinesin-like protein 1	Homo sapiens	pIC50	304	60	5.07
CHEMBL5313	Heat shock factor protein 1	Mus musculus	pEC50	69	501	0.14
CHEMBL5375	Hepatitis C virus NS5B RNA-dependent RNA polymerase	Hepatitis C virus	pIC50	132	167	0.79
CHEMBL5567	Luciferin 4-monooxygenase	Photinus pyralis	pEC50	147	94	1.56

## Sheet: Ligands of CLASS sets
Target ChEMBL_ID	Compound ChEMBL_ID	SMILES	Activity	Class
CHEMBL1951	CHEMBL294811	CC(=O)N1N=C(CC1c2ccc(C)cc2)c3ccc(O)cc3	7	active
CHEMBL1951	CHEMBL418480	CC(=O)N1N=C(CC1c2ccc(Cl)cc2)c3ccc(O)cc3O	8	active
CHEMBL1951	CHEMBL291647	COc1ccc(cc1)C2CC(=NN2C(=O)C)c3ccc(O)cc3O	8.05	active
CHEMBL1951	CHEMBL2391871	Brc1cccc(COc2ccc3COC(=O)c3c2)c1	6.2	active
CHEMBL1951	CHEMBL333180	CCOC(=O)C1=Cc2cc(Br)ccc2CC1=O	6.68	active
CHEMBL1951	CHEMBL399572	N#Cc1ccc(cc1)c2csc(NN=C3CCCC3)n2	6.19	active
CHEMBL1951	CHEMBL2313296	CN1C(=O)N(C)c2cc(\C=C\c3ccc(F)cc3)n(C)c2C1=O	6.09	active
CHEMBL1951	CHEMBL2391740	Brc1ccc(COc2ccc3COC(=O)c3c2)cc1	6.64	active
CHEMBL1951	CHEMBL2391742	FC(F)(F)c1ccc(COc2ccc3COC(=O)c3c2)cc1	6.52	active
CHEMBL1951	CHEMBL1814057	Oc1ccc(NC(=O)C2=CC(=O)c3ccccc3O2)cc1O	6.72	active
CHEMBL1951	CHEMBL1946828	CN(C)c1ccc(\C=C\2/Oc3cc(O)ccc3C2=O)cc1	6.01	active
CHEMBL1951	CHEMBL2058416	C\N=C\1/NC(=O)\C(=C/c2c[nH]c3ccc(Br)cc23)\N1C	6.58	active
CHEMBL1951	CHEMBL2058417	C\N=C\1/NC(=O)\C(=C/c2c[nH]c3cc(Br)ccc23)\N1C	7.54	active
CHEMBL1951	CHEMBL2058412	CN1C(=N)N\C(=C/c2c[nH]c3ccc(Br)cc23)\C1=O	6.49	active
CHEMBL1951	CHEMBL2058413	CN1C(=N)N\C(=C/c2c[nH]c3cc(Br)ccc23)\C1=O	6.78	active
CHEMBL1951	CHEMBL2333936	C[C@H](Cc1ccc(OCCCCCCNc2c3CCCCc3nc4ccccc24)cc1)N(C)CC#C	6.4	active
CHEMBL1951	CHEMBL2391881	O=C1OCc2ccc(OCC3CCCCC3)cc12	6.73	active
CHEMBL1951	CHEMBL2391880	Fc1ccc(OCCOc2ccc3COC(=O)c3c2)cc1	6.49	active
CHEMBL1951	CHEMBL55	NC(=N)c1ccc(OCCCCCOc2ccc(cc2)C(=N)N)cc1	6.1	active
CHEMBL1951	CHEMBL461133	O=C1c2ccccc2c3nccc4cccc1c34	6.14	active
CHEMBL1951	CHEMBL3113638	OC(=O)C1=Cc2cc(ccc2OC1=O)[N+](=O)[O-]	7.17	active
CHEMBL1951	CHEMBL1642676	O=C1Nc2ccc(cc2C1=O)c3ccccc3	6.25	active
CHEMBL1951	CHEMBL2058697	Brc1cccc2c(\C=C\3/NC(=S)NC3=O)c[nH]c12	6.27	active
CHEMBL1951	CHEMBL1945153	Clc1ccc(COc2ccc3OC=CC(=O)c3c2)cc1	6.97	active
CHEMBL1951	CHEMBL1945152	Clc1cccc(COc2ccc3OC=CC(=O)c3c2)c1	6.37	active
CHEMBL1951	CHEMBL1945155	Brc1ccc(COc2ccc3OC=CC(=O)c3c2)cc1	7.02	active
CHEMBL1951	CHEMBL1945154	Brc1cccc(COc2ccc3OC=CC(=O)c3c2)c1	6.41	active
CHEMBL1951	CHEMBL1945157	Fc1ccc(COc2ccc3OC=CC(=O)c3c2)cc1	6.49	active
CHEMBL1951	CHEMBL2426048	OC(CNCC#C)COc1ccc(cc1)c2ccccc2	6.26	active
CHEMBL1951	CHEMBL2333930	C[C@H](Cc1ccc(OCCCCCCCCNc2c3CCCCc3nc4cc(Cl)ccc24)cc1)N(C)CC#C	6.72	active
CHEMBL1951	CHEMBL1813522	O=C1NC(=O)c2cc(Oc3ccc4ccccc4c3)ccc12	6.04	active
CHEMBL1951	CHEMBL1813523	Brc1ccc(COc2ccc3C(=O)NC(=O)c3c2)cc1	6.66	active
CHEMBL1951	CHEMBL2158248	Brc1ccc(Sc2ccc3C(=O)NC(=O)c3c2)cc1	6	active
CHEMBL1951	CHEMBL2158242	Clc1ccc(CSc2ccc3C(=O)NC(=O)c3c2)cc1	6.3	active
CHEMBL1951	CHEMBL1945272	FC(F)(F)c1ccc(COc2ccc3OC=CC(=O)c3c2)cc1	6.06	active
CHEMBL1951	CHEMBL2391741	Fc1ccc(COc2ccc3COC(=O)c3c2)cc1	6.27	active
CHEMBL1951	CHEMBL311469	CC(=O)Nc1ccc2c(Cc3ccccc23)c1	7.23	active
CHEMBL1951	CHEMBL123071	OC(=O)C1=Cc2cc(ccc2CC1=O)[N+](=O)[O-]	7.17	active
CHEMBL1951	CHEMBL2312981	CN1C(=O)N(C)c2cc(n(C)c2C1=O)n3cc(nn3)c4ccc(Cl)cc4	6.14	active
CHEMBL1951	CHEMBL2158244	Fc1ccc(CSc2ccc3C(=O)NC(=O)c3c2)cc1	6.02	active
CHEMBL1951	CHEMBL1070	COc1ccc2cc(CCC(=O)C)ccc2c1	6	active
CHEMBL1951	CHEMBL2391873	Clc1ccc(CCOc2ccc3COC(=O)c3c2)cc1	6.3	active
CHEMBL1951	CHEMBL1917529	Oc1cc2C(=O)c3ccccc3c4nccc(c1)c24	7.46	active
CHEMBL1951	CHEMBL1917527	COc1cc2CCN=C3c4ccccc4C(=O)c(c1O)c23	7.36	active
CHEMBL1951	CHEMBL122750	OC(=O)C1=Cc2cc(Cl)ccc2CC1=O	6.3	active
CHEMBL1951	CHEMBL488074	Cc1c(OCC(=C)Br)ccc2C3=C(CCC3)C(=O)Oc12	6.89	active
CHEMBL1951	CHEMBL488075	Cc1c(OCC(=C)Br)ccc2C3=C(CCCC3)C(=O)Oc12	6.16	active
CHEMBL1951	CHEMBL488076	CC(=O)COc1ccc2C3=C(CCC3)C(=O)Oc2c1C	6.63	active
CHEMBL1951	CHEMBL602466	CN1C(=O)N(C)c2nc(OCc3cccc(c3)C(F)(F)F)n(C)c2C1=O	6.82	active
CHEMBL1951	CHEMBL488073	CC(=O)COc1ccc2C3=C(CCCC3)C(=O)Oc2c1C	8.42	active
CHEMBL1951	CHEMBL3121791	CC1=CC(=O)Oc2cc(OCCCCC#C)ccc12	7.22	active
CHEMBL1951	CHEMBL1271944	CC(=CCOc1ccc(C2=NN(C(C2)c3ccc(OCc4ccccc4)cc3)C(=O)C)c(O)c1)C	6.5	active
CHEMBL1951	CHEMBL3121795	COC(=O)C1=Cc2ccc(OCCc3ccc(Cl)cc3)cc2OC1=O	7.13	active
CHEMBL1951	CHEMBL2391878	Clc1ccc(OCCOc2ccc3COC(=O)c3c2)cc1	6.86	active
CHEMBL1951	CHEMBL602260	CN1C(=O)N(C)c2nc(OCc3cccc(Cl)c3)n(C)c2C1=O	6.97	active
CHEMBL1951	CHEMBL65252	COc1ccc(C2CC(=NN2C(=O)C)c3ccc(O)cc3)c(OC)c1	8	active
CHEMBL1951	CHEMBL2058429	C\N=C\1/N(C)C(=O)\C(=C/c2c[nH]c3c(Br)cccc23)\N1C	6.82	active
CHEMBL1951	CHEMBL2058428	C\N=C\1/N(C)C(=O)\C(=C/c2c[nH]c3cc(Br)ccc23)\N1C	7.74	active
CHEMBL1951	CHEMBL2058420	CN1C(=N)N(C)\C(=C\c2c[nH]c3c(Br)cccc23)\C1=O	7.28	active
CHEMBL1951	CHEMBL2058427	C\N=C\1/N(C)C(=O)\C(=C/c2c[nH]c3ccc(Br)cc23)\N1C	7.07	active
CHEMBL1951	CHEMBL2058426	C\N=C\1/N(C)C(=O)\C(=C/c2c[nH]c3cccc(Br)c23)\N1C	6.21	active
CHEMBL1951	CHEMBL1814066	Oc1ccc(NC(=O)C2=COc3ccccc3C2=O)cc1O	6.37	active
CHEMBL1951	CHEMBL589765	CN1C(=O)N(C)c2nc(OCc3cccc(C)c3)n(C)c2C1=O	6.26	active
CHEMBL1951	CHEMBL2158243	Brc1ccc(CSc2ccc3C(=O)NC(=O)c3c2)cc1	6.56	active
CHEMBL1951	CHEMBL125541	ClC(=O)C1=Cc2cc(Br)ccc2CC1=O	7.7	active
CHEMBL1951	CHEMBL1945271	O=C1C=COc2ccc(OCc3ccc(cc3)C#N)cc12	6.76	active
CHEMBL1951	CHEMBL488063	COc1c(OCC(=O)C)ccc2C3=C(CCCC3)C(=O)Oc12	6.4	active
CHEMBL1951	CHEMBL488917	CC1=CC(=O)Oc2c(C)c(OC3CCCCC3=O)ccc12	6.4	active
CHEMBL1951	CHEMBL488916	CC1=CC(=O)Oc2c(C)c(OC3CCCC3=O)ccc12	8.15	active
CHEMBL1951	CHEMBL1945273	Brc1ccc(CCOc2ccc3OC=CC(=O)c3c2)cc1	6.32	active
CHEMBL1951	CHEMBL303112	COc1ccccc1C2CC(=NN2C(=O)C)c3ccc(O)cc3O	8.1	active
CHEMBL1951	CHEMBL1213777	CCC(=NNc1nc(cs1)c2cccc(OC)c2)CC	6.08	active
CHEMBL1951	CHEMBL1475	CC1=CC(=O)Oc2c(C)c3oc(C)cc3cc12	6.08	active
CHEMBL1951	CHEMBL2391869	Ic1ccc(COc2ccc3COC(=O)c3c2)cc1	6.46	active
CHEMBL1951	CHEMBL303594	CC(=O)N1N=C(CC1c2cccc(Cl)c2)c3ccc(O)cc3	8	active
CHEMBL1951	CHEMBL3127967	Cn1c(CNCC#C)cc2cc(OCCCC3CCN(Cc4ccccc4)CC3)ccc12	8.26	active
CHEMBL1951	CHEMBL1946826	CN(C)c1ccc(\C=C\2/Oc3ccccc3C2=O)cc1	6.57	active
CHEMBL1951	CHEMBL2333929	C[C@H](Cc1ccc(OCCCCCCNc2c3CCCCc3nc4cc(Cl)ccc24)cc1)N(C)CC#C	6.28	active
CHEMBL1951	CHEMBL2333926	C[C@H](Cc1ccc(OCCCCCCCCCCNc2c3CCCCc3nc4ccccc24)cc1)N(C)CC#C	6.5	active
CHEMBL1951	CHEMBL63223	CC(=O)N1N=C(CC1c2ccccc2Cl)c3ccc(O)cc3	8.07	active
CHEMBL1951	CHEMBL1213916	COc1cccc(c1)c2csc(N\N=C\c3ccncc3)n2	6.16	active
CHEMBL1951	CHEMBL1213915	COc1cccc(c1)c2csc(N\N=C(/C)\c3cccnc3)n2	6.34	active
CHEMBL1951	CHEMBL1213914	COc1cccc(c1)c2csc(N\N=C\c3cccnc3)n2	6.27	active
CHEMBL1951	CHEMBL1213912	COc1cccc(c1)c2csc(N\N=C(/C)\c3cccs3)n2	6.2	active
CHEMBL1951	CHEMBL1213911	COc1cccc(c1)c2csc(N\N=C\c3cccs3)n2	6.34	active
CHEMBL1951	CHEMBL536060	Cl.NNCC(=C)c1ccc(Cl)cc1	6	active
CHEMBL1951	CHEMBL2331563	O\C(=C/C(=O)c1ccccc1O)\C=C\c2ccc(O)c(O)c2	6.37	active
CHEMBL1951	CHEMBL247834	[O-][N+](=O)c1ccc(cc1)c2csc(NN=C3CCCC3)n2	6.46	active
CHEMBL1951	CHEMBL123768	CCOC(=O)C1=Cc2cc(C)ccc2CC1=O	6.72	active
CHEMBL1951	CHEMBL2391739	Clc1ccc(COc2ccc3COC(=O)c3c2)cc1	6.76	active
CHEMBL1951	CHEMBL122697	CCOC(=O)C1=Cc2cc(Cl)ccc2CC1=O	6.3	active
CHEMBL1951	CHEMBL66639	CC(=O)N1N=C(CC1c2ccc(Cl)cc2)c3ccc(O)cc3	7	active
CHEMBL1951	CHEMBL512332	C\N=C\1/N(C)C(=O)\C(=C/c2c[nH]c3ccccc23)\N1C	7.01	active
CHEMBL1951	CHEMBL1629810	CC(O)COC[C@@H]1OC[C@H]2O[C@@H]3[C@@H](O)[C@H](O)[C@@H](O[C@H]3COCC(C)O)O[C@@H]4[C@@H](O)[C@H](O)[C@@H](O[C@H]4COCC(C)O)O[C@@H]5[C@@H](O)[C@H](O)[C@@H](O[C@H]5COCC(C)O)O[C@@H]6[C@@H](O)[C@H](O)[C@@H](O[C@H]6COCC(C)O)O[C@@H]7[C@@H](O)[C@H](O)[C@@H](O[C@H]7COCC(C)O)O[C@@H]8[C@@H](O)[C@H](O)[C@@H](O[C@H]8COCC(C)O)O[C@@H]9[C@@H](O)[C@H](O)[C@@H](O[C@H]9COCC(C)O)O[C@@H]1[C@H]2O	6.78	active
CHEMBL1951	CHEMBL1917530	COC1=Cc2ccnc3c4ccccc4cc(C1=O)c23	7.89	active
CHEMBL1951	CHEMBL3121788	CC(=O)NC1=Cc2ccc(OCCCCC#C)cc2OC1=O	7.18	active
CHEMBL1951	CHEMBL3121784	COC(=O)C1=Cc2ccc(OCCCCC#C)cc2OC1=O	8.02	active
CHEMBL1951	CHEMBL3121781	CC(=O)NC1=Cc2ccc(OCCCC#C)cc2OC1=O	6.03	active
CHEMBL1951	CHEMBL3121783	CC1=CC(=O)Oc2cc(OCCCC#C)ccc12	6.26	active
CHEMBL1951	CHEMBL3127968	Cn1c(CNCC=C)cc2cc(OCCCC3CCN(Cc4ccccc4)CC3)ccc12	6.01	active
CHEMBL1951	CHEMBL602880	COc1cccc(COc2nc3N(C)C(=O)N(C)C(=O)c3n2C)c1	6	active
CHEMBL1951	CHEMBL372943	CC1=CC(=O)Oc2cc(OC3CCCC3=O)ccc12	7.39	active
CHEMBL1951	CHEMBL293004	COc1ccccc1C2CC(=NN2C(=O)C)c3ccc(O)cc3	8.06	active
CHEMBL1951	CHEMBL62743	CC(=O)N1N=C(CC1c2ccc(C)cc2)c3ccc(O)cc3O	8.05	active
CHEMBL1951	CHEMBL3121774	COC(=O)C1=Cc2ccc(OCCC#C)cc2OC1=O	6.09	active
CHEMBL1951	CHEMBL121752	CCOC(=O)C1=Cc2cc(ccc2CC1=O)[N+](=O)[O-]	6.59	active
CHEMBL1951	CHEMBL1651054	COc1cc2CCN=C3c4ccccc4C(=O)c(c1)c23	7.85	active
CHEMBL1951	CHEMBL1651055	COc1cc2C(=O)c3ccccc3c4nccc(c1)c24	9.08	active
CHEMBL1951	CHEMBL3121775	COC(=O)C1=Cc2ccc(OCCCC#C)cc2OC1=O	6.02	active
CHEMBL1951	CHEMBL468597	N[C@H]1C[C@]1(F)c2ccc(cc2)C(F)(F)F	6.1	active
CHEMBL1951	CHEMBL596254	Clc1ccc(\C=C\2/Oc3ccccc3C2=O)cc1	6.15	active
CHEMBL1951	CHEMBL123155	ClC(=O)C1=Cc2ccccc2CC1=O	7.22	active
CHEMBL1951	CHEMBL332223	CCOC(=O)C1=Cc2ccccc2CC1=O	6.64	active
CHEMBL1951	CHEMBL2058694	Brc1cccc2[nH]cc(\C=C\3/NC(=S)NC3=O)c12	6.57	active
CHEMBL1951	CHEMBL332164	Cc1ccc2CC(=O)C(=Cc2c1)C(=O)Cl	7.54	active
CHEMBL1951	CHEMBL698	CCCCNc1ccc(cc1)C(=O)OCCN(C)C	6.5	active
CHEMBL1951	CHEMBL2391876	O=C1OCc2ccc(OCCCc3ccccc3)cc12	7.02	active
CHEMBL1951	CHEMBL2391879	Brc1ccc(OCCOc2ccc3COC(=O)c3c2)cc1	6.62	active
CHEMBL1951	CHEMBL2204756	Clc1ccc(CSc2ccc(C#N)c(c2)C#N)cc1	6.21	active
CHEMBL1951	CHEMBL65761	COc1ccc(cc1)C2CC(=NN2C(=O)C)c3ccc(O)cc3	8.05	active
CHEMBL1951	CHEMBL602465	CN1C(=O)N(C)c2nc(OCc3cccc(F)c3)n(C)c2C1=O	6.27	active
CHEMBL1951	CHEMBL2417749	CN1N=C(CC1c2ccc(F)cc2)c3ccc(O)cc3O	6.09	active
CHEMBL1951	CHEMBL602464	CN1C(=O)N(C)c2nc(OCc3cccc(Br)c3)n(C)c2C1=O	7.17	active
CHEMBL1951	CHEMBL3121793	COC(=O)C1=Cc2ccc(OCc3cccc(F)c3)cc2OC1=O	7.11	active
CHEMBL1951	CHEMBL1213719	COc1cccc(c1)c2csc(NN=C3CCCC3)n2	6.23	active
CHEMBL1951	CHEMBL1213718	COc1cccc(c1)c2csc(N\N=C\3/CCCC3C)n2	6.08	active
CHEMBL1951	CHEMBL3121790	O=C1Oc2cc(OCCCCC#C)ccc2C=C1	6.44	active
CHEMBL1951	CHEMBL1170237	CN1C(=N)N(C)\C(=C\c2c[nH]c3ccc(Br)cc23)\C1=O	6.63	active
CHEMBL1951	CHEMBL2333925	C[C@H](Cc1ccc(OCCCCCCCCCNc2c3CCCCc3nc4ccccc24)cc1)N(C)CC#C	6.43	active
CHEMBL1951	CHEMBL1089	NNCCc1ccccc1	6.84	active
CHEMBL1951	CHEMBL340590	ClC(=O)C1=Cc2cc(Cl)ccc2CC1=O	7.52	active
CHEMBL1951	CHEMBL2206103	CN1C(=O)N(C)c2nc(SCCCc3ccc(Cl)cc3)n(C)c2C1=O	6.15	active
CHEMBL1951	CHEMBL3121862	CC(=O)NC1=Cc2ccc(OCc3cccc(Cl)c3)cc2OC1=O	7.2	active
CHEMBL1951	CHEMBL1213971	COc1cccc(c1)c2csc(N\N=C\c3cccc4OCOc34)n2	6.06	active
CHEMBL1951	CHEMBL1213972	COc1cccc(c1)c2csc(N\N=C\c3c[nH]c4ccccc34)n2	6.38	active
CHEMBL1951	CHEMBL1929421	CN(CC#C)Cc1cc2cc(OCCCC3CCN(Cc4ccccc4)CC3)ccc2n1C	8.38	active
CHEMBL1951	CHEMBL3121865	CCCCCCOc1ccc2C=C(C(=O)OC)C(=O)Oc2c1	7.18	active
CHEMBL1951	CHEMBL123609	OC(=O)C1=Cc2cc(Br)ccc2CC1=O	6	active
CHEMBL1951	CHEMBL487050	COc1c(OCC(=O)C)ccc2C3=C(CCC3)C(=O)Oc12	6.92	active
CHEMBL1951	CHEMBL828	N1c2ccccc2Sc3ccccc13	6.23	active
CHEMBL1951	CHEMBL331290	[O-][N+](=O)c1ccc2CC(=O)C(=Cc2c1)C(=O)Cl	7.54	active
CHEMBL1951	CHEMBL2058700	CSC1=NC(=O)\C(=C\c2c[nH]c3cc(Br)ccc23)\N1	6.27	active
CHEMBL1951	CHEMBL2058701	CSC1=NC(=O)\C(=C\c2c[nH]c3c(Br)cccc23)\N1	6.2	active
CHEMBL1951	CHEMBL466872	O=C1Nc2ccc(\C=C\c3ccccc3)cc2C1=O	6.63	active
CHEMBL1951	CHEMBL2417754	CN1N=C(CC1c2cccc(Cl)c2)c3ccc(O)cc3O	6.38	active
CHEMBL1951	CHEMBL145451	CC1=C(C)c2ccc(OS(=O)(=O)c3ccc(cc3)[N+](=O)[O-])cc2OC1=O	7.97	active
CHEMBL1951	CHEMBL1213838	COc1cccc(c1)c2csc(N\N=C\3/CCCCC3C)n2	6.13	active
CHEMBL1951	CHEMBL1213839	COc1cccc(c1)c2csc(N\N=C\3/CCCC(C)C3)n2	6.17	active
CHEMBL1951	CHEMBL304241	CC(=O)N1N=C(CC1c2cccc(C)c2)c3ccc(O)cc3	8.1	active
CHEMBL1951	CHEMBL2158251	CC(C)CCSc1ccc2C(=O)NC(=O)c2c1	6.42	active
CHEMBL1951	CHEMBL1213840	COc1cccc(c1)c2csc(NN=C3CCC(C)CC3)n2	6.13	active
CHEMBL1951	CHEMBL1213843	COc1cccc(c1)c2csc(N\N=C(/C)\c3occc3)n2	6.48	active
CHEMBL1951	CHEMBL1213842	COc1cccc(c1)c2csc(N\N=C\c3occc3)n2	6.46	active
CHEMBL1951	CHEMBL2333937	C[C@H](Cc1ccc(OCCCCCCCCNc2c3CCCCc3nc4ccccc24)cc1)N(C)CC#C	6.23	active
CHEMBL1951	CHEMBL2058698	CSC1=NC(=O)\C(=C\c2c[nH]c3cccc(Br)c23)\N1	6.17	active
CHEMBL1951	CHEMBL1945160	O=C1C=COc2ccc(OCc3cccc(c3)C#N)cc12	6.59	active
CHEMBL1951	CHEMBL1823805	CN1C(=S)S\C(=C\c2ccccc2)\C1=O	6.28	active
CHEMBL1951	CHEMBL3134361	[O-][N+](=O)c1ccc(cc1)c2csc(NS(=O)(=O)c3cccc(Cl)c3)n2	4.6	inactive
CHEMBL1951	CHEMBL475885	O=C1CCCCC1Oc2ccc3C=CC(=O)Oc3c2	4.37	inactive
CHEMBL1951	CHEMBL1173525	CN1C(=N)NC(=O)/C/1=C\c2c[nH]c3ccccc23	4.91	inactive
CHEMBL1951	CHEMBL1254624	O=C(Oc1ccc2OC(=O)Cc2c1)\C=C\c3ccccc3	4.9	inactive
CHEMBL1951	CHEMBL3134362	OCOC(=O)c1cccc(c1)c2csc(NS(=O)(=O)c3cccc(Cl)c3)n2	4.95	inactive
CHEMBL1951	CHEMBL1254623	[Cl-].Cc1cc2cc(NC(=O)c3ccc[n+](C)c3)ccc2[nH]1	4.68	inactive
CHEMBL1951	CHEMBL9514	COC(=O)Nc1nc2ccc(cc2[nH]1)C(=O)c3cccs3	4.62	inactive
CHEMBL1951	CHEMBL3127978	Cn1c(CNc2ccccc2)cc3cc(OCCCC4CCN(Cc5ccccc5)CC4)ccc13	4	inactive
CHEMBL1951	CHEMBL2177467	CCCN(C)c1ccc(\C=C\2/Cc3cc(O)c(O)cc3C2=O)cc1.Cc4ccc(cc4)S(=O)(=O)O	4.42	inactive
CHEMBL1951	CHEMBL471228	COc1ccc(NC(=O)C2=Cc3ccc(OCc4ccccc4)c(C)c3OC2=O)cc1OC	4.31	inactive
CHEMBL1951	CHEMBL2177465	CCN(CC)c1ccc(\C=C\2/Cc3cc(O)c(O)cc3C2=O)cc1.Cc4ccc(cc4)S(=O)(=O)O	4.38	inactive
CHEMBL1951	CHEMBL2177464	CN(C)c1ccc(\C=C\2/Cc3cc(O)c(O)cc3C2=O)cc1.Cc4ccc(cc4)S(=O)(=O)O	4.41	inactive
CHEMBL1951	CHEMBL1830820	OC(=O)C1=Cc2cc(O)ccc2OC1=O	4.4	inactive
CHEMBL1951	CHEMBL471221	Cc1ccc(NC(=O)C2=Cc3ccccc3OC2=O)cc1C	4.73	inactive
CHEMBL1951	CHEMBL511789	Fc1c(F)c(C#N)c(F)c(F)c1NC(=O)C2=Cc3ccccc3OC2=O	4.79	inactive
CHEMBL1951	CHEMBL3134363	Clc1cccc(c1)S(=O)(=O)Nc2nc(cs2)c3cccc(Br)c3	4.35	inactive
CHEMBL1951	CHEMBL1243371	C[C@H]1CCCC/C/1=N\Nc2nc(cs2)c3ccc(cc3)[N+](=O)[O-]	4.37	inactive
CHEMBL1951	CHEMBL2313297	CN1C(=O)N(C)c2cc(\C=C\c3ccc(Cl)cc3)n(C)c2C1=O	5	inactive
CHEMBL1951	CHEMBL1077616	Oc1ccc(\C=C\2/COc3cc(O)cc(O)c3C2=O)cc1	4.94	inactive
CHEMBL1951	CHEMBL1946643	Brc1ccc(\C=C/2\SC(=O)NC2=O)cc1	4.36	inactive
CHEMBL1951	CHEMBL1253762	CC1CCC(=NNc2nc(cs2)c3ccc(cc3)[N+](=O)[O-])CC1	4.68	inactive
CHEMBL1951	CHEMBL2204771	N#Cc1ccc(Sc2ccccc2)cc1	4.43	inactive
CHEMBL1951	CHEMBL2204772	Clc1ccc(Sc2ccc(cc2)C#N)cc1	4.74	inactive
CHEMBL1951	CHEMBL2417764	CN1N=C(CC1c2cccc(Cl)c2)c3ccccc3	4.29	inactive
CHEMBL1951	CHEMBL460269	N[C@@H]1C[C@]1(F)c2ccc(Cl)cc2	4.05	inactive
CHEMBL1951	CHEMBL1830799	Oc1cccc2C=C(C(=O)c3ccccc3)C(=O)Oc12	4.39	inactive
CHEMBL1951	CHEMBL2204774	N#Cc1ccc(SCCc2ccccc2)cc1	4.27	inactive
CHEMBL1951	CHEMBL1830796	CC(=O)C1=Cc2cc(Cl)cc(Br)c2OC1=O	4.26	inactive
CHEMBL1951	CHEMBL1830792	CC(=O)C1=Cc2cccc(O)c2OC1=O	4.4	inactive
CHEMBL1951	CHEMBL257990	N[C@H]1C[C@@H]1c2ccccc2	4.7	inactive
CHEMBL1951	CHEMBL1814055	Oc1ccc(NC(=O)C2=CC(=O)c3ccccc3O2)cc1	4.19	inactive
CHEMBL1951	CHEMBL257057	COc1c(O)ccc2C(=CC(=O)Oc12)C	4.1	inactive
CHEMBL1951	CHEMBL1835225	Cc1ccc(cc1)C2=Cc3cc(O)ccc3OC2=O	4.6	inactive
CHEMBL1951	CHEMBL2088307	CN1C(=O)N(C)c2nc(COc3ccc(Br)cc3)n(C)c2C1=O	4.97	inactive
CHEMBL1951	CHEMBL2088306	CN1C(=O)N(C)c2nc(COc3ccc(Cl)cc3)n(C)c2C1=O	4.69	inactive
CHEMBL1951	CHEMBL2088304	CN1C(=O)N(C)c2nc(COc3cccc(C)c3)n(C)c2C1=O	4.73	inactive
CHEMBL1951	CHEMBL2088302	CN1C(=O)N(C)c2nc(COc3cccc(F)c3)n(C)c2C1=O	4.88	inactive
CHEMBL1951	CHEMBL526897	O=C(NNc1ccccc1)C2=Cc3ccc(OCc4ccccc4)cc3OC2=O	4.38	inactive
CHEMBL1951	CHEMBL2204760	Clc1ccc(Sc2ccc(C#N)c(c2)C#N)cc1	4.95	inactive
CHEMBL1951	CHEMBL3134339	COc1cccc(c1)S(=O)(=O)Nc2nc(cs2)c3ccc(Cl)cc3	4.48	inactive
CHEMBL1951	CHEMBL3134338	Cc1cccc(c1)S(=O)(=O)Nc2nc(cs2)c3ccc(Cl)cc3	4.42	inactive
CHEMBL1951	CHEMBL202112	CC1=CC(=O)Oc2cc3oc4CCCCc4c3cc12	4.19	inactive
CHEMBL1951	CHEMBL2391737	O=C1OCc2ccc(NCc3ccccc3)cc12	4.22	inactive
CHEMBL1951	CHEMBL450498	O=C1Oc2cc3oc4CCc4c3cc2C=C1	4.24	inactive
CHEMBL1951	CHEMBL2151558	C\C(=N\Nc1nc(cs1)c2ccc(cc2)[N+](=O)[O-])\c3ccccn3	4.41	inactive
CHEMBL1951	CHEMBL2420793	Clc1cccc(\C=C\C(=O)c2occc2)c1	4.68	inactive
CHEMBL1951	CHEMBL1438596	Cc1oc(cc1)C(=O)\C=C\c2ccc(F)cc2	4.73	inactive
CHEMBL1951	CHEMBL498694	C[C@H]1CCCC/C/1=N/Nc2nc(cs2)c3ccc(cc3)[N+](=O)[O-]	4.37	inactive
CHEMBL1951	CHEMBL424673	CC1=CC(=O)Oc2cc3oc4CCCc4c3cc12	4.92	inactive
CHEMBL1951	CHEMBL1254764	Fc1ccc(c(F)c1)c2csc(NN=C3CCCCC3)n2	4.34	inactive
CHEMBL1951	CHEMBL172856	O=C1CCc2cc(OCc3ccccc3)ccc2N1	4.6	inactive
CHEMBL1951	CHEMBL2420787	Cc1oc(cc1)C(=O)\C=C\c2ccc(cc2)C(F)(F)F	4.5	inactive
CHEMBL1951	CHEMBL1938478	C(CN1CCC=CC1)Cc2ccccc2	4.06	inactive
CHEMBL1951	CHEMBL1938476	COc1ccc(CCN2CCC=CC2)cc1	4.92	inactive
CHEMBL1951	CHEMBL1938474	C(Cc1ccccc1)N2CCC=CC2	4.36	inactive
CHEMBL1951	CHEMBL2058150	N=C1NC(=O)\C(=C\c2c[nH]c3ccccc23)\N1	4.89	inactive
CHEMBL1951	CHEMBL2420783	Cc1oc(cc1)C(=O)\C=C\c2cccc(Br)c2	4.82	inactive
CHEMBL1951	CHEMBL507756	Cc1c(O)ccc2C3=C(CCCC3)C(=O)Oc12	4.22	inactive
CHEMBL1951	CHEMBL1529697	CN1C(=O)N(C)c2nc(Oc3ccccc3)n(C)c2C1=O	4.12	inactive
CHEMBL1951	CHEMBL2062881	Brc1ccc(COc2cccc3OC=CC(=O)c23)cc1	4.28	inactive
CHEMBL1951	CHEMBL3133246	COc1cc(OC)cc(\C=C\c2ccc(OCCCCCCN3CCCCC3C)cc2)c1	4.61	inactive
CHEMBL1951	CHEMBL1642675	O=C1Nc2cc(Oc3ccccc3)ccc2C1=O	4.21	inactive
CHEMBL1951	CHEMBL1642671	O=C1Nc2cc(OCc3ccccc3)ccc2C1=O	4.14	inactive
CHEMBL1951	CHEMBL255822	COc1cc(\C=C\2/SC(=S)NC2=O)ccc1O	4.54	inactive
CHEMBL1951	CHEMBL1642679	Clc1ccc(Oc2ccc3NC(=O)C(=O)c3c2)cc1	4.91	inactive
CHEMBL1951	CHEMBL1253614	Clc1ccc(c(Cl)c1)c2csc(NN=C3CCCC3)n2	4.26	inactive
CHEMBL1951	CHEMBL469783	COc1cc(NC(=O)C2=Cc3ccc(OCc4ccccc4)cc3OC2=O)cc(OC)c1	4.28	inactive
CHEMBL1951	CHEMBL2088299	CN1C(=O)N(C)c2nc(COc3ccccc3)n(C)c2C1=O	4.68	inactive
CHEMBL1951	CHEMBL248049	CC1CCC(=NNc2nc(cs2)c3ccc(Cl)cc3)CC1	4.82	inactive
CHEMBL1951	CHEMBL3127977	Cn1c(CNCc2ccccc2)cc3cc(OCCCC4CCN(Cc5ccccc5)CC4)ccc13	4	inactive
CHEMBL1951	CHEMBL2204769	Fc1ccc(CSc2ccc(cc2)C#N)cc1	4.26	inactive
CHEMBL1951	CHEMBL455782	N[C@H]1C[C@]1(F)c2ccccc2	4.92	inactive
CHEMBL1951	CHEMBL1830148	Brc1cccc(NC(=O)\C=C\c2ccc(cc2)C#N)c1	4.44	inactive
CHEMBL1951	CHEMBL13311	O=C1C=COc2ccccc12	4.4	inactive
CHEMBL1951	CHEMBL2420789	Cc1oc(\C=C\C(=O)c2cccc(Cl)c2)cc1	4.23	inactive
CHEMBL1951	CHEMBL1243026	C[C@@H]1CCCC/C/1=N\Nc2nc(cs2)c3ccc(cc3)[N+](=O)[O-]	4.36	inactive
CHEMBL1951	CHEMBL470612	Fc1c(F)c(C#N)c(F)c(F)c1NC(=O)C2=Cc3ccc(OCc4ccccc4)cc3OC2=O	4.21	inactive
CHEMBL1951	CHEMBL2333933	C[C@H](Cc1ccc(OCCCNc2c3CCCCc3nc4ccccc24)cc1)N(C)CC#C	4.36	inactive
CHEMBL1951	CHEMBL2333931	COc1ccc(C[C@@H](C)N(CCCCCCNc2c3CCCCc3nc4ccccc24)CC#C)cc1	4.47	inactive
CHEMBL1951	CHEMBL3133242	COc1cc(OC)cc(\C=C\c2ccc(OCCCCCCN(C)C)cc2)c1	4.43	inactive
CHEMBL1951	CHEMBL3133243	CCCN(CCC)CCCCCCOc1ccc(\C=C\c2cc(OC)cc(OC)c2)cc1	4.05	inactive
CHEMBL1951	CHEMBL3133241	CCN(CC)CCCCCCOc1ccc(\C=C\c2cc(OC)cc(OC)c2)cc1	4.48	inactive
CHEMBL1951	CHEMBL3133244	COc1cc(OC)cc(\C=C\c2ccc(OCCCCCCN3CCCC3)cc2)c1	4.75	inactive
CHEMBL1951	CHEMBL3133245	COc1cc(OC)cc(\C=C\c2ccc(OCCCCCCN3CCCCC3)cc2)c1	4.53	inactive
CHEMBL1951	CHEMBL202018	CC1=CC(=O)Oc2cc(OC3CCCCC3=O)ccc12	4.37	inactive
CHEMBL1951	CHEMBL202017	Cc1coc2cc3OC(=O)C(=Cc3cc12)NC(=O)CN	4.91	inactive
CHEMBL1951	CHEMBL520061	COc1c(OCC(=O)C)ccc2c1OC(=O)c3ccccc23	4.92	inactive
CHEMBL1951	CHEMBL3132866	COc1cc(OC)cc(\C=C\c2ccc(OCCCCCCN(C)Cc3ccccc3)cc2)c1	4.04	inactive
CHEMBL1951	CHEMBL472069	Fc1cccc(F)c1NC(=O)C2=Cc3ccccc3OC2=O	4.89	inactive
CHEMBL1951	CHEMBL1830135	Clc1cccc(NC(=O)\C=C\C=C\c2ccccc2)c1	4.01	inactive
CHEMBL1951	CHEMBL1830130	Cc1cccc(NC(=O)\C=C\c2ccccc2)c1	4.32	inactive
CHEMBL1951	CHEMBL1830131	Clc1cccc(NC(=O)\C=C\c2ccccc2)c1	4.7	inactive
CHEMBL1951	CHEMBL1830132	Brc1cccc(NC(=O)\C=C\c2ccccc2)c1	4.78	inactive
CHEMBL1951	CHEMBL519678	COc1cc(NC(=O)C2=Cc3ccc(OCc4ccc(F)cc4)cc3OC2=O)cc(OC)c1	4.28	inactive
CHEMBL1951	CHEMBL1830138	Cc1cccc(NC(=O)C\C=C\c2ccccc2)c1	4.13	inactive
CHEMBL1951	CHEMBL1830139	Clc1cccc(NC(=O)C\C=C\c2ccccc2)c1	4.23	inactive
CHEMBL1951	CHEMBL1243245	C[C@@H]1CCC\C(=N\Nc2nc(cs2)c3ccc(F)cc3)\C1	4.39	inactive
CHEMBL1951	CHEMBL597392	Oc1ccc(cc1)C2=NN(C(C2)c3ccccc3)C(=S)Nc4ccccc4	4.49	inactive
CHEMBL1951	CHEMBL1240558	CC1CCCC/C/1=N\Nc2nc(cs2)c3ccc(F)cc3F	4.42	inactive
CHEMBL1951	CHEMBL122279	OC(=O)C1=Cc2ccccc2CC1=O	4.82	inactive
CHEMBL1951	CHEMBL1253845	Fc1ccc(cc1)c2csc(NN=C3CCCCCC3)n2	4.99	inactive
CHEMBL1951	CHEMBL1253846	Clc1ccc(c(Cl)c1)c2csc(NN=C3CCCCCC3)n2	4.23	inactive
CHEMBL1951	CHEMBL1253926	[O-][N+](=O)c1ccc(cc1)c2csc(NN=C3CCCCCC3)n2	4.75	inactive
CHEMBL1951	CHEMBL2062878	CC(=O)c1ccc(OCc2cccc(Br)c2)cc1O	4.8	inactive
CHEMBL1951	CHEMBL469583	CCc1ccc(NC(=O)C2=Cc3ccccc3OC2=O)cc1	4.8	inactive
CHEMBL1951	CHEMBL1269118	Fc1ccc(cc1)C(=O)\C=C\c2occc2	4.38	inactive
CHEMBL1951	CHEMBL502371	CC1CCCC/C/1=N/Nc2nc(cs2)c3ccccc3	4.38	inactive
CHEMBL1951	CHEMBL3134343	Clc1ccc(cc1)c2csc(NS(=O)(=O)c3ccccc3Cl)n2	4.31	inactive
CHEMBL1951	CHEMBL513209	OC(=O)c1ccc(NC(=O)C2=Cc3ccccc3OC2=O)cc1	5	inactive
CHEMBL1951	CHEMBL1222279	COc1ccccc1\C=C\2/SC(=O)N(CCN)C2=O	4.53	inactive
CHEMBL1951	CHEMBL416	COc1c2OC(=O)C=Cc2cc3ccoc13	4.07	inactive
CHEMBL1951	CHEMBL1243181	C[C@@H]1CCC\C(=N\Nc2nc(cs2)c3ccc(cc3)C#N)\C1	4.66	inactive
CHEMBL1951	CHEMBL1243180	CC1CCC\C(=N\Nc2nc(cs2)c3ccc(cc3)C#N)\C1	4.69	inactive
CHEMBL1951	CHEMBL199600	Oc1ccc(cc1)C(=O)N\N=C\c2ccccc2O	4.05	inactive
CHEMBL1951	CHEMBL1243182	C[C@H]1CCC\C(=N\Nc2nc(cs2)c3ccc(cc3)C#N)\C1	4.77	inactive
CHEMBL1951	CHEMBL1830819	OC(=O)C1=Cc2cccc(O)c2OC1=O	4.22	inactive
CHEMBL1951	CHEMBL1830818	CCOC(=O)C1=Cc2ccc(OC3CCCCCC3)cc2OC1=O	4.33	inactive
CHEMBL1951	CHEMBL2177466	CCN(C)c1ccc(\C=C\2/Cc3cc(O)c(O)cc3C2=O)cc1.Cc4ccc(cc4)S(=O)(=O)O	4.45	inactive
CHEMBL1951	CHEMBL445184	Cc1cccc(NC(=O)C2=Cc3ccccc3OC2=O)c1	4.84	inactive
CHEMBL1951	CHEMBL1835230	COc1ccc(cc1OC)C2=Cc3cc(C)ccc3OC2=O	4.6	inactive
CHEMBL1951	CHEMBL462630	COc1ccc(cc1)[C@@]2(F)C[C@@H]2N	4.85	inactive
CHEMBL1951	CHEMBL3108958	N[C@@H]1C[C@H]1c2ccc(NC(=O)c3ccnc(c3)c4cc(ccn4)C(=O)O)cc2.OC(=O)C(F)(F)F	4.45	inactive
CHEMBL1951	CHEMBL2088310	CN1C(=O)N(C)c2nc(CSc3cccc(Cl)c3)n(C)c2C1=O	4.71	inactive
CHEMBL1951	CHEMBL2088311	CN1C(=O)N(C)c2nc(CSc3cccc(Br)c3)n(C)c2C1=O	4.62	inactive
CHEMBL1951	CHEMBL2088312	CN1C(=O)N(C)c2nc(CSc3cccc(F)c3)n(C)c2C1=O	4.3	inactive
CHEMBL1951	CHEMBL2088313	CN1C(=O)N(C)c2nc(CSc3cccc(C)c3)n(C)c2C1=O	4.29	inactive
CHEMBL1951	CHEMBL2088314	COc1cccc(SCc2nc3N(C)C(=O)N(C)C(=O)c3n2C)c1	4.38	inactive
CHEMBL1951	CHEMBL2088315	CCOc1cccc(SCc2nc3N(C)C(=O)N(C)C(=O)c3n2C)c1	4.35	inactive
CHEMBL1951	CHEMBL2088316	CN1C(=O)N(C)c2nc(CSc3ccc(Cl)cc3)n(C)c2C1=O	4.5	inactive
CHEMBL1951	CHEMBL2088317	CN1C(=O)N(C)c2nc(CSc3ccc(Br)cc3)n(C)c2C1=O	4.68	inactive
CHEMBL1951	CHEMBL2088309	CN1C(=O)N(C)c2nc(CSc3ccccc3)n(C)c2C1=O	4.18	inactive
CHEMBL1951	CHEMBL2204767	Clc1ccc(CSc2ccc(cc2)C#N)cc1	4.69	inactive
CHEMBL1951	CHEMBL1254934	CC1CCC(=NNc2nc(cs2)c3ccc(F)cc3)CC1	4.34	inactive
CHEMBL1951	CHEMBL1254935	CC1CCC(=NNc2nc(cs2)c3ccc(Cl)cc3Cl)CC1	4.09	inactive
CHEMBL1951	CHEMBL2204766	N#Cc1ccc(SCc2ccccc2)cc1	4.37	inactive
CHEMBL1951	CHEMBL2062883	OC1CC(=O)c2c(OCc3ccc(Br)cc3)cccc2O1	4.22	inactive
CHEMBL1951	CHEMBL2204761	Brc1ccc(Sc2ccc(C#N)c(c2)C#N)cc1	4.72	inactive
CHEMBL1951	CHEMBL2430704	O=C1CCc2cc(OCCc3ccccc3)ccc2N1	4.65	inactive
CHEMBL1951	CHEMBL69011	Nc1ccc(\C=C\c2ccccc2)cc1	4.6	inactive
CHEMBL1951	CHEMBL2151546	C\C(=N\Nc1nc(cs1)c2ccc(cc2)C#N)\c3ccncc3	4.72	inactive
CHEMBL1951	CHEMBL2088301	CN1C(=O)N(C)c2nc(COc3cccc(Br)c3)n(C)c2C1=O	4.47	inactive
CHEMBL1951	CHEMBL1927679	CN1C(=O)N(C)c2nc(NCCCCc3ccccc3)n(C)c2C1=O	4.51	inactive
CHEMBL1951	CHEMBL511967	Cc1cccc(NC(=O)C2=Cc3ccccc3OC2=O)c1C	4.69	inactive
CHEMBL1951	CHEMBL249550	Nc1ccc(Oc2ccccc2)cc1	4.04	inactive
CHEMBL1951	CHEMBL511966	Cc1ccc(C)c(NC(=O)C2=Cc3ccccc3OC2=O)c1	4.8	inactive
CHEMBL1951	CHEMBL484769	Cc1cccc(Cl)c1NC(=O)C2=Cc3ccc(OCc4ccc(F)cc4)cc3OC2=O	4.23	inactive
CHEMBL1951	CHEMBL1796808	Oc1ccc(cc1)C(=O)C2=Cc3cc(Br)cc(O)c3OC2=O	4.72	inactive
CHEMBL1951	CHEMBL1796807	Oc1cc(Br)cc2C=C(C(=O)c3ccccc3)C(=O)Oc12	4.33	inactive
CHEMBL1951	CHEMBL201199	COc1c(OC2CCCCC2=O)ccc3C(=CC(=O)Oc13)C	4.88	inactive
CHEMBL1951	CHEMBL470213	CC(C)c1ccc(NC(=O)C2=Cc3ccccc3OC2=O)cc1	4.82	inactive
CHEMBL1951	CHEMBL591523	CC(=O)C1=Cc2cc(Br)ccc2OC1=O	4.29	inactive
CHEMBL1951	CHEMBL496280	CC1CCCC/C/1=N/Nc2nc(cs2)c3ccc(F)cc3	4.36	inactive
CHEMBL1951	CHEMBL496281	CC1CCCC/C/1=N/Nc2nc(cs2)c3ccc(Cl)cc3Cl	4.35	inactive
CHEMBL1951	CHEMBL2430702	Clc1cccc(COc2ccc3NC(=O)CCc3c2)c1	4.3	inactive
CHEMBL1951	CHEMBL145059	O=C1CCc2ccc(OCc3ccccc3)cc2N1	4.04	inactive
CHEMBL1951	CHEMBL496279	CC1CCCC/C/1=N/Nc2nc(cs2)c3ccc(Cl)cc3	4.45	inactive
CHEMBL1951	CHEMBL446059	N[C@@H]1C[C@]1(F)c2ccc(cc2)C(F)(F)F	4.12	inactive
CHEMBL1951	CHEMBL2206097	COc1cccc(CCSc2nc3N(C)C(=O)N(C)C(=O)c3n2C)c1	4.32	inactive
CHEMBL1951	CHEMBL471448	CC(C)NC(=O)C1=Cc2ccc(OCc3ccccc3)cc2OC1=O	4.2	inactive
CHEMBL1951	CHEMBL2430705	O=C1CCc2cc(OCCCc3ccccc3)ccc2N1	4.71	inactive
CHEMBL1951	CHEMBL1946827	Cc1ccc2C(=O)\C(=C\c3ccccc3)\Oc2c1	4.4	inactive
CHEMBL1951	CHEMBL2417773	CN1N=C(CC1c2ccccc2Cl)c3ccc(O)cc3	4.93	inactive
CHEMBL1951	CHEMBL2417770	CN1N=C(CC1c2ccccc2C)c3ccc(O)cc3	4.66	inactive
CHEMBL1951	CHEMBL2417771	CN1N=C(CC1c2cccc(C)c2)c3ccc(O)cc3	4.79	inactive
CHEMBL1951	CHEMBL2417774	CN1N=C(CC1c2cccc(Cl)c2)c3ccc(O)cc3	4.73	inactive
CHEMBL1951	CHEMBL2409538	C\C(=N/Nc1nc(cs1)c2ccccc2)\c3cccnc3	4.67	inactive
CHEMBL1951	CHEMBL2430703	Brc1cccc(COc2ccc3NC(=O)CCc3c2)c1	4.91	inactive
CHEMBL1951	CHEMBL487071	CC1=CC(=O)Oc2c(C)c3oc4CCCc4c3cc12	4.48	inactive
CHEMBL1951	CHEMBL7002	CC1(COc2ccc(CC3SC(=O)NC3=O)cc2)CCCCC1	4.53	inactive
CHEMBL1951	CHEMBL2420794	COc1cccc(\C=C\C(=O)c2occc2)c1	4.72	inactive
CHEMBL1951	CHEMBL2420786	Cc1oc(cc1)C(=O)\C=C\c2cccc(c2)C(F)(F)F	4.08	inactive
CHEMBL1951	CHEMBL2420792	Fc1ccc(cc1)C(=O)\C=C\c2oc(Br)cc2	4.21	inactive
CHEMBL1951	CHEMBL595	CCc1ccc(CCOc2ccc(CC3SC(=O)NC3=O)cc2)nc1	4.46	inactive
CHEMBL1951	CHEMBL2430708	O=C1CCc2ccc(OCCc3ccccc3)cc2N1	4.27	inactive
CHEMBL1951	CHEMBL470419	CCOC(=O)c1ccc(NC(=O)C2=Cc3ccccc3OC2=O)cc1	4.8	inactive
CHEMBL1951	CHEMBL1381098	S=C=Nc1cccc2ccccc12	4.65	inactive
CHEMBL1951	CHEMBL471232	Cc1cc(C)cc(NC(=O)C2=Cc3ccccc3OC2=O)c1	4.76	inactive
CHEMBL1951	CHEMBL453703	C[C@@H]1CCCC/C/1=N/Nc2nc(cs2)c3ccc(cc3)[N+](=O)[O-]	4.36	inactive
CHEMBL1951	CHEMBL1814644	Oc1c(Br)cc(\C=C/2\SC(=O)NC2=O)cc1Br	4.4	inactive
CHEMBL1951	CHEMBL1814645	CCCN1C(=S)S\C(=C\c2ccncc2)\C1=O	4.98	inactive
CHEMBL1951	CHEMBL1814648	OC(=O)c1ccc(cc1)\N=C/2\SC(=O)NC2=O	4.43	inactive
CHEMBL1951	CHEMBL2332175	Oc1ccc(C(=O)\C=C\C=C\c2ccc(Cl)cc2)c(O)c1	4.81	inactive
CHEMBL1951	CHEMBL508793	COc1cc(NC(=O)C2=Cc3ccccc3OC2=O)cc(OC)c1	4.21	inactive
CHEMBL1951	CHEMBL2391738	O=C1OCc2ccccc12	4.35	inactive
CHEMBL1951	CHEMBL1830140	Brc1cccc(NC(=O)C\C=C\c2ccccc2)c1	4.46	inactive
CHEMBL1951	CHEMBL1830143	Oc1ccc(\C=C\C(=O)Nc2cccc(Cl)c2)cc1	4.33	inactive
CHEMBL1951	CHEMBL1830145	Clc1cccc(NC(=O)\C=C\c2cccc(c2)C#N)c1	4.87	inactive
CHEMBL1951	CHEMBL1830144	Oc1ccc(\C=C\C(=O)Nc2cccc(Br)c2)cc1	4.45	inactive
CHEMBL1951	CHEMBL1400294	CN1C(=O)N(C)c2nc(OCCc3ccccc3)n(C)c2C1=O	4.8	inactive
CHEMBL1951	CHEMBL1830146	Brc1cccc(NC(=O)\C=C\c2cccc(c2)C#N)c1	4.57	inactive
CHEMBL1951	CHEMBL1777849	Oc1ccc(cc1)C2=Cc3cc(Br)cc(O)c3OC2=O	4.68	inactive
CHEMBL1951	CHEMBL2442536	[2H]C([2H])(N[C@H]1[C@H](F)Cc2ccccc12)C#C	5	inactive
CHEMBL1951	CHEMBL1080196	NC(=S)N1N=C(CC1c2occc2)c3ccccc3	4.26	inactive
CHEMBL1951	CHEMBL1255019	CC1CCC(=NNc2nc(cs2)c3ccc(F)cc3F)CC1	4.71	inactive
CHEMBL1951	CHEMBL469571	Cc1cccc(Cl)c1NC(=O)C2=Cc3ccc(OCc4ccccc4)cc3OC2=O	4.3	inactive
CHEMBL1951	CHEMBL501402	Oc1ccc2C3=C(CCC3)C(=O)Oc2c1	4.32	inactive
CHEMBL1951	CHEMBL1076153	NC(=S)N1N=C(CC1c2ccc[nH]2)c3ccc(Cl)cc3	4.3	inactive
CHEMBL1951	CHEMBL2430709	O=C1CCc2ccc(OCCCc3ccccc3)cc2N1	4.65	inactive
CHEMBL1951	CHEMBL519241	COc1c(O)ccc2C3=C(CCC3)C(=O)Oc12	4.2	inactive
CHEMBL1951	CHEMBL466769	N[C@@H]1C[C@]1(F)c2ccccc2	4.19	inactive
CHEMBL1951	CHEMBL2420694	Cc1oc(cc1)C(=O)\C=C\c2ccc(Cl)cc2	4.39	inactive
CHEMBL1951	CHEMBL487049	COc1cc(OC2CCCCC2=O)cc3OC(=O)C=Cc13	4.69	inactive
CHEMBL1951	CHEMBL202218	COc1cc(OC2CCCCC2=O)cc3OC(=O)C=C(C)c13	4.67	inactive
CHEMBL1951	CHEMBL511601	N[C@@]1(C[C@]1(F)c2ccccc2)c3ccccc3	5	inactive
CHEMBL1951	CHEMBL1830808	CCOC(=O)C1=Cc2cccc(O)c2OC1=O	4.39	inactive
CHEMBL1951	CHEMBL1830809	CCOC(=O)C1=Cc2cc(O)ccc2OC1=O	4.31	inactive
CHEMBL1951	CHEMBL1243059	CC1CCC\C(=N\Nc2nc(cs2)c3ccc(F)cc3F)\C1	4.37	inactive
CHEMBL1951	CHEMBL1243058	C[C@@H]1CCC\C(=N\Nc2nc(cs2)c3ccc(Cl)cc3Cl)\C1	4.39	inactive
CHEMBL1951	CHEMBL1243057	CC1CCC\C(=N\Nc2nc(cs2)c3ccc(Cl)cc3Cl)\C1	4.36	inactive
CHEMBL1951	CHEMBL1830800	Oc1ccc2OC(=O)C(=Cc2c1)C(=O)c3ccccc3	4.29	inactive
CHEMBL1951	CHEMBL2151688	Fc1ccc(c(F)c1)c2csc(N\N=C/c3c[nH]c4ccccc34)n2	4.82	inactive
CHEMBL1951	CHEMBL887	C#CCN[C@@H]1CCc2ccccc12	4.78	inactive
CHEMBL1951	CHEMBL2420693	Cc1oc(cc1)C(=O)\C=C\c2cccc(Cl)c2	4.74	inactive
CHEMBL1951	CHEMBL512703	CC(C)c1ccc(NC(=O)C2=Cc3ccc(OCc4ccccc4)cc3OC2=O)cc1	4.22	inactive
CHEMBL1951	CHEMBL1253700	Cc1ccc(cc1)c2csc(NN=C3CCCCC3)n2	4.62	inactive
CHEMBL1951	CHEMBL1344767	Cc1oc(cc1)C(=O)\C=C\c2ccc(Br)cc2	4.07	inactive
CHEMBL1951	CHEMBL1927667	CN1C(=O)N(C)c2nc(SCCc3ccccc3)n(C)c2C1=O	4.71	inactive
CHEMBL1951	CHEMBL1927665	CN1C(=O)N(C)c2nc(Sc3ccccc3)n(C)c2C1=O	4.25	inactive
CHEMBL1951	CHEMBL1927668	CN1C(=O)N(C)c2nc(SCCOc3ccccc3)n(C)c2C1=O	4.81	inactive
CHEMBL1951	CHEMBL1835326	Cc1ccc2OC(=O)C(=Cc2c1)c3cccc(O)c3	4.46	inactive
CHEMBL1951	CHEMBL1835327	Cc1ccc2OC(=O)C(=Cc2c1)c3ccccc3O	4.67	inactive
CHEMBL1951	CHEMBL1814071	[O-][N+](=O)c1ccc(NC(=O)C2=COc3ccccc3C2=O)cc1	4.95	inactive
CHEMBL1951	CHEMBL2206096	CN1C(=O)N(C)c2nc(SCCc3cccc(C)c3)n(C)c2C1=O	4.92	inactive
CHEMBL1951	CHEMBL1927684	CN(CCCCc1ccccc1)c2nc3N(C)C(=O)N(C)C(=O)c3n2C	4.42	inactive
CHEMBL1951	CHEMBL2420784	Cc1oc(cc1)C(=O)\C=C\c2cccc(F)c2	4.62	inactive
CHEMBL1951	CHEMBL2062876	CC(=O)c1cc(OCc2cccc(Br)c2)ccc1O	4.71	inactive
CHEMBL1951	CHEMBL494795	O=C(Nc1ccccc1)C2=Cc3ccccc3OC2=O	4.88	inactive
CHEMBL1951	CHEMBL964	CCN(CC)C(=S)SSC(=S)N(CC)CC	4.86	inactive
CHEMBL1951	CHEMBL469024	N[C@H]1C[C@@]1(F)c2ccccc2	4.74	inactive
CHEMBL1951	CHEMBL2151538	N#Cc1ccc(cc1)c2csc(N\N=C/c3cccs3)n2	4.35	inactive
CHEMBL1951	CHEMBL3134340	COc1ccc(cc1)S(=O)(=O)Nc2nc(cs2)c3ccc(Cl)cc3	4.55	inactive
CHEMBL1951	CHEMBL3134341	Clc1ccc(cc1)c2csc(NS(=O)(=O)c3cccc(c3)c4ccccc4)n2	4.39	inactive
CHEMBL1951	CHEMBL1642684	Nc1cccc(c1)c2ccccc2	4.16	inactive
CHEMBL1951	CHEMBL1642686	Nc1cccc(\C=C\c2ccccc2)c1	4.52	inactive
CHEMBL1951	CHEMBL541474	O=C1NC(=S)N/C/1=C\c2c[nH]c3ccccc23	4.84	inactive
CHEMBL1951	CHEMBL2206099	CN1C(=O)N(C)c2nc([S+]([O-])CCc3ccc(Br)cc3)n(C)c2C1=O	4.24	inactive
CHEMBL1951	CHEMBL1917526	O=C1c2ccccc2C3=NCCc4cccc1c34	4.56	inactive
CHEMBL1951	CHEMBL470220	CSc1ccc(NC(=O)C2=Cc3ccccc3OC2=O)cc1	4.83	inactive
CHEMBL1951	CHEMBL470221	Fc1ccc(NC(=O)C2=Cc3ccccc3OC2=O)cc1	4.88	inactive
CHEMBL1951	CHEMBL3134337	Cc1ccccc1S(=O)(=O)Nc2nc(cs2)c3ccc(Cl)cc3	4.05	inactive
CHEMBL1951	CHEMBL1806765	CC(C)CCCCOc1nc2N(C)C(=O)N(C)C(=O)c2n1C	4.82	inactive
CHEMBL1951	CHEMBL1806766	CC(C)CCOc1nc2N(C)C(=O)N(C)C(=O)c2n1C	4.56	inactive
CHEMBL1951	CHEMBL1806761	CN1C(=O)N(C)c2nc(OCC3CCC=CC3)n(C)c2C1=O	4.86	inactive
CHEMBL1951	CHEMBL1806762	CN1C(=O)N(C)c2nc(OCC3CCCCC3)n(C)c2C1=O	4.73	inactive
CHEMBL1951	CHEMBL1806763	CN1C(=O)N(C)c2nc(OCCOc3ccccc3)n(C)c2C1=O	4.69	inactive
CHEMBL1951	CHEMBL3124971	COc1ccc2c(c1)cc(CNCc3ccccc3)n2C	4	inactive
CHEMBL1951	CHEMBL3134349	[O-][N+](=O)c1ccccc1S(=O)(=O)Nc2nc(cs2)c3ccc(Cl)cc3	4.05	inactive
CHEMBL1951	CHEMBL1938475	Fc1ccc(CCN2CCC=CC2)cc1	4.56	inactive
CHEMBL1951	CHEMBL331245	Cc1ccc2CC(=O)C(=Cc2c1)C(=O)O	4.92	inactive
CHEMBL1951	CHEMBL3121863	COC(=O)C1=Cc2ccc(OC\C=C(/C)\CCC=C(C)C)cc2OC1=O	5	inactive
CHEMBL1951	CHEMBL1242937	CC1CCCC/C/1=N\Nc2nc(cs2)c3ccc(F)cc3	4.36	inactive
CHEMBL1951	CHEMBL1242936	CC1CCCC/C/1=N\Nc2nc(cs2)c3ccc(Cl)cc3	4.45	inactive
CHEMBL1951	CHEMBL374237	CC1CCC(=NNc2nc(cs2)c3ccccc3)CC1	4.47	inactive
CHEMBL1951	CHEMBL1823813	O=C1NC(=S)S/C/1=C/c2ccncc2	4.66	inactive
CHEMBL1951	CHEMBL1823812	O=C1NC(=O)\C(=C/c2ccncc2)\S1	4.89	inactive
CHEMBL1951	CHEMBL1823810	OC(=O)CCN1C(=S)S\C(=C\c2ccccc2)\C1=O	4.15	inactive
CHEMBL1951	CHEMBL1823815	Oc1cccc(NC(=O)\C=C/2\SC(=O)NC2=O)c1	4.45	inactive
CHEMBL1951	CHEMBL1823814	O=C(Nc1ccccc1)\C=C/2\SC(=O)NC2=O	4.45	inactive
CHEMBL1951	CHEMBL513549	Fc1nc(F)c(F)c(NC(=O)C2=Cc3ccccc3OC2=O)c1F	4.94	inactive
CHEMBL1951	CHEMBL2206089	CN1C(=O)N(C)c2nc(SCCc3ccc(F)cc3)n(C)c2C1=O	4.83	inactive
CHEMBL1951	CHEMBL2409542	C\C(=N/Nc1nc(cs1)c2ccccc2)\c3ccccn3	4.78	inactive
CHEMBL1951	CHEMBL2151665	C\C(=N\Nc1nc(cs1)c2ccc(F)cc2)\c3ccccn3	4.38	inactive
CHEMBL1951	CHEMBL1080447	NC(=S)N1N=C(CC1c2ccc(Cl)cc2)c3ccc(Cl)cc3	4.16	inactive
CHEMBL1951	CHEMBL2417775	CN1N=C(CC1c2ccc(Cl)cc2)c3ccc(O)cc3	4.9	inactive
CHEMBL1951	CHEMBL1080449	NC(=S)N1N=C(CC1c2ccc(F)cc2)c3occc3	4.16	inactive
CHEMBL1951	CHEMBL1080448	Cc1ccc(cc1)C2CC(=NN2C(=S)N)c3occc3	4.18	inactive
CHEMBL1951	CHEMBL3133310	CCN(CCCCCCOc1ccc(\C=C\c2cc(OC)cc(OC)c2)cc1)Cc3ccccc3	4.05	inactive
CHEMBL1951	CHEMBL1830834	[O-][N+](=O)c1ccc(NNC(=O)C2=Cc3ccccc3OC2=O)c(c1)[N+](=O)[O-]	4.22	inactive
CHEMBL1951	CHEMBL1830831	[O-][N+](=O)c1ccccc1NNC(=O)C2=Cc3ccccc3OC2=O	4.4	inactive
CHEMBL1951	CHEMBL1830830	O=C(NNc1ccccc1)C2=Cc3ccccc3OC2=O	4.38	inactive
CHEMBL1951	CHEMBL1830833	Clc1ccc(NNC(=O)C2=Cc3ccccc3OC2=O)cc1	4.32	inactive
CHEMBL1951	CHEMBL1830832	Cc1ccc(NNC(=O)C2=Cc3ccccc3OC2=O)cc1	4.23	inactive
CHEMBL1951	CHEMBL372346	COc1c2OC(=O)C(=Cc2cc3c(C)coc13)N	4.66	inactive
CHEMBL1951	CHEMBL248050	C1CCCC(=NNc2nc(cs2)c3ccccc3)CC1	4.83	inactive
CHEMBL1951	CHEMBL1241295	C[C@@H]1CCC\C(=N\Nc2nc(cs2)c3ccccc3)\C1	4.41	inactive
CHEMBL1951	CHEMBL1241294	CC1CCC\C(=N\Nc2nc(cs2)c3ccccc3)\C1	4.42	inactive
CHEMBL1951	CHEMBL1938480	[O-][N+](=O)c1ccc(CCN2CCC=CC2)cc1	4.42	inactive
CHEMBL1951	CHEMBL512843	Cc1ccc(NC(=O)C2=Cc3ccccc3OC2=O)cc1	4.71	inactive
CHEMBL1951	CHEMBL2332183	COc1ccc(\C=C\C=C\C(=O)c2c(O)cccc2O)cc1OC	4.6	inactive
CHEMBL1951	CHEMBL1521156	Nc1ccc(Oc2ccc(Cl)cc2)cc1	4.53	inactive
CHEMBL1951	CHEMBL3113639	CCCNCC1=Cc2ccccc2OC1=O	4.77	inactive
CHEMBL1951	CHEMBL504356	COc1c2OC(=O)C(=Cc2cc3ccoc13)N	4.91	inactive
CHEMBL1951	CHEMBL1221982	COc1cc(cc(OC)c1OC)C2=Cc3cc(C)cc(Br)c3OC2=O	4.51	inactive
CHEMBL1951	CHEMBL1254850	[O-][N+](=O)c1ccc(cc1)c2csc(NN=C3CCCCC3)n2	4.62	inactive
CHEMBL1951	CHEMBL2206106	CN1C(=O)N(C)c2nc(SCc3cccc(Br)c3)n(C)c2C1=O	4.42	inactive
CHEMBL1951	CHEMBL2058407	CN1C(=N)NC(=O)/C/1=C\c2c[nH]c3cccc(Br)c23	4.58	inactive
CHEMBL1951	CHEMBL3121867	O=C1Oc2cc(OCCNCC#C)ccc2C=C1	5	inactive
CHEMBL1951	CHEMBL2420790	Clc1oc(\C=C\C(=O)c2cccc(Cl)c2)cc1	4.54	inactive
CHEMBL1951	CHEMBL2420791	Clc1cccc(c1)C(=O)\C=C\c2oc(Br)cc2	4.52	inactive
CHEMBL1951	CHEMBL3133307	COc1cc(OC)cc(\C=C\c2ccc(OCCCCCN(C)Cc3ccccc3)cc2)c1	4.01	inactive
CHEMBL1951	CHEMBL498683	CC1CCCC/C/1=N/Nc2nc(cs2)c3ccc(cc3)C#N	4.51	inactive
CHEMBL1951	CHEMBL3134358	Clc1cccc(c1)c2csc(NS(=O)(=O)c3cccc(Cl)c3)n2	4.59	inactive
CHEMBL1951	CHEMBL500683	Fc1ccc(COc2ccc3C=C(C(=O)Nc4c(F)c(F)c(C#N)c(F)c4F)C(=O)Oc3c2)cc1	4.23	inactive
CHEMBL1951	CHEMBL500684	Fc1ccc(COc2ccc3C=C(C(=O)Nc4ccccc4Cc5ccccc5)C(=O)Oc3c2)cc1	4.25	inactive
CHEMBL1951	CHEMBL2332190	Oc1ccccc1C(=O)\C=C\C=C\c2ccc(Cl)cc2	4.42	inactive
CHEMBL1951	CHEMBL1243214	CC1CCC\C(=N\Nc2nc(cs2)c3ccc(F)cc3)\C1	4.43	inactive
CHEMBL1951	CHEMBL1950709	COc1cc(NC(C)CCCN)c2nccc(C)c2c1Oc3ccc(Cl)cc3	4.95	inactive
CHEMBL1951	CHEMBL1243213	C[C@@H]1CCC\C(=N\Nc2nc(cs2)c3ccc(Cl)cc3)\C1	4.64	inactive
CHEMBL1951	CHEMBL1950702	COc1cc(NC(C)CCCN)c2nccc(C)c2c1Oc3ccc(F)c(F)c3	4.64	inactive
CHEMBL1951	CHEMBL1950703	COc1cc(NC(C)CCCN)c2nccc(C)c2c1Oc3ccc(F)cc3F	4.67	inactive
CHEMBL1951	CHEMBL1950700	COc1cc(NC(C)CCCN)c2nccc(C)c2c1Oc3ccccc3F	4.41	inactive
CHEMBL1951	CHEMBL1950706	COc1cc(NC(C)CCCN)c2nccc(C)c2c1Oc3cccc(Br)c3	4.69	inactive
CHEMBL1951	CHEMBL1950707	COc1cc(NC(C)CCCN)c2nccc(C)c2c1Oc3ccccc3Cl	4.74	inactive
CHEMBL1951	CHEMBL1950705	COc1cc(NC(C)CCCN)c2nccc(C)c2c1Oc3ccccc3Br	4.5	inactive
CHEMBL1951	CHEMBL1806757	CN1C(=O)N(C)c2nc(OCC3CCCC3)n(C)c2C1=O	4.64	inactive
CHEMBL1951	CHEMBL1806758	CN1C(=O)N(C)c2nc(OCCCc3ccccc3)n(C)c2C1=O	4.16	inactive
CHEMBL1951	CHEMBL2058702	C\N=C\1/NC(=O)\C(=C\c2c[nH]c3ccccc23)\N1	4.88	inactive
CHEMBL1951	CHEMBL484410	COc1ccc(NC(=O)C2=Cc3ccc(OCc4ccc(F)cc4)cc3OC2=O)cc1OC	4.31	inactive
CHEMBL1951	CHEMBL499266	CC(C)CNC(=O)C1=Cc2ccc(OCc3ccccc3)cc2OC1=O	4.23	inactive
CHEMBL1951	CHEMBL1242965	CC1CCCC/C/1=N\Nc2nc(cs2)c3ccc(Cl)cc3Cl	4.35	inactive
CHEMBL1951	CHEMBL326294	O=C1Nc2ccccc2C1=O	4.38	inactive
CHEMBL1951	CHEMBL467794	N[C@@H]1C[C@@H]1c2ccccc2	4.96	inactive
CHEMBL1951	CHEMBL506	COc1cc(NC(C)CCCN)c2ncccc2c1	4.12	inactive
CHEMBL1951	CHEMBL498505	CC1CCCC/C/1=N/Nc2nc(cs2)c3ccc(F)cc3F	4.42	inactive
CHEMBL1951	CHEMBL1927672	CC(C)CCSc1nc2N(C)C(=O)N(C)C(=O)c2n1C	4.82	inactive
CHEMBL1951	CHEMBL1927673	CN1C(=O)N(C)c2nc(SC3CCCCC3)n(C)c2C1=O	4.61	inactive
CHEMBL1951	CHEMBL1927677	CN1C(=O)N(C)c2nc(NCCc3ccccc3)n(C)c2C1=O	4.34	inactive
CHEMBL1951	CHEMBL1079383	NC(=S)N1N=C(CC1c2ccc[nH]2)c3cccs3	4.16	inactive
CHEMBL1951	CHEMBL375539	CC1CCCC/C/1=N\Nc2nc(cs2)c3ccccc3	4.38	inactive
CHEMBL1951	CHEMBL470020	Cc1ccc(NC(=O)C2=Cc3ccccc3OC2=O)c(C)c1	4.91	inactive
CHEMBL1951	CHEMBL164660	O=C1Oc2cc3occc3cc2C=C1	4.67	inactive
CHEMBL1951	CHEMBL1253606	O=C(Oc1ccc2OC(=O)Cc2c1)c3ccccc3	4.94	inactive
CHEMBL1951	CHEMBL1253605	Cc1cc2cc(NC(=O)C3CCCCC3)ccc2[nH]1	4.16	inactive
CHEMBL1951	CHEMBL1253604	Cc1cc2cc(NC(=O)c3cccc(Cl)c3)ccc2[nH]1	4.51	inactive
CHEMBL1951	CHEMBL472218	O=C(Nc1ccccc1Cc2ccccc2)C3=Cc4ccc(OCc5ccccc5)cc4OC3=O	4.28	inactive
CHEMBL1951	CHEMBL220495	C1CCC(=NNc2nc(cs2)c3ccccc3)CC1	4.31	inactive
CHEMBL1951	CHEMBL2151680	C\C(=N\Nc1nc(cs1)c2ccc(F)cc2F)\c3ccccc3	4.67	inactive
CHEMBL1951	CHEMBL335326	Cc1ccc(cc1)S(=O)(=O)Nc2nc(cs2)c3ccc(Cl)cc3	4.7	inactive
CHEMBL1951	CHEMBL960	Cc1oncc1C(=O)Nc2ccc(cc2)C(F)(F)F	4.68	inactive
CHEMBL1951	CHEMBL468852	Cc1ccc(cc1)[C@@]2(F)C[C@@H]2N	4.89	inactive
CHEMBL1951	CHEMBL468855	COc1ccc(cc1OC)[C@@]2(F)C[C@@H]2N	4.33	inactive
CHEMBL1951	CHEMBL1243212	CC1CCC\C(=N\Nc2nc(cs2)c3ccc(Cl)cc3)\C1	4.64	inactive
CHEMBL1951	CHEMBL1830129	O=C(Nc1ccccc1)\C=C\c2ccccc2	4.08	inactive
CHEMBL1951	CHEMBL1243399	CC1CCCC/C/1=N\Nc2nc(cs2)c3ccc(cc3)C#N	4.51	inactive
CHEMBL1951	CHEMBL24171	COc1c2C=CC(=O)Oc2cc3occc13	4.86	inactive
CHEMBL1951	CHEMBL86905	O=CC1=COc2ccccc2C1=O	4.54	inactive
CHEMBL1951	CHEMBL1172318	Oc1ccc2C(=O)\C(=C\c3ccccc3O)\Oc2c1	4.75	inactive
CHEMBL1951	CHEMBL1243088	C[C@@H]1CCC\C(=N\Nc2nc(cs2)c3ccc(F)cc3F)\C1	4.41	inactive
CHEMBL1951	CHEMBL1243089	C[C@H]1CCC\C(=N\Nc2nc(cs2)c3ccc(F)cc3F)\C1	5	inactive
CHEMBL1951	CHEMBL1823807	Brc1cccc(\C=C/2\SC(=O)NC2=O)c1	4.17	inactive
CHEMBL1951	CHEMBL1823802	Cc1cc(CC2SC(=O)NC2=O)cc(C)c1O	4.58	inactive
CHEMBL1951	CHEMBL1823803	Cc1cc(C)cc(CC2SC(=O)NC2=O)c1	4.3	inactive
CHEMBL1951	CHEMBL3134355	Cc1nccc(n1)c2cncc(c2)S(=O)(=O)Nc3nc(cs3)c4ccc(Cl)cc4	4.27	inactive
CHEMBL1951	CHEMBL3134356	Clc1cccc(c1)S(=O)(=O)Nc2nc(cs2)c3ccccc3	4.17	inactive
CHEMBL1951	CHEMBL3134353	Clc1ccc(cc1)c2csc(NS(=O)(=O)c3cncc(Br)c3)n2	4.53	inactive
CHEMBL1951	CHEMBL3134366	COc1cccc(c1)c2csc(NS(=O)(=O)c3cccc(Cl)c3)n2	4.84	inactive
CHEMBL2039	CHEMBL3121864	COC(=O)C1=Cc2cc(OC\C=C(/C)\CCC=C(C)C)ccc2OC1=O	6.49	active
CHEMBL2039	CHEMBL1254625	Clc1cccc(\C=C\C(=O)Oc2ccc3OC(=O)Cc3c2)c1	6.36	active
CHEMBL2039	CHEMBL2151678	C\C(=N\Nc1nc(cs1)c2ccc(F)cc2F)\c3cccs3	8.52	active
CHEMBL2039	CHEMBL2151679	C\C(=N\Nc1nc(cs1)c2ccc(F)cc2F)\c3nccs3	7.89	active
CHEMBL2039	CHEMBL1835232	COc1cc(ccc1Br)C2=Cc3cc(C)ccc3OC2=O	8.49	active
CHEMBL2039	CHEMBL145792	CC1=C(C)c2ccc(OCc3ccc(cc3)C#N)cc2OC1=O	8.63	active
CHEMBL2039	CHEMBL1643122	COc1ccc(NC(=O)C2=COc3ccccc3C2=O)cc1	6.35	active
CHEMBL2039	CHEMBL1766560	Oc1ccc(\C=C\2/COc3ccccc3C2=O)cc1[N+](=O)[O-]	6.31	active
CHEMBL2039	CHEMBL2151676	C\C(=N\Nc1nc(cs1)c2ccc(F)cc2F)\c3occc3	7.4	active
CHEMBL2039	CHEMBL2151677	Fc1ccc(c(F)c1)c2csc(N\N=C/c3cccs3)n2	7.78	active
CHEMBL2039	CHEMBL2417756	CN1N=C(CC1c2ccccc2)c3ccccc3	6.92	active
CHEMBL2039	CHEMBL2151675	Fc1ccc(c(F)c1)c2csc(N\N=C/c3occc3)n2	6.66	active
CHEMBL2039	CHEMBL111310	COc1cccc(COc2ccc3C(=C(C)C(=O)Oc3c2)C)c1	8.78	active
CHEMBL2039	CHEMBL241618	CN1C(=O)N(C)c2nc3N(Cc4cccc(Cl)c4)CCCn3c2C1=O	6.46	active
CHEMBL2039	CHEMBL471221	Cc1ccc(NC(=O)C2=Cc3ccccc3OC2=O)cc1C	6.42	active
CHEMBL2039	CHEMBL325761	CC1=C(C)c2ccc(OCc3ccc(F)c(F)c3)cc2OC1=O	8.94	active
CHEMBL2039	CHEMBL511789	Fc1c(F)c(C#N)c(F)c(F)c1NC(=O)C2=Cc3ccccc3OC2=O	6.07	active
CHEMBL2039	CHEMBL1243371	C[C@H]1CCCC/C/1=N\Nc2nc(cs2)c3ccc(cc3)[N+](=O)[O-]	7.79	active
CHEMBL2039	CHEMBL333180	CCOC(=O)C1=Cc2cc(Br)ccc2CC1=O	6	active
CHEMBL2039	CHEMBL399572	N#Cc1ccc(cc1)c2csc(NN=C3CCCC3)n2	6.66	active
CHEMBL2039	CHEMBL2313295	CN1C(=O)N(C)c2cc(\C=C\c3cccc(c3)C(F)(F)F)n(C)c2C1=O	6.32	active
CHEMBL2039	CHEMBL2313296	CN1C(=O)N(C)c2cc(\C=C\c3ccc(F)cc3)n(C)c2C1=O	6.76	active
CHEMBL2039	CHEMBL2313297	CN1C(=O)N(C)c2cc(\C=C\c3ccc(Cl)cc3)n(C)c2C1=O	6.7	active
CHEMBL2039	CHEMBL1253764	Clc1ccc(cc1)c2csc(NN=C3CCCCCC3)n2	6.32	active
CHEMBL2039	CHEMBL1946643	Brc1ccc(\C=C/2\SC(=O)NC2=O)cc1	6.64	active
CHEMBL2039	CHEMBL1946644	CCOC1CC(=NN1c2ccc(cc2)[N+](=O)[O-])c3ccccc3	6.04	active
CHEMBL2039	CHEMBL1253762	CC1CCC(=NNc2nc(cs2)c3ccc(cc3)[N+](=O)[O-])CC1	6.44	active
CHEMBL2039	CHEMBL1253763	CC1CCC(=NNc2nc(cs2)c3ccc(cc3)C#N)CC1	7.21	active
CHEMBL2039	CHEMBL2380386	COc1cccc(CCC(=O)NC2=Nc3ccccc3C(=O)S2)c1	7.02	active
CHEMBL2039	CHEMBL2204770	COc1ccc(CSc2ccc(cc2)C#N)cc1	6.06	active
CHEMBL2039	CHEMBL2380384	CN(C(=O)CCCc1ccccc1)C2=Nc3ccccc3C(=O)S2	7.27	active
CHEMBL2039	CHEMBL2380385	O=C(CCc1ccccc1)NC2=Nc3ccccc3C(=O)S2	7.75	active
CHEMBL2039	CHEMBL601844	Cc1ccc2C(=O)C[C@@H](Oc2c1)c3ccccc3	6.85	active
CHEMBL2039	CHEMBL601843	Fc1ccc(cc1)[C@@H]2CC(=O)c3ccc(F)cc3O2	6.77	active
CHEMBL2039	CHEMBL2204773	Brc1ccc(Sc2ccc(cc2)C#N)cc1	6.2	active
CHEMBL2039	CHEMBL2417759	CN1N=C(CC1c2ccc(F)cc2)c3ccccc3	6.85	active
CHEMBL2039	CHEMBL357614	CC1=C(C)c2ccc(OCc3c(F)c(F)c(F)c(F)c3F)cc2OC1=O	8.79	active
CHEMBL2039	CHEMBL1830796	CC(=O)C1=Cc2cc(Cl)cc(Br)c2OC1=O	6.85	active
CHEMBL2039	CHEMBL1830797	CC(=O)C1=Cc2cc(Br)cc(Br)c2OC1=O	6.7	active
CHEMBL2039	CHEMBL1835225	Cc1ccc(cc1)C2=Cc3cc(O)ccc3OC2=O	7.17	active
CHEMBL2039	CHEMBL1835224	COc1ccc2OC(=O)C(=Cc2c1)c3ccc(C)cc3	8.82	active
CHEMBL2039	CHEMBL2088307	CN1C(=O)N(C)c2nc(COc3ccc(Br)cc3)n(C)c2C1=O	6.72	active
CHEMBL2039	CHEMBL2088306	CN1C(=O)N(C)c2nc(COc3ccc(Cl)cc3)n(C)c2C1=O	6.6	active
CHEMBL2039	CHEMBL1835229	Cc1cccc(c1)C2=Cc3cc(C)ccc3OC2=O	7.82	active
CHEMBL2039	CHEMBL1835228	Cc1ccc(cc1)C2=Cc3cc(C)ccc3OC2=O	9.51	active
CHEMBL2039	CHEMBL489079	NC\C(=C\F)\CCc1ccc(F)cc1	8	active
CHEMBL2039	CHEMBL1830144	Oc1ccc(\C=C\C(=O)Nc2cccc(Br)c2)cc1	7.59	active
CHEMBL2039	CHEMBL1806767	CN1C(=O)N(C)c2nc(OCCOc3ccc(Cl)cc3)n(C)c2C1=O	6.74	active
CHEMBL2039	CHEMBL1830147	Clc1cccc(NC(=O)\C=C\c2ccc(cc2)C#N)c1	6.39	active
CHEMBL2039	CHEMBL2204765	CC(C)CCSc1ccc(C#N)c(c1)C#N	6.62	active
CHEMBL2039	CHEMBL2420694	Cc1oc(cc1)C(=O)\C=C\c2ccc(Cl)cc2	6.21	active
CHEMBL2039	CHEMBL556769	Cl.NNC\C(=C\F)\c1ccccc1	6.19	active
CHEMBL2039	CHEMBL497676	C[C@@H]1CCCC/C/1=N/Nc2nc(cs2)c3ccc(F)cc3F	7.52	active
CHEMBL2039	CHEMBL1911928	CN(CC#C)[C@H](CF)Cc1ccccc1	6.77	active
CHEMBL2039	CHEMBL497674	C[C@H]1CCCC/C/1=N/Nc2nc(cs2)c3ccc(F)cc3	7.33	active
CHEMBL2039	CHEMBL497675	C[C@H]1CCCC/C/1=N/Nc2nc(cs2)c3ccc(F)cc3F	7.44	active
CHEMBL2039	CHEMBL1946828	CN(C)c1ccc(\C=C\2/Oc3cc(O)ccc3C2=O)cc1	6.62	active
CHEMBL2039	CHEMBL2417758	CN1N=C(CC1c2cccc(F)c2)c3ccccc3	7.22	active
CHEMBL2039	CHEMBL2408585	Clc1cccc(Nc2ncc3C(=O)CCCc3n2)c1	7.14	active
CHEMBL2039	CHEMBL508324	C[C@@H]1CCCC/C/1=N/Nc2nc(cs2)c3ccc(cc3)C#N	7.49	active
CHEMBL2039	CHEMBL472080	O=C(NC1CCCCC1)C2=Cc3ccccc3OC2=O	6.3	active
CHEMBL2039	CHEMBL1272108	CC(=CCOc1ccc(C2=NN(C(C2)c3ccc(Cl)cc3)C(=S)N)c(O)c1)C	6.08	active
CHEMBL2039	CHEMBL601205	Cc1ccc2C(=O)C[C@H](Oc2c1)c3ccccc3	6.96	active
CHEMBL2039	CHEMBL2151558	C\C(=N\Nc1nc(cs1)c2ccc(cc2)[N+](=O)[O-])\c3ccccn3	7.57	active
CHEMBL2039	CHEMBL2158248	Brc1ccc(Sc2ccc3C(=O)NC(=O)c3c2)cc1	6.44	active
CHEMBL2039	CHEMBL1643121	Ic1ccc(NC(=O)C2=COc3ccccc3C2=O)cc1	7.16	active
CHEMBL2039	CHEMBL331290	[O-][N+](=O)c1ccc2CC(=O)C(=Cc2c1)C(=O)Cl	6.98	active
CHEMBL2039	CHEMBL2151550	N#Cc1ccc(cc1)c2csc(N\N=C/c3ccc4OCOc4c3)n2	6.52	active
CHEMBL2039	CHEMBL2151556	C\C(=N\Nc1nc(cs1)c2ccc(cc2)[N+](=O)[O-])\c3nccs3	6.44	active
CHEMBL2039	CHEMBL1213968	COc1cccc(c1)c2csc(N\N=C(/C)\c3ccncc3)n2	6.93	active
CHEMBL2039	CHEMBL2312976	CN1C(=O)N(C)c2cc(OCc3ccc(Cl)c(c3)C(F)(F)F)n(C)c2C1=O	6.23	active
CHEMBL2039	CHEMBL2312975	CN1C(=O)N(C)c2cc(OCc3ccc(Cl)cc3)n(C)c2C1=O	7.32	active
CHEMBL2039	CHEMBL498694	C[C@H]1CCCC/C/1=N/Nc2nc(cs2)c3ccc(cc3)[N+](=O)[O-]	7.78	active
CHEMBL2039	CHEMBL127774	FC(F)(F)c1cccc(c1)c2cc3C(=O)c4ccccc4c3nn2	8.07	active
CHEMBL2039	CHEMBL1783716	COc1cc(cc(OC)c1OC)C2=Cc3cc(C)ccc3OC2=O	6.79	active
CHEMBL2039	CHEMBL598720	COc1ccc(cc1)C2CC(=O)c3ccc(F)cc3O2	6.77	active
CHEMBL2039	CHEMBL1783714	Cc1ccc2OC(=O)C(=Cc2c1)c3ccccc3	6.55	active
CHEMBL2039	CHEMBL1254764	Fc1ccc(c(F)c1)c2csc(NN=C3CCCCC3)n2	6.19	active
CHEMBL2039	CHEMBL1254763	Clc1ccc(c(Cl)c1)c2csc(NN=C3CCCCC3)n2	6.69	active
CHEMBL2039	CHEMBL2333936	C[C@H](Cc1ccc(OCCCCCCNc2c3CCCCc3nc4ccccc24)cc1)N(C)CC#C	6.68	active
CHEMBL2039	CHEMBL2420787	Cc1oc(cc1)C(=O)\C=C\c2ccc(cc2)C(F)(F)F	6.56	active
CHEMBL2039	CHEMBL2391881	O=C1OCc2ccc(OCC3CCCCC3)cc12	7.92	active
CHEMBL2039	CHEMBL1777814	COc1cc(Br)cc2C=C(C(=O)Oc12)c3ccccc3	7.08	active
CHEMBL2039	CHEMBL246813	CC1CCCC/C/1=N\Nc2nc(cs2)c3ccc(C)cc3	6.84	active
CHEMBL2039	CHEMBL600391	Cc1ccc(cc1)C2CC(=O)c3ccc(F)cc3O2	6.8	active
CHEMBL2039	CHEMBL600390	Fc1ccc(cc1)C2CC(=O)c3ccc(F)cc3O2	6.17	active
CHEMBL2039	CHEMBL2158245	COc1ccc(CSc2ccc3C(=O)NC(=O)c3c2)cc1	7.7	active
CHEMBL2039	CHEMBL2382423	Clc1ccc2C(=O)SC(=Nc2c1)NC(=O)CCCc3ccccc3	7.12	active
CHEMBL2039	CHEMBL2151688	Fc1ccc(c(F)c1)c2csc(N\N=C/c3c[nH]c4ccccc34)n2	6.28	active
CHEMBL2039	CHEMBL3113638	OC(=O)C1=Cc2cc(ccc2OC1=O)[N+](=O)[O-]	7.71	active
CHEMBL2039	CHEMBL2417757	CN1N=C(CC1c2ccccc2F)c3ccccc3	6.55	active
CHEMBL2039	CHEMBL2058694	Brc1cccc2[nH]cc(\C=C\3/NC(=S)NC3=O)c12	6.35	active
CHEMBL2039	CHEMBL2204764	N#Cc1ccc(SC2CCCC2)cc1C#N	6.05	active
CHEMBL2039	CHEMBL1642670	O=C1Nc2ccc(OCc3ccccc3)cc2C1=O	6.99	active
CHEMBL2039	CHEMBL1642671	O=C1Nc2cc(OCc3ccccc3)ccc2C1=O	6.86	active
CHEMBL2039	CHEMBL1642678	O=C1Nc2ccc(CCCCc3ccccc3)cc2C1=O	9.18	active
CHEMBL2039	CHEMBL1642679	Clc1ccc(Oc2ccc3NC(=O)C(=O)c3c2)cc1	7.18	active
CHEMBL2039	CHEMBL1945151	O=C1C=COc2ccc(OCCCc3ccccc3)cc12	7.24	active
CHEMBL2039	CHEMBL1813524	Brc1ccc(CCOc2ccc3C(=O)NC(=O)c3c2)cc1	7.17	active
CHEMBL2039	CHEMBL1945153	Clc1ccc(COc2ccc3OC=CC(=O)c3c2)cc1	8.7	active
CHEMBL2039	CHEMBL1945152	Clc1cccc(COc2ccc3OC=CC(=O)c3c2)c1	8.44	active
CHEMBL2039	CHEMBL1945155	Brc1ccc(COc2ccc3OC=CC(=O)c3c2)cc1	8.48	active
CHEMBL2039	CHEMBL1945154	Brc1cccc(COc2ccc3OC=CC(=O)c3c2)c1	8.7	active
CHEMBL2039	CHEMBL1945157	Fc1ccc(COc2ccc3OC=CC(=O)c3c2)cc1	8.08	active
CHEMBL2039	CHEMBL332164	Cc1ccc2CC(=O)C(=Cc2c1)C(=O)Cl	7	active
CHEMBL2039	CHEMBL489720	COc1ccc(cc1)C(=O)\C=C\c2ccc(OCc3ccccc3)cc2	6.35	active
CHEMBL2039	CHEMBL356714	CC1=C(C)c2ccc(OCc3cccc(c3)C#N)cc2OC1=O	8.85	active
CHEMBL2039	CHEMBL2391739	Clc1ccc(COc2ccc3COC(=O)c3c2)cc1	8.55	active
CHEMBL2039	CHEMBL2426046	O=C(Nc1cccc(OCCCNCC#C)c1)c2ccccc2	6.7	active
CHEMBL2039	CHEMBL2426047	CN(CCCOc1cccc(NC(=O)c2ccccc2)c1)CC#C	7	active
CHEMBL2039	CHEMBL2426048	OC(CNCC#C)COc1ccc(cc1)c2ccccc2	7.22	active
CHEMBL2039	CHEMBL1813523	Brc1ccc(COc2ccc3C(=O)NC(=O)c3c2)cc1	8.16	active
CHEMBL2039	CHEMBL2204769	Fc1ccc(CSc2ccc(cc2)C#N)cc1	6.35	active
CHEMBL2039	CHEMBL2417761	CN1N=C(CC1c2cccc(C)c2)c3ccccc3	6.96	active
CHEMBL2039	CHEMBL2417760	CN1N=C(CC1c2ccccc2C)c3ccccc3	6.96	active
CHEMBL2039	CHEMBL1830148	Brc1cccc(NC(=O)\C=C\c2ccc(cc2)C#N)c1	6.54	active
CHEMBL2039	CHEMBL3093174	COc1ccc(\C=C\2/COc3cc(OCCCCCCNc4c5CCCCc5nc6ccccc46)ccc3C2=O)cc1	6.4	active
CHEMBL2039	CHEMBL125094	COc1cccc(c1)c2cc3C(=O)c4ccccc4c3nn2	7.37	active
CHEMBL2039	CHEMBL2420789	Cc1oc(\C=C\C(=O)c2cccc(Cl)c2)cc1	6.46	active
CHEMBL2039	CHEMBL1243026	C[C@@H]1CCCC/C/1=N\Nc2nc(cs2)c3ccc(cc3)[N+](=O)[O-]	8.03	active
CHEMBL2039	CHEMBL1243025	CC1CCCC/C/1=N\Nc2nc(cs2)c3ccc(cc3)[N+](=O)[O-]	7.49	active
CHEMBL2039	CHEMBL2333932	C[C@H](Cc1ccc(OCCNc2c3CCCCc3nc4ccccc24)cc1)N(C)CC#C	6.16	active
CHEMBL2039	CHEMBL2333930	C[C@H](Cc1ccc(OCCCCCCCCNc2c3CCCCc3nc4cc(Cl)ccc24)cc1)N(C)CC#C	6.89	active
CHEMBL2039	CHEMBL1253618	Clc1cccc(c1)C(=O)Oc2ccc3OC(=O)Cc3c2	6	active
CHEMBL2039	CHEMBL340701	Fc1ccc(cc1)c2cc3C(=O)c4ccccc4c3nn2	7.83	active
CHEMBL2039	CHEMBL1253614	Clc1ccc(c(Cl)c1)c2csc(NN=C3CCCC3)n2	6.57	active
CHEMBL2039	CHEMBL1243401	C[C@H]1CCCC/C/1=N\Nc2nc(cs2)c3ccc(cc3)C#N	7.2	active
CHEMBL2039	CHEMBL123895	[O-][N+](=O)c1ccccc1c2cc3C(=O)c4ccccc4c3nn2	6.28	active
CHEMBL2039	CHEMBL1813520	O=C1NC(=O)c2cc(OCCCc3ccccc3)ccc12	7.3	active
CHEMBL2039	CHEMBL1813521	O=C1NC(=O)c2cc(OC\C=C\c3ccccc3)ccc12	7.34	active
CHEMBL2039	CHEMBL1813522	O=C1NC(=O)c2cc(Oc3ccc4ccccc4c3)ccc12	7.48	active
CHEMBL2039	CHEMBL1253613	Fc1ccc(cc1)c2csc(NN=C3CCCC3)n2	7.39	active
CHEMBL2039	CHEMBL439811	CC(=O)Nc1cccc(COc2ccc3C(=C(C)C(=O)Oc3c2)C)c1	8.1	active
CHEMBL2039	CHEMBL2313294	COc1cccc(\C=C\c2cc3N(C)C(=O)N(C)C(=O)c3n2C)c1	6.43	active
CHEMBL2039	CHEMBL142916	CC1=C(C)c2cc(O)c(OCc3ccccc3)cc2OC1=O	8.41	active
CHEMBL2039	CHEMBL2420783	Cc1oc(cc1)C(=O)\C=C\c2cccc(Br)c2	6.35	active
CHEMBL2039	CHEMBL2418210	C1CCN(CC1)c2ccc3nc(sc3n2)c4ccccc4	6.45	active
CHEMBL2039	CHEMBL2418211	Fc1ccc(cc1)c2nc3ccc(nc3s2)N4CCCCC4	7.58	active
CHEMBL2039	CHEMBL1254017	N#Cc1ccc(cc1)c2csc(NN=C3CCCCCC3)n2	7.34	active
CHEMBL2039	CHEMBL2332166	O\C(=C/C(=O)c1cc(F)ccc1O)\C=C\c2ccccc2	7.3	active
CHEMBL2039	CHEMBL2418213	Clc1ccc(cc1)c2nc3ccc(nc3s2)N4CCCCC4	6.45	active
CHEMBL2039	CHEMBL1835327	Cc1ccc2OC(=O)C(=Cc2c1)c3ccccc3O	6.92	active
CHEMBL2039	CHEMBL1945150	O=C1C=COc2ccc(OCCc3ccccc3)cc12	7.68	active
CHEMBL2039	CHEMBL2206104	CN1C(=O)N(C)c2nc(SCCCc3cccc(Cl)c3)n(C)c2C1=O	7.21	active
CHEMBL2039	CHEMBL600597	Cc1ccc(cc1)C2CC(=O)c3ccc(C)cc3O2	6.3	active
CHEMBL2039	CHEMBL600596	Cc1ccc2C(=O)CC(Oc2c1)c3ccc(F)cc3	6.89	active
CHEMBL2039	CHEMBL2029539	NC\C=C(\F)/COc1ccc(cc1)C(F)(F)F	6.89	active
CHEMBL2039	CHEMBL2029538	NC\C=C(\F)/COc1ccc(F)c(F)c1	7.05	active
CHEMBL2039	CHEMBL2158242	Clc1ccc(CSc2ccc3C(=O)NC(=O)c3c2)cc1	8.25	active
CHEMBL2039	CHEMBL2158246	O=C1NC(=O)c2cc(Sc3ccccc3)ccc12	6.01	active
CHEMBL2039	CHEMBL1243245	C[C@@H]1CCC\C(=N\Nc2nc(cs2)c3ccc(F)cc3)\C1	6.09	active
CHEMBL2039	CHEMBL342357	O=C1NC(=O)c2cc(OCc3ccccc3)ccc12	7.37	active
CHEMBL2039	CHEMBL1945272	FC(F)(F)c1ccc(COc2ccc3OC=CC(=O)c3c2)cc1	8.7	active
CHEMBL2039	CHEMBL1240558	CC1CCCC/C/1=N\Nc2nc(cs2)c3ccc(F)cc3F	7.85	active
CHEMBL2039	CHEMBL108660	CC1=CC(=O)Oc2cc(OCc3ccccc3)ccc12	8.8	active
CHEMBL2039	CHEMBL2391741	Fc1ccc(COc2ccc3COC(=O)c3c2)cc1	8.19	active
CHEMBL2039	CHEMBL122279	OC(=O)C1=Cc2ccccc2CC1=O	7.76	active
CHEMBL2039	CHEMBL2391742	FC(F)(F)c1ccc(COc2ccc3COC(=O)c3c2)cc1	8.85	active
CHEMBL2039	CHEMBL2382439	COc1cccc(\C=C\CC(=O)NC2=Nc3ccccc3C(=O)S2)c1	6.62	active
CHEMBL2039	CHEMBL2151549	N#Cc1ccc(cc1)c2csc(N\N=C/c3c[nH]c4ccccc34)n2	6.12	active
CHEMBL2039	CHEMBL2382434	O=C(CCCc1ccccc1)NC2=Nc3ccccc3C(=O)S2	7.46	active
CHEMBL2039	CHEMBL127518	Clc1ccccc1c2cc3C(=O)c4ccccc4c3nn2	6.72	active
CHEMBL2039	CHEMBL127517	Clc1ccc(cc1)c2cc3C(=O)c4ccccc4c3nn2	7.96	active
CHEMBL2039	CHEMBL123071	OC(=O)C1=Cc2cc(ccc2CC1=O)[N+](=O)[O-]	7.71	active
CHEMBL2039	CHEMBL2158243	Brc1ccc(CSc2ccc3C(=O)NC(=O)c3c2)cc1	8.13	active
CHEMBL2039	CHEMBL1253845	Fc1ccc(cc1)c2csc(NN=C3CCCCCC3)n2	8.43	active
CHEMBL2039	CHEMBL1253847	Fc1ccc(c(F)c1)c2csc(NN=C3CCCCCC3)n2	7.79	active
CHEMBL2039	CHEMBL1253846	Clc1ccc(c(Cl)c1)c2csc(NN=C3CCCCCC3)n2	6.03	active
CHEMBL2039	CHEMBL1253926	[O-][N+](=O)c1ccc(cc1)c2csc(NN=C3CCCCCC3)n2	7.95	active
CHEMBL2039	CHEMBL1253924	Cc1ccc(cc1)c2csc(NN=C3CCCCCC3)n2	6.04	active
CHEMBL2039	CHEMBL2312981	CN1C(=O)N(C)c2cc(n(C)c2C1=O)n3cc(nn3)c4ccc(Cl)cc4	6.74	active
CHEMBL2039	CHEMBL2204763	N#Cc1ccc(SC2CCCCC2)cc1C#N	6.65	active
CHEMBL2039	CHEMBL673	CN(CC#C)Cc1ccccc1	6.78	active
CHEMBL2039	CHEMBL2062878	CC(=O)c1ccc(OCc2cccc(Br)c2)cc1O	8.4	active
CHEMBL2039	CHEMBL348922	CC1=C(C)c2ccc(NCc3ccccc3)cc2OC1=O	8.86	active
CHEMBL2039	CHEMBL469583	CCc1ccc(NC(=O)C2=Cc3ccccc3OC2=O)cc1	6.05	active
CHEMBL2039	CHEMBL2158247	Clc1ccc(Sc2ccc3C(=O)NC(=O)c3c2)cc1	6.34	active
CHEMBL2039	CHEMBL2151686	Fc1ccc(c(F)c1)c2csc(N\N=C/c3cccc4ccccc34)n2	6.86	active
CHEMBL2039	CHEMBL3121773	O=C1CCc2ccc(OCCCCC#C)cc2N1	7.28	active
CHEMBL2039	CHEMBL2391870	Cc1ccc(COc2ccc3COC(=O)c3c2)cc1	8.05	active
CHEMBL2039	CHEMBL2204762	N#Cc1ccc(SCCc2ccccc2)cc1C#N	6.91	active
CHEMBL2039	CHEMBL502371	CC1CCCC/C/1=N/Nc2nc(cs2)c3ccccc3	6.15	active
CHEMBL2039	CHEMBL122750	OC(=O)C1=Cc2cc(Cl)ccc2CC1=O	7.64	active
CHEMBL2039	CHEMBL524447	C[C@@H]1CCCC/C/1=N/Nc2nc(cs2)c3ccc(F)cc3	7.66	active
CHEMBL2039	CHEMBL2391874	Fc1ccc(CCOc2ccc3COC(=O)c3c2)cc1	7.17	active
CHEMBL2039	CHEMBL2312987	COc1ccc(\C=C\c2cc3N(C)C(=O)N(C)C(=O)c3n2C)cc1	6.12	active
CHEMBL2039	CHEMBL125044	COc1ccc(cc1)c2cc3C(=O)c4ccccc4c3nn2	7.13	active
CHEMBL2039	CHEMBL488074	Cc1c(OCC(=C)Br)ccc2C3=C(CCC3)C(=O)Oc12	8.93	active
CHEMBL2039	CHEMBL488075	Cc1c(OCC(=C)Br)ccc2C3=C(CCCC3)C(=O)Oc12	6.63	active
CHEMBL2039	CHEMBL488076	CC(=O)COc1ccc2C3=C(CCC3)C(=O)Oc2c1C	6.78	active
CHEMBL2039	CHEMBL2391875	Cc1ccc(CCOc2ccc3COC(=O)c3c2)cc1	7.09	active
CHEMBL2039	CHEMBL3121792	COc1ccc(cc1)C2=Cc3ccc(OCCCCC#C)cc3OC2=O	8.53	active
CHEMBL2039	CHEMBL3121791	CC1=CC(=O)Oc2cc(OCCCCC#C)ccc12	9.11	active
CHEMBL2039	CHEMBL3121790	O=C1Oc2cc(OCCCCC#C)ccc2C=C1	8.58	active
CHEMBL2039	CHEMBL1271944	CC(=CCOc1ccc(C2=NN(C(C2)c3ccc(OCc4ccccc4)cc3)C(=O)C)c(O)c1)C	6.76	active
CHEMBL2039	CHEMBL3121795	COC(=O)C1=Cc2ccc(OCCc3ccc(Cl)cc3)cc2OC1=O	8.85	active
CHEMBL2039	CHEMBL3121794	COC(=O)C1=Cc2cc(OCc3cccc(Cl)c3)ccc2OC1=O	7.5	active
CHEMBL2039	CHEMBL469768	Fc1c(F)c(F)c(NC(=O)C2=Cc3ccccc3OC2=O)c(F)c1F	6.34	active
CHEMBL2039	CHEMBL111309	CC1=C(C)c2ccc(OCc3ccccc3)cc2OC1=O	8.97	active
CHEMBL2039	CHEMBL2391879	Brc1ccc(OCCOc2ccc3COC(=O)c3c2)cc1	7.92	active
CHEMBL2039	CHEMBL1243181	C[C@@H]1CCC\C(=N\Nc2nc(cs2)c3ccc(cc3)C#N)\C1	6.64	active
CHEMBL2039	CHEMBL1243180	CC1CCC\C(=N\Nc2nc(cs2)c3ccc(cc3)C#N)\C1	6.92	active
CHEMBL2039	CHEMBL1243182	C[C@H]1CCC\C(=N\Nc2nc(cs2)c3ccc(cc3)C#N)\C1	6.38	active
CHEMBL2039	CHEMBL1945273	Brc1ccc(CCOc2ccc3OC=CC(=O)c3c2)cc1	7.57	active
CHEMBL2039	CHEMBL1830817	CCOC(=O)C1=Cc2ccc(OCc3ccc(Cl)c(Cl)c3)cc2OC1=O	8.02	active
CHEMBL2039	CHEMBL1830815	CCOC(=O)C1=Cc2ccc(OCc3cccc(Cl)c3)cc2OC1=O	7.21	active
CHEMBL2039	CHEMBL1830818	CCOC(=O)C1=Cc2ccc(OC3CCCCCC3)cc2OC1=O	7.67	active
CHEMBL2039	CHEMBL602260	CN1C(=O)N(C)c2nc(OCc3cccc(Cl)c3)n(C)c2C1=O	6.18	active
CHEMBL2039	CHEMBL1835326	Cc1ccc2OC(=O)C(=Cc2c1)c3cccc(O)c3	6.19	active
CHEMBL2039	CHEMBL1830146	Brc1cccc(NC(=O)\C=C\c2cccc(c2)C#N)c1	7.23	active
CHEMBL2039	CHEMBL445184	Cc1cccc(NC(=O)C2=Cc3ccccc3OC2=O)c1	6.22	active
CHEMBL2039	CHEMBL145781	O=C1Oc2cc(OCc3ccccc3)ccc2C=C1	8.77	active
CHEMBL2039	CHEMBL2382433	COc1cccc(c1)C#CC(=O)NC2=Nc3ccccc3C(=O)S2	7.36	active
CHEMBL2039	CHEMBL2442536	[2H]C([2H])(N[C@H]1[C@H](F)Cc2ccccc12)C#C	6.76	active
CHEMBL2039	CHEMBL572233	COc1ccc(cc1)C2=Cc3cc(C)ccc3OC2=O	7.88	active
CHEMBL2039	CHEMBL1835230	COc1ccc(cc1OC)C2=Cc3cc(C)ccc3OC2=O	8.56	active
CHEMBL2039	CHEMBL1835231	COc1ccc(cc1Br)C2=Cc3cc(C)ccc3OC2=O	9.13	active
CHEMBL2039	CHEMBL2418212	Clc1ccccc1c2nc3ccc(nc3s2)N4CCCCC4	6.77	active
CHEMBL2039	CHEMBL1945158	Cc1cccc(COc2ccc3OC=CC(=O)c3c2)c1	7.72	active
CHEMBL2039	CHEMBL1927670	CN1C(=O)N(C)c2nc(SCc3ccc(Br)cc3)n(C)c2C1=O	6.78	active
CHEMBL2039	CHEMBL2333937	C[C@H](Cc1ccc(OCCCCCCCCNc2c3CCCCc3nc4ccccc24)cc1)N(C)CC#C	6.78	active
CHEMBL2039	CHEMBL434695	O=C1Oc2cc(COc3ccccc3)ccc2C=C1	7.19	active
CHEMBL2039	CHEMBL2088308	CN1C(=O)N(C)c2nc(COc3ccc(F)cc3)n(C)c2C1=O	6.08	active
CHEMBL2039	CHEMBL598151	Cc1ccc(cc1)[C@H]2CC(=O)c3ccc(F)cc3O2	6.82	active
CHEMBL2039	CHEMBL2204767	Clc1ccc(CSc2ccc(cc2)C#N)cc1	6.27	active
CHEMBL2039	CHEMBL1254934	CC1CCC(=NNc2nc(cs2)c3ccc(F)cc3)CC1	7.37	active
CHEMBL2039	CHEMBL1814068	Clc1ccc(NC(=O)C2=COc3ccccc3C2=O)cc1	7.2	active
CHEMBL2039	CHEMBL570731	COc1cccc(c1)C2=Cc3cc(C)ccc3OC2=O	9.1	active
CHEMBL2039	CHEMBL1813519	O=C1NC(=O)c2cc(OCCc3ccccc3)ccc12	7.77	active
CHEMBL2039	CHEMBL2204761	Brc1ccc(Sc2ccc(C#N)c(c2)C#N)cc1	7.1	active
CHEMBL2039	CHEMBL2029531	COc1ccc(OC\C(=C/CN)\F)cc1	6.51	active
CHEMBL2039	CHEMBL2058428	C\N=C\1/N(C)C(=O)\C(=C/c2c[nH]c3cc(Br)ccc23)\N1C	6.68	active
CHEMBL2039	CHEMBL2158249	O=C1NC(=O)c2cc(SCCc3ccccc3)ccc12	7.52	active
CHEMBL2039	CHEMBL2058427	C\N=C\1/N(C)C(=O)\C(=C/c2c[nH]c3ccc(Br)cc23)\N1C	6.43	active
CHEMBL2039	CHEMBL2029533	NC\C=C(\F)/COc1cccc(Cl)c1	7.52	active
CHEMBL2039	CHEMBL2151544	C\C(=N\Nc1nc(cs1)c2ccc(cc2)C#N)\c3cccnc3	8.68	active
CHEMBL2039	CHEMBL1814064	Oc1ccc(NC(=O)C2=COc3ccccc3C2=O)cc1	7.19	active
CHEMBL2039	CHEMBL2151546	C\C(=N\Nc1nc(cs1)c2ccc(cc2)C#N)\c3ccncc3	6.36	active
CHEMBL2039	CHEMBL2029532	NC\C=C(\F)/COc1ccc(Oc2ccccc2)cc1	6.35	active
CHEMBL2039	CHEMBL2088301	CN1C(=O)N(C)c2nc(COc3cccc(Br)c3)n(C)c2C1=O	6.83	active
CHEMBL2039	CHEMBL2151542	C\C(=N\Nc1nc(cs1)c2ccc(cc2)C#N)\c3ccccn3	6	active
CHEMBL2039	CHEMBL1814065	COc1ccc(NC(=O)C2=COc3ccccc3C2=O)cc1O	7.12	active
CHEMBL2039	CHEMBL2088300	CN1C(=O)N(C)c2nc(COc3cccc(Cl)c3)n(C)c2C1=O	6.48	active
CHEMBL2039	CHEMBL450239	O=C1Nc2cc(\C=C\c3ccccc3)ccc2C1=O	6.21	active
CHEMBL2039	CHEMBL2430705	O=C1CCc2cc(OCCCc3ccccc3)ccc2N1	6.55	active
CHEMBL2039	CHEMBL1830131	Clc1cccc(NC(=O)\C=C\c2ccccc2)c1	6.27	active
CHEMBL2039	CHEMBL508698	Fc1cccc(NC(=O)C2=Cc3ccccc3OC2=O)c1	6.6	active
CHEMBL2039	CHEMBL1830132	Brc1cccc(NC(=O)\C=C\c2ccccc2)c1	6.35	active
CHEMBL2039	CHEMBL589765	CN1C(=O)N(C)c2nc(OCc3cccc(C)c3)n(C)c2C1=O	6.4	active
CHEMBL2039	CHEMBL127982	O=C1c2ccccc2c3nnc(cc13)c4ccc5ccccc5c4	8.2	active
CHEMBL2039	CHEMBL127983	FC(F)(F)c1ccc(cc1)c2cc3C(=O)c4ccccc4c3nn2	8.27	active
CHEMBL2039	CHEMBL2382432	Clc1cccc(\C=C\C(=O)NC2=Nc3ccccc3C(=O)S2)c1	7.03	active
CHEMBL2039	CHEMBL598321	Cc1ccc(cc1)[C@H]2CC(=O)c3ccc(C)cc3O2	6.28	active
CHEMBL2039	CHEMBL2151672	Fc1ccc(cc1)c2csc(N\N=C/c3c[nH]c4ccccc34)n2	6.24	active
CHEMBL2039	CHEMBL2158241	O=C1NC(=O)c2cc(SCc3ccccc3)ccc12	8.35	active
CHEMBL2039	CHEMBL1242991	C[C@@H]1CCCC/C/1=N\Nc2nc(cs2)c3ccc(F)cc3F	7.42	active
CHEMBL2039	CHEMBL3121788	CC(=O)NC1=Cc2ccc(OCCCCC#C)cc2OC1=O	7.38	active
CHEMBL2039	CHEMBL1242992	C[C@H]1CCCC/C/1=N\Nc2nc(cs2)c3ccc(F)cc3F	7.31	active
CHEMBL2039	CHEMBL470213	CC(C)c1ccc(NC(=O)C2=Cc3ccccc3OC2=O)cc1	6.19	active
CHEMBL2039	CHEMBL2382430	Clc1cccc(OCC(=O)NC2=Nc3ccccc3C(=O)S2)c1	8.79	active
CHEMBL2039	CHEMBL3127967	Cn1c(CNCC#C)cc2cc(OCCCC3CCN(Cc4ccccc4)CC3)ccc12	6.82	active
CHEMBL2039	CHEMBL125541	ClC(=O)C1=Cc2cc(Br)ccc2CC1=O	6.96	active
CHEMBL2039	CHEMBL2158244	Fc1ccc(CSc2ccc3C(=O)NC(=O)c3c2)cc1	8.17	active
CHEMBL2039	CHEMBL339626	Clc1cccc(c1)c2cc3C(=O)c4ccccc4c3nn2	8.34	active
CHEMBL2039	CHEMBL246809	Cc1ccc(cc1)c2csc(NN=C3CCCC3)n2	6.87	active
CHEMBL2039	CHEMBL2151664	C\C(=N\Nc1nc(cs1)c2ccc(F)cc2)\c3ccccc3	6.46	active
CHEMBL2039	CHEMBL2151667	C\C(=N\Nc1nc(cs1)c2ccc(F)cc2)\c3cccnc3	8.77	active
CHEMBL2039	CHEMBL2430707	Brc1cccc(COc2ccc3CCC(=O)Nc3c2)c1	8.54	active
CHEMBL2039	CHEMBL496280	CC1CCCC/C/1=N/Nc2nc(cs2)c3ccc(F)cc3	6.69	active
CHEMBL2039	CHEMBL1823540	CC(=O)N1N=C(OC1c2ccc(Cl)cc2)c3ccc(Cl)cc3	6.94	active
CHEMBL2039	CHEMBL1823543	CC(=O)N1N=C(OC1c2ccc(Cl)cc2)c3ccc(Br)cc3	6.66	active
CHEMBL2039	CHEMBL1945271	O=C1C=COc2ccc(OCc3ccc(cc3)C#N)cc12	7.66	active
CHEMBL2039	CHEMBL2408408	Clc1cccc(Nc2ncc3CCCCc3n2)c1	7.11	active
CHEMBL2039	CHEMBL241861	Oc1ccccc1C(=O)\C=C\c2ccc(Cl)cc2	6.8	active
CHEMBL2039	CHEMBL244661	Oc1ccccc1C(=O)\C=C\C=C\c2ccccc2	6.98	active
CHEMBL2039	CHEMBL1213779	COc1cccc(c1)c2csc(NN=C3CCCCC3)n2	7.5	active
CHEMBL2039	CHEMBL1213777	CCC(=NNc1nc(cs1)c2cccc(OC)c2)CC	6.11	active
CHEMBL2039	CHEMBL1213776	CCC\C(=N\Nc1nc(cs1)c2cccc(OC)c2)\C	6.06	active
CHEMBL2039	CHEMBL598746	COc1ccc2C(=O)CC(Oc2c1)c3ccc(F)cc3	6.77	active
CHEMBL2039	CHEMBL83294	OC(=O)C1=Cc2ccccc2OC1=O	7.76	active
CHEMBL2039	CHEMBL2382438	O=C(C\C=C\c1ccccc1)NC2=Nc3ccccc3C(=O)S2	7.4	active
CHEMBL2039	CHEMBL339565	CC(=O)c1ccc(cc1)c2cc3C(=O)c4ccccc4c3nn2	7.58	active
CHEMBL2039	CHEMBL2418206	Fc1ccc(cc1)c2oc3nc(ccc3n2)N4CCCCC4	6.57	active
CHEMBL2039	CHEMBL339561	Cc1ccccc1c2cc3C(=O)c4ccccc4c3nn2	6.22	active
CHEMBL2039	CHEMBL2418204	Fc1ccccc1c2oc3nc(ccc3n2)N4CCCCC4	6.18	active
CHEMBL2039	CHEMBL109085	CC1=C(C)c2ccc(OCc3cccc(C)c3)cc2OC1=O	8.92	active
CHEMBL2039	CHEMBL2418209	Clc1ccc(cc1)c2oc3nc(ccc3n2)N4CCCCC4	6.05	active
CHEMBL2039	CHEMBL2418208	Clc1cccc(c1)c2oc3nc(ccc3n2)N4CCCCC4	6.48	active
CHEMBL2039	CHEMBL2204760	Clc1ccc(Sc2ccc(C#N)c(c2)C#N)cc1	6.94	active
CHEMBL2039	CHEMBL2391869	Ic1ccc(COc2ccc3COC(=O)c3c2)cc1	8.74	active
CHEMBL2039	CHEMBL1823539	CC(=O)N1N=C(OC1c2ccc(Cl)cc2)c3ccc(cc3)[N+](=O)[O-]	6.91	active
CHEMBL2039	CHEMBL2206095	CN1C(=O)N(C)c2nc(SCCc3cccc(c3)C(F)(F)F)n(C)c2C1=O	7.77	active
CHEMBL2039	CHEMBL2206094	CN1C(=O)N(C)c2nc(SCCc3cccc(Br)c3)n(C)c2C1=O	7.4	active
CHEMBL2039	CHEMBL2206093	CN1C(=O)N(C)c2nc(SCCc3cccc(Cl)c3)n(C)c2C1=O	7.37	active
CHEMBL2039	CHEMBL1461072	CN1C(=O)N(C)c2nc(SCc3ccc(F)cc3)n(C)c2C1=O	6.46	active
CHEMBL2039	CHEMBL2206091	CN1C(=O)N(C)c2nc(SCCc3ccc(C)cc3)n(C)c2C1=O	7.14	active
CHEMBL2039	CHEMBL2029537	NC\C=C(\F)/COc1ccc(cc1)[N+](=O)[O-]	8	active
CHEMBL2039	CHEMBL2430706	Clc1cccc(COc2ccc3CCC(=O)Nc3c2)c1	8.21	active
CHEMBL2039	CHEMBL2206098	CN1C(=O)N(C)c2nc([S+]([O-])CCc3ccc(Cl)cc3)n(C)c2C1=O	6.11	active
CHEMBL2039	CHEMBL2382429	Brc1ccccc1CCC(=O)NC2=Nc3ccccc3C(=O)S2	8.68	active
CHEMBL2039	CHEMBL2382428	Fc1ccccc1CCC(=O)NC2=Nc3ccccc3C(=O)S2	7.95	active
CHEMBL2039	CHEMBL451747	COc1ccc(\C=C\2/COc3ccccc3C2=O)c(OC)c1	6.61	active
CHEMBL2039	CHEMBL2430702	Clc1cccc(COc2ccc3NC(=O)CCc3c2)c1	6.21	active
CHEMBL2039	CHEMBL2382420	Cc1ccc2N=C(NC(=O)CCCc3ccccc3)SC(=O)c2c1	7.03	active
CHEMBL2039	CHEMBL1934039	Fc1ccc(cc1)c2csc(N\N=C\c3ccccc3)n2	6.1	active
CHEMBL2039	CHEMBL2382425	O=C(CCCc1ccccc1)NC2=Nc3sccc3C(=O)S2	7.16	active
CHEMBL2039	CHEMBL2382424	O=C(CCCc1ccccc1)NC2=Nc3ccsc3C(=O)S2	6.69	active
CHEMBL2039	CHEMBL452004	Clc1ccc(\C=C\2/COc3ccccc3C2=O)cc1	6.81	active
CHEMBL2039	CHEMBL2382426	Cc1sc2N=C(NC(=O)CCCc3ccccc3)SC(=O)c2c1C	8.01	active
CHEMBL2039	CHEMBL396778	C[C@H](NCc1ccc(OCc2cccc(F)c2)cc1)C(=O)N	8.12	active
CHEMBL2039	CHEMBL2430703	Brc1cccc(COc2ccc3NC(=O)CCc3c2)c1	7.07	active
CHEMBL2039	CHEMBL1243152	C[C@H]1CCC\C(=N\Nc2nc(cs2)c3ccc(cc3)[N+](=O)[O-])\C1	6.68	active
CHEMBL2039	CHEMBL2333929	C[C@H](Cc1ccc(OCCCCCCNc2c3CCCCc3nc4cc(Cl)ccc24)cc1)N(C)CC#C	6.28	active
CHEMBL2039	CHEMBL1243150	CC1CCC\C(=N\Nc2nc(cs2)c3ccc(cc3)[N+](=O)[O-])\C1	6.39	active
CHEMBL2039	CHEMBL1243151	C[C@@H]1CCC\C(=N\Nc2nc(cs2)c3ccc(cc3)[N+](=O)[O-])\C1	7.07	active
CHEMBL2039	CHEMBL1766549	O=C1\C(=C\c2ccccc2)\COc3ccccc13	6.32	active
CHEMBL2039	CHEMBL2420786	Cc1oc(cc1)C(=O)\C=C\c2cccc(c2)C(F)(F)F	6.54	active
CHEMBL2039	CHEMBL2420792	Fc1ccc(cc1)C(=O)\C=C\c2oc(Br)cc2	6.27	active
CHEMBL2039	CHEMBL595	CCc1ccc(CCOc2ccc(CC3SC(=O)NC3=O)cc2)nc1	6.53	active
CHEMBL2039	CHEMBL2333926	C[C@H](Cc1ccc(OCCCCCCCCCCNc2c3CCCCc3nc4ccccc24)cc1)N(C)CC#C	6.46	active
CHEMBL2039	CHEMBL143555	CC1=C(C)c2ccc(OCc3cccc(c3)C(F)(F)F)cc2OC1=O	8.37	active
CHEMBL2039	CHEMBL592764	Fc1ccc2C(=O)C[C@H](Oc2c1)c3ccccc3	6.21	active
CHEMBL2039	CHEMBL142799	O=C1Oc2cc(OCc3ccccc3)ccc2C4=C1CCC4	9.04	active
CHEMBL2039	CHEMBL1243400	C[C@@H]1CCCC/C/1=N\Nc2nc(cs2)c3ccc(cc3)C#N	7.49	active
CHEMBL2039	CHEMBL2029536	NC\C=C(\F)/COc1ccc(OC(F)(F)F)cc1	7.15	active
CHEMBL2039	CHEMBL145059	O=C1CCc2ccc(OCc3ccccc3)cc2N1	7.42	active
CHEMBL2039	CHEMBL144898	O=C1OCc2ccc(OCc3ccccc3)cc12	7.62	active
CHEMBL2039	CHEMBL2313279	CN1C(=O)N(C)c2cc(\C=C\c3ccc(cc3)C#N)n(C)c2C1=O	6.26	active
CHEMBL2039	CHEMBL1213915	COc1cccc(c1)c2csc(N\N=C(/C)\c3cccnc3)n2	8.42	active
CHEMBL2039	CHEMBL1213912	COc1cccc(c1)c2csc(N\N=C(/C)\c3cccs3)n2	6.26	active
CHEMBL2039	CHEMBL1213911	COc1cccc(c1)c2csc(N\N=C\c3cccs3)n2	6.31	active
CHEMBL2039	CHEMBL248050	C1CCCC(=NNc2nc(cs2)c3ccccc3)CC1	7.56	active
CHEMBL2039	CHEMBL339027	O=C1c2ccccc2c3nnc(cc13)c4cccc(c4)C#N	7.48	active
CHEMBL2039	CHEMBL247834	[O-][N+](=O)c1ccc(cc1)c2csc(NN=C3CCCC3)n2	7.03	active
CHEMBL2039	CHEMBL247833	COc1ccc(cc1)c2csc(NN=C3CCCC3)n2	6.79	active
CHEMBL2039	CHEMBL1814645	CCCN1C(=S)S\C(=C\c2ccncc2)\C1=O	6.1	active
CHEMBL2039	CHEMBL2332173	O\C(=C/C(=O)c1ccccc1O)\C=C\c2ccc(O)cc2	7.58	active
CHEMBL2039	CHEMBL123768	CCOC(=O)C1=Cc2cc(C)ccc2CC1=O	6	active
CHEMBL2039	CHEMBL2332176	Oc1ccc(F)cc1C(=O)\C=C\C=C\c2ccccc2	7.12	active
CHEMBL2039	CHEMBL2332177	COc1ccc(\C=C\C=C\C(=O)c2cc(F)ccc2O)cc1	6.14	active
CHEMBL2039	CHEMBL2376508	ClC(=O)C1=Cc2cc(Cl)ccc2OC1=O	8	active
CHEMBL2039	CHEMBL1830827	OC(=O)C1=Cc2ccc(OCc3ccc(Cl)c(Cl)c3)cc2OC1=O	6.39	active
CHEMBL2039	CHEMBL2313286	CN1C(=O)N(C)c2cc(C#Cc3ccc(Cl)cc3)n(C)c2C1=O	7.17	active
CHEMBL2039	CHEMBL1830143	Oc1ccc(\C=C\C(=O)Nc2cccc(Cl)c2)cc1	7.49	active
CHEMBL2039	CHEMBL1830142	Oc1cccc(\C=C\C(=O)Nc2cccc(Br)c2)c1	6	active
CHEMBL2039	CHEMBL1830145	Clc1cccc(NC(=O)\C=C\c2cccc(c2)C#N)c1	7.05	active
CHEMBL2039	CHEMBL1777845	COc1ccc(cc1)C2=Cc3cc(Br)cc(OC)c3OC2=O	8.87	active
CHEMBL2039	CHEMBL1643124	Cc1ccc(NC(=O)C2=COc3ccccc3C2=O)cc1	7.17	active
CHEMBL2039	CHEMBL122697	CCOC(=O)C1=Cc2cc(Cl)ccc2CC1=O	6	active
CHEMBL2039	CHEMBL1643120	O=C(Nc1ccccc1)C2=COc3ccccc3C2=O	6.4	active
CHEMBL2039	CHEMBL1806758	CN1C(=O)N(C)c2nc(OCCCc3ccccc3)n(C)c2C1=O	6.21	active
CHEMBL2039	CHEMBL2312989	CN1C(=O)N(C)c2cc(\C=C\c3ccc(Br)cc3)n(C)c2C1=O	6.57	active
CHEMBL2039	CHEMBL2062882	OC1CC(=O)c2cc(OCc3cccc(Br)c3)ccc2O1	8.24	active
CHEMBL2039	CHEMBL3093236	CN1C(=O)N(C)c2nc3N(Cc4ccc(Cl)c(Cl)c4)CCCn3c2C1=O	7.2	active
CHEMBL2039	CHEMBL2332174	COc1ccc(C(=O)\C=C\C=C\c2ccc(Cl)cc2)c(O)c1	8.35	active
CHEMBL2039	CHEMBL2206102	CN1C(=O)N(C)c2nc(SCCCc3ccccc3)n(C)c2C1=O	6.3	active
CHEMBL2039	CHEMBL1835328	CC(=O)COc1cccc(c1)C2=Cc3cc(C)ccc3OC2=O	6.74	active
CHEMBL2039	CHEMBL453410	Oc1ccc(NC(=O)C2=Cc3ccccc3OC2=O)cc1	6.1	active
CHEMBL2039	CHEMBL487235	Cc1c(OCC(=C)Br)ccc2c1OC(=O)c3ccccc23	8.83	active
CHEMBL2039	CHEMBL108697	CC1=C(C)c2ccc(OCc3cccc(F)c3)cc2OC1=O	9.04	active
CHEMBL2039	CHEMBL1255019	CC1CCC(=NNc2nc(cs2)c3ccc(F)cc3F)CC1	7.04	active
CHEMBL2039	CHEMBL2420784	Cc1oc(cc1)C(=O)\C=C\c2cccc(F)c2	6.21	active
CHEMBL2039	CHEMBL2418207	Clc1ccccc1c2oc3nc(ccc3n2)N4CCCCC4	6.57	active
CHEMBL2039	CHEMBL2029527	NC\C=C(\F)/COc1ccccc1	6.74	active
CHEMBL2039	CHEMBL1963386	Oc1ccc(F)cc1C(=O)\C=C\c2ccccc2	6.18	active
CHEMBL2039	CHEMBL2332212	CN(CC#C)[C@H](CF)Cc1occc1	6.68	active
CHEMBL2039	CHEMBL2418205	Fc1cccc(c1)c2oc3nc(ccc3n2)N4CCCCC4	6.57	active
CHEMBL2039	CHEMBL2430709	O=C1CCc2ccc(OCCCc3ccccc3)cc2N1	6.89	active
CHEMBL2039	CHEMBL338035	O=C1c2ccccc2c3nnc(Cc4ccccc4)cc13	6.12	active
CHEMBL2039	CHEMBL2331563	O\C(=C/C(=O)c1ccccc1O)\C=C\c2ccc(O)c(O)c2	6.18	active
CHEMBL2039	CHEMBL2151555	C\C(=N\Nc1nc(cs1)c2ccc(cc2)[N+](=O)[O-])\c3cccs3	6.53	active
CHEMBL2039	CHEMBL342724	CC1=C(C)c2cc(OCc3ccccc3)c(O)cc2OC1=O	6.9	active
CHEMBL2039	CHEMBL127622	Brc1cccc(c1)c2cc3C(=O)c4ccccc4c3nn2	8.25	active
CHEMBL2039	CHEMBL599761	Fc1ccc2C(=O)C[C@@H](Oc2c1)c3ccccc3	6.19	active
CHEMBL2039	CHEMBL599762	Fc1ccc(cc1)[C@H]2CC(=O)c3ccc(F)cc3O2	6.82	active
CHEMBL2039	CHEMBL1438596	Cc1oc(cc1)C(=O)\C=C\c2ccc(F)cc2	6.03	active
CHEMBL2039	CHEMBL3121789	CC(=O)NC1=Cc2cc(OCCCCC#C)ccc2OC1=O	7.61	active
CHEMBL2039	CHEMBL3121784	COC(=O)C1=Cc2ccc(OCCCCC#C)cc2OC1=O	8.85	active
CHEMBL2039	CHEMBL3121785	COC(=O)C1=Cc2cc(OCCCCC#C)ccc2OC1=O	6.91	active
CHEMBL2039	CHEMBL3121786	COc1ccc(cc1)C(=O)C2=Cc3ccc(OCCCCC#C)cc3OC2=O	7.17	active
CHEMBL2039	CHEMBL3121781	CC(=O)NC1=Cc2ccc(OCCCC#C)cc2OC1=O	7.36	active
CHEMBL2039	CHEMBL145003	CC1=C(C)c2ccc(OCc3cccc(OC(F)(F)F)c3)cc2OC1=O	8.44	active
CHEMBL2039	CHEMBL3121783	CC1=CC(=O)Oc2cc(OCCCC#C)ccc12	7.74	active
CHEMBL2039	CHEMBL2151669	C\C(=N\Nc1nc(cs1)c2ccc(F)cc2)\c3ccncc3	8.6	active
CHEMBL2039	CHEMBL323988	O=C1C=COc2ccc(OCc3ccccc3)cc12	7.28	active
CHEMBL2039	CHEMBL1934043	Cc1ccccc1\C=N\Nc2nc(cs2)c3ccc(F)cc3	6.72	active
CHEMBL2039	CHEMBL1243059	CC1CCC\C(=N\Nc2nc(cs2)c3ccc(F)cc3F)\C1	7.25	active
CHEMBL2039	CHEMBL887	C#CCN[C@@H]1CCc2ccccc12	7.25	active
CHEMBL2039	CHEMBL2420693	Cc1oc(cc1)C(=O)\C=C\c2cccc(Cl)c2	6.31	active
CHEMBL2039	CHEMBL2417762	CN1N=C(CC1c2ccc(C)cc2)c3ccccc3	8.02	active
CHEMBL2039	CHEMBL1272057	CC(=CCOc1ccc(C2=NN(C(C2)c3ccc(OCc4ccccc4)cc3)C(=S)N)c(O)c1)C	6.57	active
CHEMBL2039	CHEMBL145503	CC1=CC(=O)Oc2cc(OCc3cccc(c3)[N+](=O)[O-])ccc12	8.49	active
CHEMBL2039	CHEMBL1783715	COc1cc(OC)cc(c1)C2=Cc3cc(C)ccc3OC2=O	8.05	active
CHEMBL2039	CHEMBL2376885	O=C(NC1=Cc2ccccc2OC1=O)OCc3ccccc3	7.35	active
CHEMBL2039	CHEMBL1927667	CN1C(=O)N(C)c2nc(SCCc3ccccc3)n(C)c2C1=O	6.61	active
CHEMBL2039	CHEMBL3121774	COC(=O)C1=Cc2ccc(OCCC#C)cc2OC1=O	6.59	active
CHEMBL2039	CHEMBL3121777	COc1ccc(cc1)C(=O)C2=Cc3ccc(OCCCC#C)cc3OC2=O	6.27	active
CHEMBL2039	CHEMBL1830829	NNC(=O)C1=Cc2ccccc2OC1=O	8.49	active
CHEMBL2039	CHEMBL1927669	CN1C(=O)N(C)c2nc(SCc3ccc(Cl)cc3)n(C)c2C1=O	6.72	active
CHEMBL2039	CHEMBL1927668	CN1C(=O)N(C)c2nc(SCCOc3ccccc3)n(C)c2C1=O	6.48	active
CHEMBL2039	CHEMBL1814072	O=C(NC1CCCCC1)C2=COc3ccccc3C2=O	6.03	active
CHEMBL2039	CHEMBL1814070	FC(F)(F)c1ccc(NC(=O)C2=COc3ccccc3C2=O)cc1	6.96	active
CHEMBL2039	CHEMBL2151685	C\C(=N\Nc1nc(cs1)c2ccc(F)cc2F)\c3ccncc3	7.78	active
CHEMBL2039	CHEMBL2408569	CC1CC(=O)c2cnc(Nc3ccc(cc3)C#N)nc2C1	8.35	active
CHEMBL2039	CHEMBL2408565	CC1CC(=O)c2cnc(Nc3ccc(C)cc3)nc2C1	8.1	active
CHEMBL2039	CHEMBL2151684	Fc1ccc(c(F)c1)c2csc(N\N=C/c3ccncc3)n2	6.26	active
CHEMBL2039	CHEMBL2408563	CC1(C)CC(=O)c2cnc(Nc3ccc(Cl)cc3)nc2C1	7.46	active
CHEMBL2039	CHEMBL1243124	C[C@@H]1CCC\C(=N\Nc2nc(cs2)c3ccc(C)cc3)\C1	6.82	active
CHEMBL2039	CHEMBL2206097	COc1cccc(CCSc2nc3N(C)C(=O)N(C)C(=O)c3n2C)c1	6.9	active
CHEMBL2039	CHEMBL470420	COc1ccc(NC(=O)C2=Cc3ccccc3OC2=O)cc1	6.09	active
CHEMBL2039	CHEMBL557959	CCOC(=O)c1csc(N\N=C(/C)\c2ccncc2)n1	6.89	active
CHEMBL2039	CHEMBL121752	CCOC(=O)C1=Cc2cc(ccc2CC1=O)[N+](=O)[O-]	6	active
CHEMBL2039	CHEMBL2062877	CC(=O)c1cc(OCc2ccc(Br)cc2)ccc1O	6.76	active
CHEMBL2039	CHEMBL2062876	CC(=O)c1cc(OCc2cccc(Br)c2)ccc1O	6.24	active
CHEMBL2039	CHEMBL2062871	OC(=O)C1=COc2ccc(OCc3cccc(Br)c3)cc2C1=O	8.55	active
CHEMBL2039	CHEMBL2062873	COC(=O)C1=COc2ccc(OCc3cccc(Br)c3)cc2C1=O	7.11	active
CHEMBL2039	CHEMBL2062872	Brc1cccc(COc2ccc3OC=C(C=O)C(=O)c3c2)c1	8.43	active
CHEMBL2039	CHEMBL3121775	COC(=O)C1=Cc2ccc(OCCCC#C)cc2OC1=O	7.08	active
CHEMBL2039	CHEMBL2062879	CC(=O)c1ccc(OCc2ccc(Br)cc2)cc1O	7.96	active
CHEMBL2039	CHEMBL494795	O=C(Nc1ccccc1)C2=Cc3ccccc3OC2=O	6.12	active
CHEMBL2039	CHEMBL2206092	COc1ccc(CCSc2nc3N(C)C(=O)N(C)C(=O)c3n2C)cc1	7.64	active
CHEMBL2039	CHEMBL2206090	CN1C(=O)N(C)c2nc(SCCc3ccc(cc3)C(F)(F)F)n(C)c2C1=O	7.72	active
CHEMBL2039	CHEMBL2151538	N#Cc1ccc(cc1)c2csc(N\N=C/c3cccs3)n2	6.82	active
CHEMBL2039	CHEMBL279390	NCCNC(=O)c1ccc(Cl)cn1	7.04	active
CHEMBL2039	CHEMBL577099	Cc1ccc2OC(=O)C(=Cc2c1)c3ccc(O)cc3	6.81	active
CHEMBL2039	CHEMBL2391880	Fc1ccc(OCCOc2ccc3COC(=O)c3c2)cc1	8.13	active
CHEMBL2039	CHEMBL450518	COc1ccc(NC(=O)C2=Cc3ccccc3OC2=O)cc1OC	6.07	active
CHEMBL2039	CHEMBL1766561	Nc1cc(\C=C\2/COc3ccccc3C2=O)ccc1O	6.32	active
CHEMBL2039	CHEMBL121	CN(CCOc1ccc(CC2SC(=O)NC2=O)cc1)c3ccccn3	6.08	active
CHEMBL2039	CHEMBL470221	Fc1ccc(NC(=O)C2=Cc3ccccc3OC2=O)cc1	7.17	active
CHEMBL2039	CHEMBL470226	CS(=O)(=O)c1ccc(NC(=O)C2=Cc3ccccc3OC2=O)cc1	8.85	active
CHEMBL2039	CHEMBL1643123	CSc1ccc(NC(=O)C2=COc3ccccc3C2=O)cc1	6.92	active
CHEMBL2039	CHEMBL1806768	CN1C(=O)N(C)c2nc(OCCOc3ccc(Br)cc3)n(C)c2C1=O	6.78	active
CHEMBL2039	CHEMBL1946826	CN(C)c1ccc(\C=C\2/Oc3ccccc3C2=O)cc1	7	active
CHEMBL2039	CHEMBL356977	CC1=C(C)c2ccc(OCc3cccc(c3)[N+](=O)[O-])cc2OC1=O	8.96	active
CHEMBL2039	CHEMBL1806765	CC(C)CCCCOc1nc2N(C)C(=O)N(C)C(=O)c2n1C	6.42	active
CHEMBL2039	CHEMBL1253680	Fc1ccc(c(F)c1)c2csc(NN=C3CCCC3)n2	8.5	active
CHEMBL2039	CHEMBL1806760	CN1C(=O)N(C)c2nc(OCc3ccc(Br)cc3)n(C)c2C1=O	7.21	active
CHEMBL2039	CHEMBL1806763	CN1C(=O)N(C)c2nc(OCCOc3ccccc3)n(C)c2C1=O	6.42	active
CHEMBL2039	CHEMBL1766553	Clc1ccc2OC\C(=C/c3ccccc3)\C(=O)c2c1	6.48	active
CHEMBL2039	CHEMBL2313277	CN1C(=O)N(C)c2cc(\C=C\c3ccc(cc3)C(=O)C)n(C)c2C1=O	6.23	active
CHEMBL2039	CHEMBL123155	ClC(=O)C1=Cc2ccccc2CC1=O	6.94	active
CHEMBL2039	CHEMBL246811	Clc1ccc(cc1)c2csc(NN=C3CCCC3)n2	6.58	active
CHEMBL2039	CHEMBL1823552	CC(=O)N1N=C(O[C@@H]1c2ccc(Cl)cc2)c3ccc(Br)cc3	7.08	active
CHEMBL2039	CHEMBL1823550	CC(=O)N1N=C(O[C@@H]1c2ccc(Cl)cc2)c3ccc(Cl)cc3	7	active
CHEMBL2039	CHEMBL331245	Cc1ccc2CC(=O)C(=Cc2c1)C(=O)O	7.72	active
CHEMBL2039	CHEMBL18978	CC1=C(C)c2ccc(OS(=O)(=O)c3ccccc3)cc2OC1=O	7.8	active
CHEMBL2039	CHEMBL126505	O=C1c2ccccc2c3nnc(CCc4ccccc4)cc13	7.5	active
CHEMBL2039	CHEMBL421088	O=C1c2ccccc2c3nnc(cc13)c4ccccc4	6.75	active
CHEMBL2039	CHEMBL2023193	[18F][C@H]1Cc2ccccc2[C@@H]1NCC#C	7.57	active
CHEMBL2039	CHEMBL2023192	F[C@H]1Cc2ccccc2[C@@H]1NCC#C	7.57	active
CHEMBL2039	CHEMBL1222280	CN(C)c1ccc(\C=C\2/SC(=O)N(CCN)C2=O)cc1	6.71	active
CHEMBL2039	CHEMBL597472	Cc1ccc(cc1)[C@@H]2CC(=O)c3ccc(F)cc3O2	6.82	active
CHEMBL2039	CHEMBL1242938	C[C@@H]1CCCC/C/1=N\Nc2nc(cs2)c3ccc(F)cc3	7.67	active
CHEMBL2039	CHEMBL1242937	CC1CCCC/C/1=N\Nc2nc(cs2)c3ccc(F)cc3	6.7	active
CHEMBL2039	CHEMBL374237	CC1CCC(=NNc2nc(cs2)c3ccccc3)CC1	6.59	active
CHEMBL2039	CHEMBL2391872	O=C1OCc2ccc(OCCc3ccccc3)cc12	7.33	active
CHEMBL2039	CHEMBL2391873	Clc1ccc(CCOc2ccc3COC(=O)c3c2)cc1	7.32	active
CHEMBL2039	CHEMBL2391871	Brc1cccc(COc2ccc3COC(=O)c3c2)c1	8.46	active
CHEMBL2039	CHEMBL2391876	O=C1OCc2ccc(OCCCc3ccccc3)cc12	8.21	active
CHEMBL2039	CHEMBL2391877	O=C1OCc2ccc(OCCOc3ccccc3)cc12	7.74	active
CHEMBL2039	CHEMBL127751	Fc1cccc(c1)c2cc3C(=O)c4ccccc4c3nn2	7.37	active
CHEMBL2039	CHEMBL3121796	COC(=O)C1=Cc2cc(OCCc3ccc(Cl)cc3)ccc2OC1=O	6.92	active
CHEMBL2039	CHEMBL513549	Fc1nc(F)c(F)c(NC(=O)C2=Cc3ccccc3OC2=O)c1F	6.24	active
CHEMBL2039	CHEMBL2158250	O=C1NC(=O)c2cc(SC3CCCCC3)ccc12	6.75	active
CHEMBL2039	CHEMBL274030	CC1=C(C)c2ccc(OCc3ccc(Cl)cc3)cc2OC1=O	8.83	active
CHEMBL2039	CHEMBL127757	Oc1ccc(cc1)c2cc3C(=O)c4ccccc4c3nn2	6.57	active
CHEMBL2039	CHEMBL2382431	COc1cccc(\C=C\C(=O)NC2=Nc3ccccc3C(=O)S2)c1	6.33	active
CHEMBL2039	CHEMBL2204752	Brc1ccc(COc2ccc(C#N)c(c2)C#N)cc1	8.32	active
CHEMBL2039	CHEMBL2204753	N#Cc1ccc(OCc2ccccc2)cc1C#N	8.1	active
CHEMBL2039	CHEMBL3121862	CC(=O)NC1=Cc2ccc(OCc3cccc(Cl)c3)cc2OC1=O	7.87	active
CHEMBL2039	CHEMBL2204756	Clc1ccc(CSc2ccc(C#N)c(c2)C#N)cc1	7.85	active
CHEMBL2039	CHEMBL2204757	Brc1ccc(CSc2ccc(C#N)c(c2)C#N)cc1	7.6	active
CHEMBL2039	CHEMBL2204754	N#Cc1ccc(OCc2ccccc2)cc1	6.11	active
CHEMBL2039	CHEMBL2204755	N#Cc1ccc(SCc2ccccc2)cc1C#N	6.78	active
CHEMBL2039	CHEMBL2206089	CN1C(=O)N(C)c2nc(SCCc3ccc(F)cc3)n(C)c2C1=O	7.15	active
CHEMBL2039	CHEMBL2204758	Fc1ccc(CSc2ccc(C#N)c(c2)C#N)cc1	7.47	active
CHEMBL2039	CHEMBL2204759	COc1ccc(CSc2ccc(C#N)c(c2)C#N)cc1	7.17	active
CHEMBL2039	CHEMBL2151543	N#Cc1ccc(cc1)c2csc(N\N=C/c3cccnc3)n2	6.02	active
CHEMBL2039	CHEMBL2151668	Fc1ccc(cc1)c2csc(N\N=C/c3ccncc3)n2	6.95	active
CHEMBL2039	CHEMBL142738	CC1=C(C)c2ccc(NC(=O)c3ccccc3)cc2OC1=O	8.06	active
CHEMBL2039	CHEMBL2417749	CN1N=C(CC1c2ccc(F)cc2)c3ccc(O)cc3O	6.31	active
CHEMBL2039	CHEMBL2151661	Fc1ccc(cc1)c2csc(N\N=C/c3cccs3)n2	6.47	active
CHEMBL2039	CHEMBL2151660	C\C(=N\Nc1nc(cs1)c2ccc(F)cc2)\c3occc3	6.5	active
CHEMBL2039	CHEMBL602464	CN1C(=O)N(C)c2nc(OCc3cccc(Br)c3)n(C)c2C1=O	6.03	active
CHEMBL2039	CHEMBL2151665	C\C(=N\Nc1nc(cs1)c2ccc(F)cc2)\c3ccccn3	7.61	active
CHEMBL2039	CHEMBL2151662	C\C(=N\Nc1nc(cs1)c2ccc(F)cc2)\c3cccs3	7.81	active
CHEMBL2039	CHEMBL1213718	COc1cccc(c1)c2csc(N\N=C\3/CCCC3C)n2	7.57	active
CHEMBL2039	CHEMBL1213717	COc1cccc(c1)c2csc(N\N=C\3/CCC(C)C3)n2	6.64	active
CHEMBL2039	CHEMBL1253693	Clc1ccc(cc1)c2csc(NN=C3CCCCC3)n2	6.67	active
CHEMBL2039	CHEMBL534756	COc1cc(NC(C)CCCN)c2nccc(C)c2c1Oc3ccc(Cl)c(Cl)c3	6.26	active
CHEMBL2039	CHEMBL7002	CC1(COc2ccc(CC3SC(=O)NC3=O)cc2)CCCCC1	6.65	active
CHEMBL2039	CHEMBL338094	Brc1ccc(cc1)c2cc3C(=O)c4ccccc4c3nn2	8.09	active
CHEMBL2039	CHEMBL3121793	COC(=O)C1=Cc2ccc(OCc3cccc(F)c3)cc2OC1=O	9.23	active
CHEMBL2039	CHEMBL502021	O=C(NCc1ccccc1)C2=Cc3ccc(OCc4ccccc4)cc3OC2=O	6	active
CHEMBL2039	CHEMBL471232	Cc1cc(C)cc(NC(=O)C2=Cc3ccccc3OC2=O)c1	6.15	active
CHEMBL2039	CHEMBL1241295	C[C@@H]1CCC\C(=N\Nc2nc(cs2)c3ccccc3)\C1	6.09	active
CHEMBL2039	CHEMBL2313285	CN1C(=O)N(C)c2cc(C#Cc3cccc(Cl)c3)n(C)c2C1=O	6.76	active
CHEMBL2039	CHEMBL2088303	CN1C(=O)N(C)c2nc(COc3cccc(c3)C(F)(F)F)n(C)c2C1=O	6.19	active
CHEMBL2039	CHEMBL2333925	C[C@H](Cc1ccc(OCCCCCCCCCNc2c3CCCCc3nc4ccccc24)cc1)N(C)CC#C	6.74	active
CHEMBL2039	CHEMBL363555	CCOc1ccc(\C=C\2/SC(=O)N(CCN)C2=O)cc1	7.09	active
CHEMBL2039	CHEMBL2409540	C\C(=N\Nc1nc(cs1)c2ccccc2)\c3ccncc3	7.89	active
CHEMBL2039	CHEMBL512843	Cc1ccc(NC(=O)C2=Cc3ccccc3OC2=O)cc1	6.15	active
CHEMBL2039	CHEMBL2420785	Cc1oc(cc1)C(=O)\C=C\c2ccc(F)c(Br)c2	6.7	active
CHEMBL2039	CHEMBL3093175	COc1ccc(\C=C\2/COc3cc(OCCCCCCCCNc4c5CCCCc5nc6ccccc46)ccc3C2=O)cc1	6.29	active
CHEMBL2039	CHEMBL146222	O=C1Oc2cc(OCc3ccccc3)ccc2C4=C1CCCC4	8.75	active
CHEMBL2039	CHEMBL550488	CCOC(=O)c1csc(N\N=C(/C)\c2cccnc2)n1	7.14	active
CHEMBL2039	CHEMBL2332185	Oc1ccccc1C(=O)\C=C\C=C\c2ccc(cc2)[N+](=O)[O-]	6.8	active
CHEMBL2039	CHEMBL2332184	COc1cc(\C=C\C=C\C(=O)c2c(O)cccc2O)ccc1O	6.01	active
CHEMBL2039	CHEMBL2332187	COc1ccc(\C=C\C=C\C(=O)c2cc(Cl)ccc2O)cc1	6.81	active
CHEMBL2039	CHEMBL2332186	Oc1ccc(Cl)cc1C(=O)\C=C\C=C\c2ccccc2	7.26	active
CHEMBL2039	CHEMBL2332181	COc1cc(\C=C\C=C\C(=O)c2ccccc2O)ccc1O	6.3	active
CHEMBL2039	CHEMBL2332182	COc1cccc(O)c1C(=O)\C=C\C=C\c2ccc(O)c(OC)c2	6.31	active
CHEMBL2039	CHEMBL2313298	CN1C(=O)N(C)c2cc(\C=C\c3ccc(cc3)C(F)(F)F)n(C)c2C1=O	6.37	active
CHEMBL2039	CHEMBL3093176	COc1ccc(\C=C\2/COc3cc(OCCCCCCCCCNc4c5CCCCc5nc6ccccc46)ccc3C2=O)cc1	6.36	active
CHEMBL2039	CHEMBL340590	ClC(=O)C1=Cc2cc(Cl)ccc2CC1=O	8	active
CHEMBL2039	CHEMBL2206103	CN1C(=O)N(C)c2nc(SCCCc3ccc(Cl)cc3)n(C)c2C1=O	7.21	active
CHEMBL2039	CHEMBL1254850	[O-][N+](=O)c1ccc(cc1)c2csc(NN=C3CCCCC3)n2	7.07	active
CHEMBL2039	CHEMBL2151666	Fc1ccc(cc1)c2csc(N\N=C/c3cccnc3)n2	6.32	active
CHEMBL2039	CHEMBL2206105	CN1C(=O)N(C)c2nc(SCc3cccc(Cl)c3)n(C)c2C1=O	6.64	active
CHEMBL2039	CHEMBL1813525	Brc1ccc(Oc2ccc3C(=O)NC(=O)c3c2)cc1	7.26	active
CHEMBL2039	CHEMBL1254851	N#Cc1ccc(cc1)c2csc(NN=C3CCCCC3)n2	7.28	active
CHEMBL2039	CHEMBL2206107	CN1C(=O)N(C)c2nc(SCCc3ccc(Cl)cc3)n(C)c2C1=O	7.7	active
CHEMBL2039	CHEMBL2206108	CN1C(=O)N(C)c2nc(SCCc3ccc(Br)cc3)n(C)c2C1=O	7.72	active
CHEMBL2039	CHEMBL1761764	COc1ccc2OC(=O)C(=Cc2c1)c3ccsc3	6.63	active
CHEMBL2039	CHEMBL1814066	Oc1ccc(NC(=O)C2=COc3ccccc3C2=O)cc1O	6.8	active
CHEMBL2039	CHEMBL1761762	COc1ccc2C=C(C(=O)Oc2c1)c3c[nH]c4ccccc34	7.34	active
CHEMBL2039	CHEMBL1761763	COc1ccc2OC(=O)C(=Cc2c1)c3cccs3	6.2	active
CHEMBL2039	CHEMBL1761760	COc1ccc2C=C(C(=O)Oc2c1)c3cccs3	6.58	active
CHEMBL2039	CHEMBL1761761	COc1ccc2C=C(C(=O)Oc2c1)c3ccsc3	7.25	active
CHEMBL2039	CHEMBL577123	Cc1ccc2OC(=O)C(=Cc2c1)C(=O)O	7.72	active
CHEMBL2039	CHEMBL2420790	Clc1oc(\C=C\C(=O)c2cccc(Cl)c2)cc1	6.76	active
CHEMBL2039	CHEMBL2151568	Fc1ccc(cc1)c2csc(N\N=C/c3occc3)n2	6.19	active
CHEMBL2039	CHEMBL1213972	COc1cccc(c1)c2csc(N\N=C\c3c[nH]c4ccccc34)n2	6.1	active
CHEMBL2039	CHEMBL2420791	Clc1cccc(c1)C(=O)\C=C\c2oc(Br)cc2	6.69	active
CHEMBL2039	CHEMBL2151562	C\C(=N\Nc1nc(cs1)c2ccc(cc2)[N+](=O)[O-])\c3ccncc3	7.88	active
CHEMBL2039	CHEMBL3121863	COC(=O)C1=Cc2ccc(OC\C=C(/C)\CCC=C(C)C)cc2OC1=O	7.1	active
CHEMBL2039	CHEMBL2206096	CN1C(=O)N(C)c2nc(SCCc3cccc(C)c3)n(C)c2C1=O	7.29	active
CHEMBL2039	CHEMBL598096	COc1ccc2C(=O)C[C@H](Oc2c1)c3ccc(F)cc3	6.8	active
CHEMBL2039	CHEMBL469362	COc1cccc(NC(=O)C2=Cc3ccccc3OC2=O)c1	6.19	active
CHEMBL2039	CHEMBL239230	CN1C(=O)N(C)c2nc3N(CCc4ccc(Cl)cc4)CCCn3c2C1=O	6.2	active
CHEMBL2039	CHEMBL498683	CC1CCCC/C/1=N/Nc2nc(cs2)c3ccc(cc3)C#N	7.58	active
CHEMBL2039	CHEMBL2206106	CN1C(=O)N(C)c2nc(SCc3cccc(Br)c3)n(C)c2C1=O	6.7	active
CHEMBL2039	CHEMBL1254552	Cc1cc2cc(NC(=O)c3ccc(Cl)c(Cl)c3)ccc2[nH]1	7.22	active
CHEMBL2039	CHEMBL3121865	CCCCCCOc1ccc2C=C(C(=O)OC)C(=O)Oc2c1	9.06	active
CHEMBL2039	CHEMBL3121867	O=C1Oc2cc(OCCNCC#C)ccc2C=C1	6.07	active
CHEMBL2039	CHEMBL3121866	COC(=O)C1=Cc2ccc(OCCNCC#C)cc2OC1=O	6.42	active
CHEMBL2039	CHEMBL2332190	Oc1ccccc1C(=O)\C=C\C=C\c2ccc(Cl)cc2	6.07	active
CHEMBL2039	CHEMBL1243214	CC1CCC\C(=N\Nc2nc(cs2)c3ccc(F)cc3)\C1	6.39	active
CHEMBL2039	CHEMBL1950704	COc1cc(NC(C)CCCN)c2nccc(C)c2c1Oc3ccc(cc3)C(F)(F)F	6.82	active
CHEMBL2039	CHEMBL602141	COc1ccc2C(=O)CC(Oc2c1)c3ccc(C)cc3	6.26	active
CHEMBL2039	CHEMBL342327	CC1=C(C)c2ccc(OCc3ccccc3C#N)cc2OC1=O	8.71	active
CHEMBL2039	CHEMBL600384	Cc1ccc(cc1)[C@@H]2CC(=O)c3ccc(C)cc3O2	6.23	active
CHEMBL2039	CHEMBL600385	COc1ccc2C(=O)C[C@@H](Oc2c1)c3ccc(F)cc3	6.7	active
CHEMBL2039	CHEMBL123609	OC(=O)C1=Cc2cc(Br)ccc2CC1=O	7.48	active
CHEMBL2039	CHEMBL2332211	CN(CC#C)[C@H](CF)CC(=C)C	6.18	active
CHEMBL2039	CHEMBL1806759	CN1C(=O)N(C)c2nc(OCc3ccc(Cl)cc3)n(C)c2C1=O	7.19	active
CHEMBL2039	CHEMBL2332210	CC(C)C[C@@H](CF)N(C)CC#C	6.88	active
CHEMBL2039	CHEMBL109018	CC1=C(C)c2ccc(OCc3cccc(Cl)c3)cc2OC1=O	8.67	active
CHEMBL2039	CHEMBL2204768	Brc1ccc(CSc2ccc(cc2)C#N)cc1	6.32	active
CHEMBL2039	CHEMBL241617	CN1C(=O)N(C)c2nc3N(Cc4ccc(Cl)cc4)CCCn3c2C1=O	6.66	active
CHEMBL2039	CHEMBL125843	O=C1c2ccccc2c3nnc(\C=C\c4ccccc4)cc13	7.58	active
CHEMBL2039	CHEMBL2029534	CSc1ccc(OC\C(=C/CN)\F)cc1	6.8	active
CHEMBL2039	CHEMBL1830814	CCOC(=O)C1=Cc2ccc(OCc3ccccc3)cc2OC1=O	8.15	active
CHEMBL2039	CHEMBL3121782	O=C1Oc2cc(OCCCC#C)ccc2C=C1	7.04	active
CHEMBL2039	CHEMBL1766550	Clc1ccc(\C=C\2/COc3ccc(Cl)cc3C2=O)cc1	7.5	active
CHEMBL2039	CHEMBL1766551	Clc1ccc(\C=C\2/COc3cc(Cl)cc(Cl)c3C2=O)cc1	7.89	active
CHEMBL2039	CHEMBL145374	O=C1Oc2cc(OCc3ccccc3)ccc2C(=C1)c4ccccc4	6.59	active
CHEMBL2039	CHEMBL1766554	Nc1ccc(\C=C\2/COc3ccccc3C2=O)cc1	6.06	active
CHEMBL2039	CHEMBL1766556	COc1cc(\C=C\2/COc3ccccc3C2=O)ccc1O	6.98	active
CHEMBL2039	CHEMBL1766557	COc1ccc(\C=C\2/COc3ccccc3C2=O)cc1O	6.32	active
CHEMBL2039	CHEMBL1766558	Oc1ccc(\C=C\2/COc3ccccc3C2=O)cc1O	6.85	active
CHEMBL2039	CHEMBL142582	CC1=C(C)c2ccc(OCc3ccc(cc3)[N+](=O)[O-])cc2OC1=O	8.95	active
CHEMBL2039	CHEMBL1835223	COc1ccc2OC(=O)C(=Cc2c1)c3cccc(C)c3	7.77	active
CHEMBL2039	CHEMBL276076	CC1=C(C)c2ccc(OCc3ccc(F)cc3)cc2OC1=O	8.81	active
CHEMBL2039	CHEMBL2313284	CN1C(=O)N(C)c2nc(\C=C\c3ccc(Cl)cc3)n(C)c2C1=O	6.37	active
CHEMBL2039	CHEMBL1242964	C[C@H]1CCCC/C/1=N\Nc2nc(cs2)c3ccc(F)cc3	7.37	active
CHEMBL2039	CHEMBL466872	O=C1Nc2ccc(\C=C\c3ccccc3)cc2C1=O	8.05	active
CHEMBL2039	CHEMBL456150	C[C@H]1CCCC/C/1=N/Nc2nc(cs2)c3ccc(cc3)C#N	7.2	active
CHEMBL2039	CHEMBL509345	FC(F)(F)c1cccc(NC(=O)C2=Cc3ccccc3OC2=O)c1	6.6	active
CHEMBL2039	CHEMBL145292	O=C1Oc2cc(OCc3ccccc3)ccc2c4ccccc14	8.95	active
CHEMBL2039	CHEMBL1929421	CN(CC#C)Cc1cc2cc(OCCCC3CCN(Cc4ccccc4)CC3)ccc2n1C	7.41	active
CHEMBL2039	CHEMBL2417754	CN1N=C(CC1c2cccc(Cl)c2)c3ccc(O)cc3O	6.74	active
CHEMBL2039	CHEMBL2417753	CN1N=C(CC1c2ccccc2Cl)c3ccc(O)cc3O	6.52	active
CHEMBL2039	CHEMBL145452	COc1ccc(cc1)S(=O)(=O)Oc2ccc3C(=C(C)C(=O)Oc3c2)C	6.7	active
CHEMBL2039	CHEMBL498505	CC1CCCC/C/1=N/Nc2nc(cs2)c3ccc(F)cc3F	7.85	active
CHEMBL2039	CHEMBL498507	CC1CCCC/C/1=N/Nc2nc(cs2)c3ccc(cc3)[N+](=O)[O-]	7.49	active
CHEMBL2039	CHEMBL498506	CC1CCCC/C/1=N/Nc2nc(cs2)c3ccc(C)cc3	6.85	active
CHEMBL2039	CHEMBL490923	CS(=O)(=O)c1ccc(cc1)C(=O)\C=C\c2ccc(Cl)cc2	6.33	active
CHEMBL2039	CHEMBL490922	Fc1ccc(cc1)C(=O)\C=C\c2ccc(OCc3ccccc3)cc2	6.3	active
CHEMBL2039	CHEMBL386941	C1CCC(=NNc2nc(cs2)c3ccccc3)C1	6.53	active
CHEMBL2039	CHEMBL2417755	CN1N=C(CC1c2ccc(Cl)cc2)c3ccc(O)cc3O	6.47	active
CHEMBL2039	CHEMBL2408561	O=C1CCCc2nc(Nc3cccc(c3)C#N)ncc12	6.03	active
CHEMBL2039	CHEMBL2430708	O=C1CCc2ccc(OCCc3ccccc3)cc2N1	6.72	active
CHEMBL2039	CHEMBL2409538	C\C(=N/Nc1nc(cs1)c2ccccc2)\c3cccnc3	6.03	active
CHEMBL2039	CHEMBL2382435	COc1cccc(CCCC(=O)NC2=Nc3ccccc3C(=O)S2)c1	6.41	active
CHEMBL2039	CHEMBL2408575	CC1CC(=O)c2cnc(Nc3ccc(C)nc3)nc2C1	7.19	active
CHEMBL2039	CHEMBL375539	CC1CCCC/C/1=N\Nc2nc(cs2)c3ccccc3	6.15	active
CHEMBL2039	CHEMBL125921	Fc1ccc(cc1F)c2cc3C(=O)c4ccccc4c3nn2	8.3	active
CHEMBL2039	CHEMBL2206099	CN1C(=O)N(C)c2nc([S+]([O-])CCc3ccc(Br)cc3)n(C)c2C1=O	6.33	active
CHEMBL2039	CHEMBL1945156	Fc1cccc(COc2ccc3OC=CC(=O)c3c2)c1	7.89	active
CHEMBL2039	CHEMBL1945159	Cc1ccc(COc2ccc3OC=CC(=O)c3c2)cc1	8.22	active
CHEMBL2039	CHEMBL3093239	CN1C(=O)N(C)c2nc3N(CCc4ccc(Cl)c(Cl)c4)CCCn3c2C1=O	7.06	active
CHEMBL2039	CHEMBL1253604	Cc1cc2cc(NC(=O)c3cccc(Cl)c3)ccc2[nH]1	6.12	active
CHEMBL2039	CHEMBL3093237	CN1C(=O)N(C)c2nc3N(Cc4cc(Cl)cc(Cl)c4)CCCn3c2C1=O	6.71	active
CHEMBL2039	CHEMBL1766619	Clc1ccc(CC2=COc3cc(Cl)cc(Cl)c3C2=O)cc1	6.62	active
CHEMBL2039	CHEMBL2417764	CN1N=C(CC1c2cccc(Cl)c2)c3ccccc3	6.08	active
CHEMBL2039	CHEMBL1213838	COc1cccc(c1)c2csc(N\N=C\3/CCCCC3C)n2	7.91	active
CHEMBL2039	CHEMBL1213839	COc1cccc(c1)c2csc(N\N=C\3/CCCC(C)C3)n2	7.14	active
CHEMBL2039	CHEMBL2391740	Brc1ccc(COc2ccc3COC(=O)c3c2)cc1	8.62	active
CHEMBL2039	CHEMBL220495	C1CCC(=NNc2nc(cs2)c3ccccc3)CC1	6.94	active
CHEMBL2039	CHEMBL2376888	CC(C)COC(=O)NC1=Cc2ccccc2OC1=O	6.73	active
CHEMBL2039	CHEMBL463249	CN1C(=N)N(C)\C(=C\c2c[nH]c3cc(Br)ccc23)\C1=O	6.35	active
CHEMBL2039	CHEMBL2151683	C\C(=N\Nc1nc(cs1)c2ccc(F)cc2F)\c3cccnc3	7.74	active
CHEMBL2039	CHEMBL2151682	Fc1ccc(c(F)c1)c2csc(N\N=C/c3cccnc3)n2	6.7	active
CHEMBL2039	CHEMBL2151680	C\C(=N\Nc1nc(cs1)c2ccc(F)cc2F)\c3ccccc3	7.04	active
CHEMBL2039	CHEMBL2029547	NC\C=C(\F)/COc1ccc(cc1)C(=O)NCc2ccccc2	6.21	active
CHEMBL2039	CHEMBL2029540	NC\C=C(\F)/COc1cccc(c1)C(F)(F)F	7.52	active
CHEMBL2039	CHEMBL143316	O=C1Oc2cc(CNc3ccccc3)ccc2C=C1	7.24	active
CHEMBL2039	CHEMBL1243399	CC1CCCC/C/1=N\Nc2nc(cs2)c3ccc(cc3)C#N	7.59	active
CHEMBL2039	CHEMBL2158251	CC(C)CCSc1ccc2C(=O)NC(=O)c2c1	7.82	active
CHEMBL2039	CHEMBL607571	COc1ccc(cc1)C2=CC(=S)c3ccccc3O2	6.32	active
CHEMBL2039	CHEMBL2391878	Clc1ccc(OCCOc2ccc3COC(=O)c3c2)cc1	7.96	active
CHEMBL2039	CHEMBL453703	C[C@@H]1CCCC/C/1=N/Nc2nc(cs2)c3ccc(cc3)[N+](=O)[O-]	8.01	active
CHEMBL2039	CHEMBL1253699	Fc1ccc(cc1)c2csc(NN=C3CCCCC3)n2	8.41	active
CHEMBL2039	CHEMBL1213841	COc1cccc(c1)c2csc(NN=C3CCCCCC3)n2	7.53	active
CHEMBL2039	CHEMBL1213840	COc1cccc(c1)c2csc(NN=C3CCC(C)CC3)n2	7.45	active
CHEMBL2039	CHEMBL1344767	Cc1oc(cc1)C(=O)\C=C\c2ccc(Br)cc2	6.15	active
CHEMBL2039	CHEMBL18966	CC1=C(C)c2ccc(OCc3ccc(C)cc3)cc2OC1=O	8.86	active
CHEMBL2039	CHEMBL469350	O=C(Nc1ccccc1Cc2ccccc2)C3=Cc4ccccc4OC3=O	6.04	active
CHEMBL2039	CHEMBL1243088	C[C@@H]1CCC\C(=N\Nc2nc(cs2)c3ccc(F)cc3F)\C1	7.74	active
CHEMBL2039	CHEMBL1243089	C[C@H]1CCC\C(=N\Nc2nc(cs2)c3ccc(F)cc3F)\C1	6.59	active
CHEMBL2039	CHEMBL2312990	CN1C(=O)N(C)c2cc(\C=C\c3ccc(Cl)c(Cl)c3)n(C)c2C1=O	6.88	active
CHEMBL2039	CHEMBL2377627	Clc1cccc(\C=C\C(=O)c2ccccc2)c1	6.28	active
CHEMBL2039	CHEMBL339429	O=C1c2ccccc2c3nnc(cc13)c4ccc(cc4)C#N	6.93	active
CHEMBL2039	CHEMBL596254	Clc1ccc(\C=C\2/Oc3ccccc3C2=O)cc1	6.52	active
CHEMBL2039	CHEMBL315361	OC(=O)C1=COc2ccccc2C1=O	7.32	active
CHEMBL2039	CHEMBL1945160	O=C1C=COc2ccc(OCc3cccc(c3)C#N)cc12	7.12	active
CHEMBL2039	CHEMBL124935	[O-][N+](=O)c1ccc(cc1)c2cc3C(=O)c4ccccc4c3nn2	8.08	active
CHEMBL2039	CHEMBL2332175	Oc1ccc(C(=O)\C=C\C=C\c2ccc(Cl)cc2)c(O)c1	7.95	active
CHEMBL2039	CHEMBL294811	CC(=O)N1N=C(CC1c2ccc(C)cc2)c3ccc(O)cc3	4.52	inactive
CHEMBL2039	CHEMBL568385	CCOC(=O)C1=Cc2ccc(OC)cc2OC1=O	4.63	inactive
CHEMBL2039	CHEMBL3133307	COc1cc(OC)cc(\C=C\c2ccc(OCCCCCN(C)Cc3ccccc3)cc2)c1	4.79	inactive
CHEMBL2039	CHEMBL537732	COc1cc(NC(C)CCCN)c2nccc(C)c2c1Oc3ccc(F)cc3	4.48	inactive
CHEMBL2039	CHEMBL1173525	CN1C(=N)NC(=O)/C/1=C\c2c[nH]c3ccccc23	4.36	inactive
CHEMBL2039	CHEMBL2332179	COc1ccc(\C=C\C=C\C(=O)c2ccccc2O)cc1OC	4.84	inactive
CHEMBL2039	CHEMBL2151670	Fc1ccc(cc1)c2csc(N\N=C/c3cccc4ccccc34)n2	4.89	inactive
CHEMBL2039	CHEMBL553631	Cl.Cc1ccccc1C(=C)CNN	4.05	inactive
CHEMBL2039	CHEMBL291647	COc1ccc(cc1)C2CC(=NN2C(=O)C)c3ccc(O)cc3O	4.08	inactive
CHEMBL2039	CHEMBL3093315	CN1C(=O)N(CC#C)C(=O)c2c1nc3N(Cc4cccs4)CCCn23	5	inactive
CHEMBL2039	CHEMBL3093326	CCN1C(=O)N(CC)c2nc3N(CCCn3c2C1=O)c4ccc(O)cc4	5	inactive
CHEMBL2039	CHEMBL3127978	Cn1c(CNc2ccccc2)cc3cc(OCCCC4CCN(Cc5ccccc5)CC4)ccc13	4	inactive
CHEMBL2039	CHEMBL446771	N[C@@H]1C[C@]1(F)c2ccc(F)cc2	5	inactive
CHEMBL2039	CHEMBL1830824	OC(=O)C1=Cc2cc(I)cc(I)c2OC1=O	4.75	inactive
CHEMBL2039	CHEMBL2177463	Cl.CCCN(C)c1ccc(\C=C\2/Cc3cc(OC)c(O)cc3C2=O)cc1	4.39	inactive
CHEMBL2039	CHEMBL2177462	Cl.CCN(C)c1ccc(\C=C\2/Cc3cc(OC)c(O)cc3C2=O)cc1	4.54	inactive
CHEMBL2039	CHEMBL1946645	Cc1nn(c(O)c1\C=N\NC(=O)c2cccnc2)c3ccccc3	4.88	inactive
CHEMBL2039	CHEMBL2204771	N#Cc1ccc(Sc2ccccc2)cc1	4.95	inactive
CHEMBL2039	CHEMBL1830799	Oc1cccc2C=C(C(=O)c3ccccc3)C(=O)Oc12	4.57	inactive
CHEMBL2039	CHEMBL1830792	CC(=O)C1=Cc2cccc(O)c2OC1=O	4.38	inactive
CHEMBL2039	CHEMBL257990	N[C@H]1C[C@@H]1c2ccccc2	4.72	inactive
CHEMBL2039	CHEMBL1814055	Oc1ccc(NC(=O)C2=CC(=O)c3ccccc3O2)cc1	4.38	inactive
CHEMBL2039	CHEMBL1835227	Cc1ccc(cc1)C2=Cc3cc(OC4CCCC4)ccc3OC2=O	4.84	inactive
CHEMBL2039	CHEMBL1823549	CC(=O)N1N=C(OC1c2ccc(C)cc2)c3ccccc3	4.71	inactive
CHEMBL2039	CHEMBL1254623	[Cl-].Cc1cc2cc(NC(=O)c3ccc[n+](C)c3)ccc2[nH]1	4.03	inactive
CHEMBL2039	CHEMBL3093168	COc1ccc(\C=C\2/COc3cc(OCCCCCCNc4c5CCCCc5nc6ccccc46)ccc3C2=O)cc1OC	4.7	inactive
CHEMBL2039	CHEMBL3093240	CN1C(=O)N(C)c2nc3N(CC(=O)N4CCN(CC4)c5ccccc5)CCCn3c2C1=O	5	inactive
CHEMBL2039	CHEMBL2058418	C\N=C\1/NC(=O)\C(=C/c2c[nH]c3c(Br)cccc23)\N1C	4.89	inactive
CHEMBL2039	CHEMBL2058419	CN1C(=N)N(C)\C(=C\c2c[nH]c3cccc(Br)c23)\C1=O	4.29	inactive
CHEMBL2039	CHEMBL472081	CC(C)NC(=O)C1=Cc2ccccc2OC1=O	4.6	inactive
CHEMBL2039	CHEMBL2058414	CN1C(=N)N\C(=C/c2c[nH]c3c(Br)cccc23)\C1=O	4.85	inactive
CHEMBL2039	CHEMBL2058410	CN1C(=N)N\C(=C/c2c[nH]c3ccccc23)\C1=O	4.46	inactive
CHEMBL2039	CHEMBL3108952	Cl.N[C@@H]1C[C@H]1c2ccc(NC(=O)c3ccc(O)c4ncccc34)cc2	4.09	inactive
CHEMBL2039	CHEMBL2058706	C\N=C\1/NC(=O)\C(=C\c2c[nH]c3c(Br)cccc23)\N1	4.59	inactive
CHEMBL2039	CHEMBL1938476	COc1ccc(CCN2CCC=CC2)cc1	4.02	inactive
CHEMBL2039	CHEMBL488267	COc1cc(OCC(=O)C)cc2OC(=O)C=Cc12	4.36	inactive
CHEMBL2039	CHEMBL488266	COc1c(O)ccc2C3=C(CCCC3)C(=O)Oc12	4.3	inactive
CHEMBL2039	CHEMBL2058150	N=C1NC(=O)\C(=C\c2c[nH]c3ccccc23)\N1	4.48	inactive
CHEMBL2039	CHEMBL2058705	C\N=C\1/NC(=O)\C(=C\c2c[nH]c3cc(Br)ccc23)\N1	4.68	inactive
CHEMBL2039	CHEMBL1823805	CN1C(=S)S\C(=C\c2ccccc2)\C1=O	4.98	inactive
CHEMBL2039	CHEMBL3113639	CCCNCC1=Cc2ccccc2OC1=O	4.21	inactive
CHEMBL2039	CHEMBL542118	Cl.NC1CC1c2ccccc2	4.72	inactive
CHEMBL2039	CHEMBL1529697	CN1C(=O)N(C)c2nc(Oc3ccccc3)n(C)c2C1=O	4.97	inactive
CHEMBL2039	CHEMBL65252	COc1ccc(C2CC(=NN2C(=O)C)c3ccc(O)cc3)c(OC)c1	4.7	inactive
CHEMBL2039	CHEMBL1642675	O=C1Nc2cc(Oc3ccccc3)ccc2C1=O	5	inactive
CHEMBL2039	CHEMBL1642673	O=C1Nc2cc(CCc3ccccc3)ccc2C1=O	5	inactive
CHEMBL2039	CHEMBL1253333	CNC(=S)N1CC(C)C(=N1)c2ccc(OC)cc2	4.31	inactive
CHEMBL2039	CHEMBL1253334	COc1ccc(cc1)C2=NN(CC2C)C(=S)N	4.07	inactive
CHEMBL2039	CHEMBL508817	NC(=S)N1N=C(CC1c2ccccc2)c3ccccc3	4.32	inactive
CHEMBL2039	CHEMBL3127977	Cn1c(CNCc2ccccc2)cc3cc(OCCCC4CCN(Cc5ccccc5)CC4)ccc13	4	inactive
CHEMBL2039	CHEMBL2426044	CC(C)NC(=O)c1cccc(OCCCNCC#C)c1	4.77	inactive
CHEMBL2039	CHEMBL13311	O=C1C=COc2ccccc12	4.26	inactive
CHEMBL2039	CHEMBL2417766	CN1N=C(CC1c2ccccc2)c3ccc(O)cc3	4.57	inactive
CHEMBL2039	CHEMBL470612	Fc1c(F)c(C#N)c(F)c(F)c1NC(=O)C2=Cc3ccc(OCc4ccccc4)cc3OC2=O	4.78	inactive
CHEMBL2039	CHEMBL2333931	COc1ccc(C[C@@H](C)N(CCCCCCNc2c3CCCCc3nc4ccccc24)CC#C)cc1	4.74	inactive
CHEMBL2039	CHEMBL3133243	CCCN(CCC)CCCCCCOc1ccc(\C=C\c2cc(OC)cc(OC)c2)cc1	4.03	inactive
CHEMBL2039	CHEMBL3133241	CCN(CC)CCCCCCOc1ccc(\C=C\c2cc(OC)cc(OC)c2)cc1	5	inactive
CHEMBL2039	CHEMBL3133247	COc1cc(OC)cc(\C=C\c2ccc(OCCCCCCN3CCC(O)CC3)cc2)c1	4.84	inactive
CHEMBL2039	CHEMBL3133245	COc1cc(OC)cc(\C=C\c2ccc(OCCCCCCN3CCCCC3)cc2)c1	4.85	inactive
CHEMBL2039	CHEMBL509322	NC[C@]1(C[C@@H]1F)c2ccccc2	4.62	inactive
CHEMBL2039	CHEMBL2058424	C\N=C/1\N\C(=C/c2c[nH]c3cc(Br)ccc23)\C(=O)N1C	4.59	inactive
CHEMBL2039	CHEMBL2402067	COc1cc(OC)cc(\C=C\c2ccc(NCc3cc(ccc3O)N(C)C)cc2)c1	4.92	inactive
CHEMBL2039	CHEMBL1934044	Cc1ccc(\C=N\Nc2nc(cs2)c3ccc(F)cc3)cc1	4.35	inactive
CHEMBL2039	CHEMBL1766622	O=C1C(Cc2ccccc2)COc3ccccc13	4.23	inactive
CHEMBL2039	CHEMBL1766620	COc1ccc(CC2=COc3ccccc3C2=O)cc1	4.67	inactive
CHEMBL2039	CHEMBL1830137	O=C(C\C=C\c1ccccc1)Nc2ccccc2	4.48	inactive
CHEMBL2039	CHEMBL511967	Cc1cccc(NC(=O)C2=Cc3ccccc3OC2=O)c1C	4.74	inactive
CHEMBL2039	CHEMBL511966	Cc1ccc(C)c(NC(=O)C2=Cc3ccccc3OC2=O)c1	4.65	inactive
CHEMBL2039	CHEMBL450771	CC(=CCOc1ccc(C(=O)\C=C\c2ccccc2)c(O)c1)C	4.73	inactive
CHEMBL2039	CHEMBL1830138	Cc1cccc(NC(=O)C\C=C\c2ccccc2)c1	4.32	inactive
CHEMBL2039	CHEMBL1830139	Clc1cccc(NC(=O)C\C=C\c2ccccc2)c1	4.63	inactive
CHEMBL2039	CHEMBL2312489	CCCOC(=O)C1=CC(=O)c2ccccc2O1	4.45	inactive
CHEMBL2039	CHEMBL3113647	CCCOc1ccc2OC(=O)C(=Cc2c1)CN3CCCC3	4.65	inactive
CHEMBL2039	CHEMBL2177464	CN(C)c1ccc(\C=C\2/Cc3cc(O)c(O)cc3C2=O)cc1.Cc4ccc(cc4)S(=O)(=O)O	4.96	inactive
CHEMBL2039	CHEMBL3132866	COc1cc(OC)cc(\C=C\c2ccc(OCCCCCCN(C)Cc3ccccc3)cc2)c1	4.39	inactive
CHEMBL2039	CHEMBL3093181	Clc1ccc(\C=C\2/COc3cc(OCCCCCCNc4c5CCCCc5nc6ccccc46)ccc3C2=O)cc1	4.81	inactive
CHEMBL2039	CHEMBL541474	O=C1NC(=S)N/C/1=C\c2c[nH]c3ccccc23	4.61	inactive
CHEMBL2039	CHEMBL1222279	COc1ccccc1\C=C\2/SC(=O)N(CCN)C2=O	4.57	inactive
CHEMBL2039	CHEMBL1982267	CSC1=N\C(=C/c2c[nH]c3ccccc23)\C(=O)N1	4.23	inactive
CHEMBL2039	CHEMBL488072	CC(=O)COc1ccc2c(OC(=O)c3ccccc23)c1C	4.55	inactive
CHEMBL2039	CHEMBL488073	CC(=O)COc1ccc2C3=C(CCCC3)C(=O)Oc2c1C	4.76	inactive
CHEMBL2039	CHEMBL8706	CN(CCCOc1ccc(Cl)cc1Cl)CC#C	4.21	inactive
CHEMBL2039	CHEMBL459523	CC1=CC(=O)Oc2c(C)c(O)ccc12	4.15	inactive
CHEMBL2039	CHEMBL17052	COc1ccc2C(=O)C=C(Oc2c1)c3ccc(C)cc3	4.95	inactive
CHEMBL2039	CHEMBL1830811	CCOC(=O)C1=Cc2cc(Cl)cc(Br)c2OC1=O	4.76	inactive
CHEMBL2039	CHEMBL1830810	CCOC(=O)C1=Cc2cc(OC)ccc2OC1=O	4.66	inactive
CHEMBL2039	CHEMBL1830795	CC(=O)C1=Cc2cc(Cl)ccc2OC1=O	4.75	inactive
CHEMBL2039	CHEMBL2088315	CCOc1cccc(SCc2nc3N(C)C(=O)N(C)C(=O)c3n2C)c1	4.74	inactive
CHEMBL2039	CHEMBL2088309	CN1C(=O)N(C)c2nc(CSc3ccccc3)n(C)c2C1=O	4.63	inactive
CHEMBL2039	CHEMBL2177466	CCN(C)c1ccc(\C=C\2/Cc3cc(O)c(O)cc3C2=O)cc1.Cc4ccc(cc4)S(=O)(=O)O	4.97	inactive
CHEMBL2039	CHEMBL450413	Cc1ccc(cc1)[C@@]2(F)C[C@H]2N	4.52	inactive
CHEMBL2039	CHEMBL1830793	CC(=O)C1=Cc2cc(O)ccc2OC1=O	4.19	inactive
CHEMBL2039	CHEMBL1076880	COc1ccc(cc1)c2csc(NN=C3CCCCC3)n2	4.92	inactive
CHEMBL2039	CHEMBL1253264	CNC(=S)N1CCC(=N1)c2ccc(F)cc2	4.29	inactive
CHEMBL2039	CHEMBL1253263	Cc1ccc(cc1)C2=NN(CC2)C(=S)N	4.74	inactive
CHEMBL2039	CHEMBL1253262	COc1ccc(cc1)C2=NN(CC2)C(=S)N	4.81	inactive
CHEMBL2039	CHEMBL3093333	CC(C)c1ccc(cc1)N2CCCn3c2nc4N(C)C(=O)N(CC#C)C(=O)c34	5	inactive
CHEMBL2039	CHEMBL3093331	CN1C(=O)N(CC#C)C(=O)c2c1nc3N(CCCn23)c4cccc(Br)c4	5	inactive
CHEMBL2039	CHEMBL1835233	COc1cc(OC)c(Br)c(c1)C2=Cc3cc(C)ccc3OC2=O	4.27	inactive
CHEMBL2039	CHEMBL3108958	N[C@@H]1C[C@H]1c2ccc(NC(=O)c3ccnc(c3)c4cc(ccn4)C(=O)O)cc2.OC(=O)C(F)(F)F	4.33	inactive
CHEMBL2039	CHEMBL3108959	Cl.COC(=O)c1ccnc(c1)c2cc(ccn2)C(=O)Nc3ccc(cc3)[C@@H]4C[C@H]4N	4.36	inactive
CHEMBL2039	CHEMBL2088312	CN1C(=O)N(C)c2nc(CSc3cccc(F)c3)n(C)c2C1=O	4.65	inactive
CHEMBL2039	CHEMBL2088313	CN1C(=O)N(C)c2nc(CSc3cccc(C)c3)n(C)c2C1=O	4.75	inactive
CHEMBL2039	CHEMBL3133239	CCN(CCCCCCOc1ccc(\C=C\c2cc(OC)cc(OC)c2)cc1)Cc3cccc(F)c3	4.01	inactive
CHEMBL2039	CHEMBL1821748	CN1C(=S)S\C(=C\c2ccc(Cl)cc2)\C1=O	4.44	inactive
CHEMBL2039	CHEMBL3133246	COc1cc(OC)cc(\C=C\c2ccc(OCCCCCCN3CCCCC3C)cc2)c1	4.79	inactive
CHEMBL2039	CHEMBL1927673	CN1C(=O)N(C)c2nc(SC3CCCCC3)n(C)c2C1=O	4.88	inactive
CHEMBL2039	CHEMBL2062883	OC1CC(=O)c2c(OCc3ccc(Br)cc3)cccc2O1	4.35	inactive
CHEMBL2039	CHEMBL1917495	COc1ccc(cc1)C2=C(O)c3ccccc3OC2=O	4.16	inactive
CHEMBL2039	CHEMBL2058423	C\N=C/1\N\C(=C/c2c[nH]c3ccc(Br)cc23)\C(=O)N1C	4.78	inactive
CHEMBL2039	CHEMBL2058422	C\N=C/1\N\C(=C/c2c[nH]c3cccc(Br)c23)\C(=O)N1C	4.57	inactive
CHEMBL2039	CHEMBL2058421	C\N=C/1\N\C(=C/c2c[nH]c3ccccc23)\C(=O)N1C	4.52	inactive
CHEMBL2039	CHEMBL484769	Cc1cccc(Cl)c1NC(=O)C2=Cc3ccc(OCc4ccc(F)cc4)cc3OC2=O	4.38	inactive
CHEMBL2039	CHEMBL1254471	Cc1cc2cc(NC(=O)\C=C\c3ccccc3)ccc2[nH]1	4.73	inactive
CHEMBL2039	CHEMBL1796807	Oc1cc(Br)cc2C=C(C(=O)c3ccccc3)C(=O)Oc12	4.13	inactive
CHEMBL2039	CHEMBL519678	COc1cc(NC(=O)C2=Cc3ccc(OCc4ccc(F)cc4)cc3OC2=O)cc(OC)c1	4.67	inactive
CHEMBL2039	CHEMBL2238456	NCCCCCCNCC(=O)N	4.1	inactive
CHEMBL2039	CHEMBL2238457	CC(C)(C)OC(=O)NCCCCCCNCC(=O)N	4.27	inactive
CHEMBL2039	CHEMBL2058416	C\N=C\1/NC(=O)\C(=C/c2c[nH]c3ccc(Br)cc23)\N1C	4.93	inactive
CHEMBL2039	CHEMBL2312486	CCOC(=O)C1=CC(=O)c2cc(Cl)ccc2O1	4.41	inactive
CHEMBL2039	CHEMBL496281	CC1CCCC/C/1=N/Nc2nc(cs2)c3ccc(Cl)cc3Cl	4.57	inactive
CHEMBL2039	CHEMBL1253303	CNC(=S)N1CCC(=N1)c2ccc(C)cc2	4.78	inactive
CHEMBL2039	CHEMBL1080035	NC(=S)N1N=C(CC1c2ccc(Cl)cc2)c3ccccc3	4.48	inactive
CHEMBL2039	CHEMBL2396880	COc1ccc2OCC(=Cc2c1)C(=O)\C=C\c3cc(OC)cc(OC)c3	4.74	inactive
CHEMBL2039	CHEMBL496279	CC1CCCC/C/1=N/Nc2nc(cs2)c3ccc(Cl)cc3	4.88	inactive
CHEMBL2039	CHEMBL1823530	CN(C)c1ccc(cc1)C2OC(=NN2C(=O)C)c3ccncc3	4.33	inactive
CHEMBL2039	CHEMBL1823533	COc1ccc(cc1)C2OC(=NN2C(=O)C)c3ccc(C)cc3	4.13	inactive
CHEMBL2039	CHEMBL379350	CCN(CC)c1ccc2C=C(C(=O)C)C(=O)Oc2c1	4.74	inactive
CHEMBL2039	CHEMBL303594	CC(=O)N1N=C(CC1c2cccc(Cl)c2)c3ccc(O)cc3	4.6	inactive
CHEMBL2039	CHEMBL471447	O=C(NC1CCCCC1)C2=Cc3ccc(OCc4ccccc4)cc3OC2=O	4.19	inactive
CHEMBL2039	CHEMBL2417773	CN1N=C(CC1c2ccccc2Cl)c3ccc(O)cc3	4.98	inactive
CHEMBL2039	CHEMBL2417770	CN1N=C(CC1c2ccccc2C)c3ccc(O)cc3	4.7	inactive
CHEMBL2039	CHEMBL1173331	CN1C(=N)NC(=O)/C/1=C\c2c[nH]c3ccc(Br)cc23	4.61	inactive
CHEMBL2039	CHEMBL508657	C\N=C\1/NC(=O)\C(=C/c2c[nH]c3ccccc23)\N1C	4.47	inactive
CHEMBL2039	CHEMBL487071	CC1=CC(=O)Oc2c(C)c3oc4CCCc4c3cc12	4.14	inactive
CHEMBL2039	CHEMBL1081550	NC(=S)N1N=C(CC1c2occc2)c3ccc[nH]3	4.16	inactive
CHEMBL2039	CHEMBL2333927	C[C@H](Cc1ccc(OCCCNc2c3CCCCc3nc4cc(Cl)ccc24)cc1)N(C)CC#C	4.96	inactive
CHEMBL2039	CHEMBL568150	O=C1NC(=O)\C(=C\c2ccc3nccnc3c2)\S1	4.89	inactive
CHEMBL2039	CHEMBL1761758	O=C1Oc2ccccc2C=C1c3ccsc3	4.88	inactive
CHEMBL2039	CHEMBL3093214	CN1C(=O)N(C)c2nc3N(CC(=O)N4CCN(Cc5ccccc5)CC4)CCCn3c2C1=O	5	inactive
CHEMBL2039	CHEMBL63223	CC(=O)N1N=C(CC1c2ccccc2Cl)c3ccc(O)cc3	4.05	inactive
CHEMBL2039	CHEMBL1766613	COc1cc(\C=C\2/COc3ccccc3C2=O)cc(OC)c1OC	4.68	inactive
CHEMBL2039	CHEMBL536060	Cl.NNCC(=C)c1ccc(Cl)cc1	4.61	inactive
CHEMBL2039	CHEMBL16442	COc1ccc(cc1)C2=CC(=O)c3ccc(OC)cc3O2	4.3	inactive
CHEMBL2039	CHEMBL1814648	OC(=O)c1ccc(cc1)\N=C/2\SC(=O)NC2=O	4.25	inactive
CHEMBL2039	CHEMBL256699	CCOC(=O)C1=Cc2ccc(cc2OC1=O)N(CC)CC	4.34	inactive
CHEMBL2039	CHEMBL2058415	C\N=C\1/NC(=O)\C(=C/c2c[nH]c3cccc(Br)c23)\N1C	4.58	inactive
CHEMBL2039	CHEMBL2058411	CN1C(=N)N\C(=C/c2c[nH]c3cccc(Br)c23)\C1=O	4.43	inactive
CHEMBL2039	CHEMBL1830140	Brc1cccc(NC(=O)C\C=C\c2ccccc2)c1	4.51	inactive
CHEMBL2039	CHEMBL1777847	Oc1cc(Br)cc2C=C(C(=O)Oc12)c3ccccc3	4.51	inactive
CHEMBL2039	CHEMBL2392121	Cl.CC(=O)Nc1nc(CCc2ccc(Cc3c[nH]c(N)n3)cc2)cs1	4.96	inactive
CHEMBL2039	CHEMBL1777849	Oc1ccc(cc1)C2=Cc3cc(Br)cc(O)c3OC2=O	4.77	inactive
CHEMBL2039	CHEMBL66639	CC(=O)N1N=C(CC1c2ccc(Cl)cc2)c3ccc(O)cc3	4.4	inactive
CHEMBL2039	CHEMBL1080196	NC(=S)N1N=C(CC1c2occc2)c3ccccc3	4.49	inactive
CHEMBL2039	CHEMBL1271892	COc1ccc(cc1)C2CC(=NN2C(=O)C)c3ccc(OCC=C(C)C)cc3O	4.22	inactive
CHEMBL2039	CHEMBL1391898	CC(=O)N1N=C(OC1c2ccc(C)cc2)c3ccc(C)cc3	4.18	inactive
CHEMBL2039	CHEMBL469571	Cc1cccc(Cl)c1NC(=O)C2=Cc3ccc(OCc4ccccc4)cc3OC2=O	4.21	inactive
CHEMBL2039	CHEMBL1076153	NC(=S)N1N=C(CC1c2ccc[nH]2)c3ccc(Cl)cc3	4.53	inactive
CHEMBL2039	CHEMBL1411619	COc1ccc2C=C(C(=O)C)C(=O)Oc2c1	4.81	inactive
CHEMBL2039	CHEMBL466769	N[C@@H]1C[C@]1(F)c2ccccc2	4.72	inactive
CHEMBL2039	CHEMBL488063	COc1c(OCC(=O)C)ccc2C3=C(CCCC3)C(=O)Oc12	4.92	inactive
CHEMBL2039	CHEMBL3127968	Cn1c(CNCC=C)cc2cc(OCCCC3CCN(Cc4ccccc4)CC3)ccc12	4.82	inactive
CHEMBL2039	CHEMBL511601	N[C@@]1(C[C@]1(F)c2ccccc2)c3ccccc3	4.7	inactive
CHEMBL2039	CHEMBL1830808	CCOC(=O)C1=Cc2cccc(O)c2OC1=O	4.83	inactive
CHEMBL2039	CHEMBL1830809	CCOC(=O)C1=Cc2cc(O)ccc2OC1=O	5	inactive
CHEMBL2039	CHEMBL1830800	Oc1ccc2OC(=O)C(=Cc2c1)C(=O)c3ccccc3	4.75	inactive
CHEMBL2039	CHEMBL1830801	CCN(CC)c1ccc2C=C(C(=O)c3ccccc3)C(=O)Oc2c1	4.62	inactive
CHEMBL2039	CHEMBL1927674	CN1C(=O)N(C)c2nc(SC3CCCC3)n(C)c2C1=O	4.68	inactive
CHEMBL2039	CHEMBL2376891	O=C(NC1=Cc2ccccc2OC1=O)Oc3ccccc3	4.61	inactive
CHEMBL2039	CHEMBL489743	Cc1ccc(cc1)C2CC(=NN2C(=S)N)c3ccccc3	4.48	inactive
CHEMBL2039	CHEMBL1927665	CN1C(=O)N(C)c2nc(Sc3ccccc3)n(C)c2C1=O	4.48	inactive
CHEMBL2039	CHEMBL62743	CC(=O)N1N=C(CC1c2ccc(C)cc2)c3ccc(O)cc3O	4.38	inactive
CHEMBL2039	CHEMBL1814073	CCCNC(=O)C1=COc2ccccc2C1=O	4.42	inactive
CHEMBL2039	CHEMBL1814071	[O-][N+](=O)c1ccc(NC(=O)C2=COc3ccccc3C2=O)cc1	4.93	inactive
CHEMBL2039	CHEMBL477846	Fc1ccc2C(=O)C=C(Oc2c1)c3ccccc3	4.89	inactive
CHEMBL2039	CHEMBL2088320	CN1C(=O)N(C)c2nc(CCSc3cccc(Br)c3)n(C)c2C1=O	4.19	inactive
CHEMBL2039	CHEMBL1927680	CN1C(=O)N(C)c2nc(NCCc3ccccn3)n(C)c2C1=O	4.71	inactive
CHEMBL2039	CHEMBL1927683	CN(CCc1ccccc1)c2nc3N(C)C(=O)N(C)C(=O)c3n2C	4.77	inactive
CHEMBL2039	CHEMBL3093313	COc1ccc(CN2CCCn3c2nc4N(C)C(=O)N(CC#C)C(=O)c34)cc1	5	inactive
CHEMBL2039	CHEMBL3093312	COc1cccc(CN2CCCn3c2nc4N(C)C(=O)N(CC#C)C(=O)c34)c1	5	inactive
CHEMBL2039	CHEMBL488916	CC1=CC(=O)Oc2c(C)c(OC3CCCC3=O)ccc12	4.97	inactive
CHEMBL2039	CHEMBL469024	N[C@H]1C[C@@]1(F)c2ccccc2	4.43	inactive
CHEMBL2039	CHEMBL16312	COc1ccc(cc1)C2=CC(=O)c3ccccc3O2	4.55	inactive
CHEMBL2039	CHEMBL536057	Cl.NNCC(=C)c1ccccc1	4.15	inactive
CHEMBL2039	CHEMBL536059	Cl.NNCC(=C)c1ccc(F)cc1	4.09	inactive
CHEMBL2039	CHEMBL3093325	CCN1C(=O)N(CC)c2nc3N(CCCn3c2C1=O)c4ccc(F)cc4	5	inactive
CHEMBL2039	CHEMBL1642680	Nc1cccc(OCc2ccccc2)c1	4.63	inactive
CHEMBL2039	CHEMBL3133308	COc1cc(OC)cc(\C=C\c2ccc(OCCCCCCCN(C)Cc3ccccc3)cc2)c1	4.2	inactive
CHEMBL2039	CHEMBL1806766	CC(C)CCOc1nc2N(C)C(=O)N(C)C(=O)c2n1C	4.85	inactive
CHEMBL2039	CHEMBL3124971	COc1ccc2c(c1)cc(CNCc3ccccc3)n2C	4	inactive
CHEMBL2039	CHEMBL1255021	COc1ccc(cc1)c2csc(NN=C3CCC(C)CC3)n2	4.5	inactive
CHEMBL2039	CHEMBL1222283	O=C(CC1SC(=O)NC1=O)Nc2ccccc2	4.66	inactive
CHEMBL2039	CHEMBL1222282	OC(=O)c1cccc(c1)\N=C\2/SC(=O)NC2=O	4.25	inactive
CHEMBL2039	CHEMBL1253357	CNC(=S)N1CC(C)C(=N1)c2ccc(Cl)cc2	4.46	inactive
CHEMBL2039	CHEMBL1242936	CC1CCCC/C/1=N\Nc2nc(cs2)c3ccc(Cl)cc3	4.88	inactive
CHEMBL2039	CHEMBL1823811	N=C1NC(=O)C(Cc2ccccc2)S1	4.62	inactive
CHEMBL2039	CHEMBL1823815	Oc1cccc(NC(=O)\C=C/2\SC(=O)NC2=O)c1	4.96	inactive
CHEMBL2039	CHEMBL1823814	O=C(Nc1ccccc1)\C=C/2\SC(=O)NC2=O	4.66	inactive
CHEMBL2039	CHEMBL1222341	Oc1cccc(NC(=O)CC2SC(=O)NC2=O)c1	4.96	inactive
CHEMBL2039	CHEMBL12208	CC1=CC(=O)Oc2cc(O)ccc12	4.09	inactive
CHEMBL2039	CHEMBL1938479	Clc1ccc(CCN2CCC=CC2)c(Cl)c1	4.17	inactive
CHEMBL2039	CHEMBL1080447	NC(=S)N1N=C(CC1c2ccc(Cl)cc2)c3ccc(Cl)cc3	4.4	inactive
CHEMBL2039	CHEMBL1080446	NC(=S)N1N=C(CC1c2ccc(F)cc2)c3ccc(Cl)cc3	4.79	inactive
CHEMBL2039	CHEMBL1080448	Cc1ccc(cc1)C2CC(=NN2C(=S)N)c3occc3	4.26	inactive
CHEMBL2039	CHEMBL3133310	CCN(CCCCCCOc1ccc(\C=C\c2cc(OC)cc(OC)c2)cc1)Cc3ccccc3	4.23	inactive
CHEMBL2039	CHEMBL1830834	[O-][N+](=O)c1ccc(NNC(=O)C2=Cc3ccccc3OC2=O)c(c1)[N+](=O)[O-]	4.25	inactive
CHEMBL2039	CHEMBL2312488	OCC1=COc2ccccc2C1=O	4.42	inactive
CHEMBL2039	CHEMBL2177457	Cl.CCN(CC)c1ccc(\C=C\2/Cc3cc(OC)c(O)cc3C2=O)cc1	4.73	inactive
CHEMBL2039	CHEMBL1351571	Nc1ccc(OCc2ccccc2)cc1	4.89	inactive
CHEMBL2039	CHEMBL1938483	Clc1ccc(OCCCN2CCC=CC2)c(Cl)c1	4.18	inactive
CHEMBL2039	CHEMBL1934673	COc1ccc(cc1)C2=C(O)c3cc(C)ccc3OC2=O	4.49	inactive
CHEMBL2039	CHEMBL1272000	CC(=CCOc1ccc(C2=NN(C(C2)c3ccccc3)C(=S)N)c(O)c1)C	4.28	inactive
CHEMBL2039	CHEMBL3133244	COc1cc(OC)cc(\C=C\c2ccc(OCCCCCCN3CCCC3)cc2)c1	4.91	inactive
CHEMBL2039	CHEMBL3133306	COc1cc(OC)cc(\C=C\c2ccc(OCCCCN(C)Cc3ccccc3)cc2)c1	4.46	inactive
CHEMBL2039	CHEMBL1253283	CNC(=S)N1CCC(=N1)c2cccc(OC)c2	4.15	inactive
CHEMBL2039	CHEMBL1253281	CNC(=S)N1CCC(=N1)c2cccc(C)c2	4.27	inactive
CHEMBL2039	CHEMBL1521156	Nc1ccc(Oc2ccc(Cl)cc2)cc1	4.77	inactive
CHEMBL2039	CHEMBL255231	CCN(C)C(=O)Oc1ccc2CC[C@@H](NCC#C)c2c1	4.43	inactive
CHEMBL2039	CHEMBL1927681	CN1C(=O)N(C)c2nc(NCCc3cccc(Cl)c3)n(C)c2C1=O	4.61	inactive
CHEMBL2039	CHEMBL504356	COc1c2OC(=O)C(=Cc2cc3ccoc13)N	4.78	inactive
CHEMBL2039	CHEMBL2058409	CN1C(=N)NC(=O)/C/1=C\c2c[nH]c3c(Br)cccc23	4.46	inactive
CHEMBL2039	CHEMBL2058408	CN1C(=N)NC(=O)/C/1=C\c2c[nH]c3cc(Br)ccc23	4.45	inactive
CHEMBL2039	CHEMBL404232	CN1C(=N)N(C)\C(=C\c2c[nH]c3ccccc23)\C1=O	5	inactive
CHEMBL2039	CHEMBL2396878	COc1ccccc1C(=O)\C=C\C2=Cc3cc(Br)ccc3OC2	4.37	inactive
CHEMBL2039	CHEMBL469818	Cc1cccc(Cl)c1NC(=O)C2=Cc3ccccc3OC2=O	4.72	inactive
CHEMBL2039	CHEMBL2058153	Brc1ccc2c(\C=C\3/NC(=N)NC3=O)c[nH]c2c1	4.6	inactive
CHEMBL2039	CHEMBL2058152	Brc1ccc2[nH]cc(\C=C\3/NC(=N)NC3=O)c2c1	4.95	inactive
CHEMBL2039	CHEMBL2058151	Brc1cccc2[nH]cc(\C=C\3/NC(=N)NC3=O)c12	4.55	inactive
CHEMBL2039	CHEMBL2058154	Brc1cccc2c(\C=C\3/NC(=N)NC3=O)c[nH]c12	4.56	inactive
CHEMBL2039	CHEMBL1950703	COc1cc(NC(C)CCCN)c2nccc(C)c2c1Oc3ccc(F)cc3F	4.93	inactive
CHEMBL2039	CHEMBL1950701	COc1cc(NC(C)CCCN)c2nccc(C)c2c1Oc3cccc(F)c3	4.97	inactive
CHEMBL2039	CHEMBL1806757	CN1C(=O)N(C)c2nc(OCC3CCCC3)n(C)c2C1=O	4.8	inactive
CHEMBL2039	CHEMBL487050	COc1c(OCC(=O)C)ccc2C3=C(CCC3)C(=O)Oc12	4.89	inactive
CHEMBL2039	CHEMBL1081382	Cc1ccc(cc1)C2CC(=NN2C(=S)N)c3ccc(Cl)cc3	4.89	inactive
CHEMBL2039	CHEMBL3121780	CC(C)(C)OC(=O)N1CCN(CC1)C(=O)C2=Cc3ccc(OCCCC#C)cc3OC2=O	5	inactive
CHEMBL2039	CHEMBL3133249	COc1cc(OC)cc(\C=C\c2ccc(OCCN(C)Cc3ccccc3)cc2)c1	4.05	inactive
CHEMBL2039	CHEMBL149463	CC(=O)C1=Cc2ccccc2OC1=O	4.84	inactive
CHEMBL2039	CHEMBL1253302	CNC(=S)N1CCC(=N1)c2ccc(OC)cc2	4.86	inactive
CHEMBL2039	CHEMBL1242965	CC1CCCC/C/1=N\Nc2nc(cs2)c3ccc(Cl)cc3Cl	4.57	inactive
CHEMBL2039	CHEMBL293004	COc1ccccc1C2CC(=NN2C(=O)C)c3ccc(O)cc3	4	inactive
CHEMBL2039	CHEMBL326294	O=C1Nc2ccccc2C1=O	4.81	inactive
CHEMBL2039	CHEMBL467794	N[C@@H]1C[C@@H]1c2ccccc2	4.72	inactive
CHEMBL2039	CHEMBL3093218	CCCN1C(=O)N(CCC)c2nc3N(CC(=O)N4CCN(CC4)c5ccccc5)CCCn3c2C1=O	5	inactive
CHEMBL2039	CHEMBL3093219	CCCN1C(=O)N(CCC)c2nc3N(CC(=O)N4CCN(CC4)c5ccc(Cl)cc5)CCCn3c2C1=O	5	inactive
CHEMBL2039	CHEMBL506	COc1cc(NC(C)CCCN)c2ncccc2c1	4.02	inactive
CHEMBL2039	CHEMBL502	COc1cc2CC(CC3CCN(Cc4ccccc4)CC3)C(=O)c2cc1OC	4.82	inactive
CHEMBL2039	CHEMBL1927677	CN1C(=O)N(C)c2nc(NCCc3ccccc3)n(C)c2C1=O	4.75	inactive
CHEMBL2039	CHEMBL1079383	NC(=S)N1N=C(CC1c2ccc[nH]2)c3cccs3	4.48	inactive
CHEMBL2039	CHEMBL2396877	COc1cccc(c1)C(=O)\C=C\C2=Cc3cc(Br)ccc3OC2	4.45	inactive
CHEMBL2039	CHEMBL470020	Cc1ccc(NC(=O)C2=Cc3ccccc3OC2=O)c(C)c1	4.86	inactive
CHEMBL2039	CHEMBL2391738	O=C1OCc2ccccc12	4.54	inactive
CHEMBL2039	CHEMBL3093233	CN1C(=O)N(C)c2nc3N(CCCn3c2C1=O)c4ccc(Cl)cc4	5	inactive
CHEMBL2039	CHEMBL3093234	CN1C(=O)N(C)c2nc3N(CCCn3c2C1=O)c4ccc(Cl)c(Cl)c4	5	inactive
CHEMBL2039	CHEMBL472218	O=C(Nc1ccccc1Cc2ccccc2)C3=Cc4ccc(OCc5ccccc5)cc4OC3=O	4.2	inactive
CHEMBL2039	CHEMBL304241	CC(=O)N1N=C(CC1c2cccc(C)c2)c3ccc(O)cc3	4.72	inactive
CHEMBL2039	CHEMBL2376886	CCOC(=O)NC1=Cc2ccccc2OC1=O	4.48	inactive
CHEMBL2039	CHEMBL1221930	Cc1cc(Br)c2OC(=O)C(=Cc2c1)c3ccccc3	4.96	inactive
CHEMBL2039	CHEMBL1080706	Cc1ccc(cc1)C2=NN(C(C2)c3cccs3)C(=S)N	4.74	inactive
CHEMBL2039	CHEMBL1080707	NC(=S)N1N=C(CC1c2cccs2)c3ccc(F)cc3	4.63	inactive
CHEMBL2039	CHEMBL468852	Cc1ccc(cc1)[C@@]2(F)C[C@@H]2N	4.89	inactive
CHEMBL2039	CHEMBL468854	COc1ccc(cc1)[C@@]2(F)C[C@H]2N	4.74	inactive
CHEMBL2039	CHEMBL165	Oc1ccc(\C=C\c2cc(O)cc(O)c2)cc1	4.53	inactive
CHEMBL2039	CHEMBL2029542	CN(C)C(=O)c1ccc(OC\C(=C/CN)\F)cc1	4.72	inactive
CHEMBL2039	CHEMBL2029543	NC\C=C(\F)/COc1ccc(cc1)C(=O)N2CCCC2	4.96	inactive
CHEMBL2039	CHEMBL1934676	COc1ccc(cc1Cl)C2=C(O)c3cc(C)ccc3OC2=O	4.37	inactive
CHEMBL2039	CHEMBL86905	O=CC1=COc2ccccc2C1=O	4.63	inactive
CHEMBL2039	CHEMBL2326864	CC(=O)Nc1nc(CCc2ccc(NC(=N)N)cc2)cs1	4.22	inactive
CHEMBL2039	CHEMBL2402160	CN(C)c1ccc(O)c(CNc2ccc(\C=C\c3cc(O)cc(O)c3)cc2)c1	4.85	inactive
CHEMBL2039	CHEMBL1172318	Oc1ccc2C(=O)\C(=C\c3ccccc3O)\Oc2c1	4.94	inactive
CHEMBL2039	CHEMBL1823808	COc1cc(\C=C/2\SC(=S)NC2=O)c(OC)cc1O	4.5	inactive
CHEMBL2039	CHEMBL2396879	COc1cc(OC)cc(c1)C(=O)\C=C\C2=Cc3cc(Br)ccc3OC2	4.78	inactive
CHEMBL2039	CHEMBL1243212	CC1CCC\C(=N\Nc2nc(cs2)c3ccc(Cl)cc3)\C1	4.66	inactive
CHEMBL2039	CHEMBL1823802	Cc1cc(CC2SC(=O)NC2=O)cc(C)c1O	4.79	inactive
CHEMBL2039	CHEMBL2409543	C\C(=N/Nc1nc(C)cs1)\c2cccnc2	4.87	inactive
CHEMBL221	CHEMBL469	OC(=O)C1CCn2c1ccc2C(=O)c3ccccc3	7.89	active
CHEMBL221	CHEMBL497859	CC(C(=O)OCC(CO[N+](=O)[O-])O[N+](=O)[O-])c1cccc(c1)C(=O)c2ccccc2	6.24	active
CHEMBL221	CHEMBL1630251	CC(C)Cc1cc2O[C@H](C(=Cc2cc1Cl)C(=O)O)C(F)(F)F	6.46	active
CHEMBL221	CHEMBL2347673	CCSc1nc(c2ccc(Cl)cc2)c([nH]1)c3ccc(cc3)S(=O)(=O)C	6.41	active
CHEMBL221	CHEMBL2347672	CCSc1nc(c2ccc(F)cc2)c([nH]1)c3ccc(cc3)S(=O)(=O)C	6.62	active
CHEMBL221	CHEMBL2347671	CCSc1nc(c2ccccc2)c([nH]1)c3ccc(cc3)S(=O)(=O)C	6.77	active
CHEMBL221	CHEMBL13920	CC(C)(C)c1cc(cc2c1OCC2(C)C)C(=O)CCCC#C	7.22	active
CHEMBL221	CHEMBL2347677	CSc1nc(c2ccccc2)c([nH]1)c3ccc(cc3)S(=O)(=O)C	6.8	active
CHEMBL221	CHEMBL2347676	CCS(=O)(=O)c1nc(c2ccc(Cl)cc2)c([nH]1)c3ccc(cc3)S(=O)(=O)C	6.36	active
CHEMBL221	CHEMBL2347674	CCS(=O)(=O)c1nc(c2ccccc2)c([nH]1)c3ccc(cc3)S(=O)(=O)C	6.44	active
CHEMBL221	CHEMBL328906	Cc1ccc2c(CSc3c2n(nc3C(F)(F)F)c4ccc(cc4)S(=O)(=O)N)c1	6.1	active
CHEMBL221	CHEMBL212777	Cc1ccc2c(c1)c(c(C)n2CC(=O)O)c3ccnc4cc(Cl)ccc34	6.4	active
CHEMBL221	CHEMBL319512	COc1ccc2c(CSc3c2n(nc3C(F)(F)F)c4ccc(cc4)S(=O)(=O)N)c1	6.52	active
CHEMBL221	CHEMBL497677	CC(C(=O)OCC(CO[N+](=O)[O-])O[N+](=O)[O-])c1ccc(cc1)C(=O)c2cccs2	6.32	active
CHEMBL221	CHEMBL3113239	Fc1cccc(Nc2cnccc2NS(=O)(=O)C(F)(F)F)c1	6.36	active
CHEMBL221	CHEMBL727	NC1=Nc2[nH]cnc2C(=S)N1	6.22	active
CHEMBL221	CHEMBL18797	CSc1ccc(\C=C/2\C(=C(CC(=O)O)c3cc(F)ccc23)C)cc1	6.16	active
CHEMBL221	CHEMBL1204023	Cl.FC(F)(F)S(=O)(=O)Nc1ccncc1NC2CCCCC2	7.1	active
CHEMBL221	CHEMBL1204025	Cl.CS(=O)(=O)Nc1ccncc1NC2CCCCCC2	6.03	active
CHEMBL221	CHEMBL1204024	O.Cl.CS(=O)(=O)Nc1ccncc1NC2CCCCC2	6.57	active
CHEMBL221	CHEMBL457404	OC(=O)CC1=C\C(=C/c2ccc(cc2)c3ccccc3)\c4ccc(F)cc14	6.52	active
CHEMBL221	CHEMBL1288592	OC(=O)C1=Cc2c(Cl)c(Cl)c(Cl)cc2OC1C(F)(F)F	6.06	active
CHEMBL221	CHEMBL497858	CC(COC(=O)C(C)c1cccc(c1)C(=O)c2ccccc2)O[N+](=O)[O-]	6.22	active
CHEMBL221	CHEMBL95022	NS(=O)(=O)c1ccc(cc1)n2nc(C#N)c3SCc4cc(F)ccc4c23	6.12	active
CHEMBL221	CHEMBL413965	OC(=O)Cc1ccc(cc1)c2ccccc2	6.05	active
CHEMBL221	CHEMBL23175	CS(=O)(=O)c1ccc(cc1)C2=C(C(=O)CC2)c3ccc(Cl)c(F)c3	7	active
CHEMBL221	CHEMBL1630249	CCCc1cc2O[C@H](C(=Cc2cc1Cl)C(=O)O)C(F)(F)F	6.36	active
CHEMBL221	CHEMBL1288641	CCc1cc(C)c2OC(C(=Cc2c1)C(=O)O)C(F)(F)F	6.85	active
CHEMBL221	CHEMBL1288640	OC(=O)C1=Cc2cc(cc(Cl)c2OC1C(F)(F)F)C#C	6.85	active
CHEMBL221	CHEMBL224640	FC(F)(F)S(=O)(=O)Nc1ccncc1Oc2ccccc2Cl	6.57	active
CHEMBL221	CHEMBL1290683	COc1cc(OC(F)(F)F)cc2C=C(C(Oc12)C(F)(F)F)C(=O)O	6.49	active
CHEMBL221	CHEMBL363270	CN(C)c1ccc(cc1Cl)c2c(F)c(F)ccc2c3ccc(cc3)S(=O)(=O)N	6.23	active
CHEMBL221	CHEMBL1080231	Cc1ccc(Nc2cnccc2NS(=O)(=O)C(F)(F)F)cc1	6.77	active
CHEMBL221	CHEMBL1630238	Cc1ccccc1c2c(Cl)ccc3OC(C(=Cc23)C(=O)O)C(F)(F)F	6.43	active
CHEMBL221	CHEMBL1078683	COc1ccc(Nc2cnccc2NS(=O)(=O)C)cc1	6.25	active
CHEMBL221	CHEMBL2347675	CCS(=O)(=O)c1nc(c2ccc(F)cc2)c([nH]1)c3ccc(cc3)S(=O)(=O)C	6.4	active
CHEMBL221	CHEMBL1288565	Cc1cc(Cl)cc2C=C(C(Oc12)C(F)(F)F)C(=O)O	6.33	active
CHEMBL221	CHEMBL1950014	Cc1ccnc(c1)C(=O)c2[nH]c3ccc(OC(F)(F)F)cc3c2CC(=O)O	6	active
CHEMBL221	CHEMBL225113	FC(F)(F)S(=O)(=O)Nc1ccncc1Oc2ccc(Cl)cc2	6.44	active
CHEMBL221	CHEMBL154	COc1ccc2cc(ccc2c1)[C@H](C)C(=O)O	6.68	active
CHEMBL221	CHEMBL2347667	CSc1nc(c2ccc(F)cc2)c([nH]1)c3ccc(cc3)S(=O)(=O)C	6.68	active
CHEMBL221	CHEMBL2347668	CSc1nc(c2ccc(Cl)cc2)c([nH]1)c3ccc(cc3)S(=O)(=O)C	6.49	active
CHEMBL221	CHEMBL2347669	CS(=O)(=O)c1ccc(cc1)c2[nH]c(nc2c3ccccc3)S(=O)(=O)C	6.47	active
CHEMBL221	CHEMBL1922661	CCOc1cccc(n1)c2ccc(Cn3c(CC(C)(C)C(=O)O)c(SC(C)(C)C)c4cc(OCc5ccc(C)cn5)ccc34)cc2	6.21	active
CHEMBL221	CHEMBL2347670	CS(=O)(=O)c1ccc(cc1)c2[nH]c(nc2c3ccc(Cl)cc3)S(=O)(=O)C	6.38	active
CHEMBL221	CHEMBL1297	CC(C(=O)O)c1cccc(Oc2ccccc2)c1	6.84	active
CHEMBL221	CHEMBL1077	Nc1c(CC(=O)O)cccc1C(=O)c2ccc(Br)cc2	8.07	active
CHEMBL221	CHEMBL1071	OC(=O)CCc1oc(c2ccccc2)c(n1)c3ccccc3	6.07	active
CHEMBL221	CHEMBL3113240	Fc1ccc(Nc2cnccc2NS(=O)(=O)C(F)(F)F)cc1	6.57	active
CHEMBL221	CHEMBL1075636	FC(F)(F)S(=O)(=O)Nc1ccncc1Nc2ccccc2Cl	6.72	active
CHEMBL221	CHEMBL1079876	COc1ccc(Nc2cnccc2NS(=O)(=O)C(F)(F)F)cc1	7	active
CHEMBL221	CHEMBL1077403	Cc1cccc(Nc2cnccc2NS(=O)(=O)C(F)(F)F)c1	6	active
CHEMBL221	CHEMBL1079875	COc1cccc(Nc2cnccc2NS(=O)(=O)C(F)(F)F)c1	6	active
CHEMBL221	CHEMBL1079878	CS(=O)(=O)Nc1ccncc1Nc2ccccc2Cl	6.32	active
CHEMBL221	CHEMBL538708	COc1ccc(cn1)c2cccc(Cn3c(CC(C)(C)C(=O)O)c(SC(C)(C)C)c4cc(OCc5ccccn5)ccc34)c2	6.38	active
CHEMBL221	CHEMBL225092	COc1ccc(Oc2cnccc2NS(=O)(=O)C(F)(F)F)cc1	6.59	active
CHEMBL221	CHEMBL148542	CS(=O)(=O)Nc1ccncc1Oc2ccccc2	6.39	active
CHEMBL221	CHEMBL1078374	Cc1ccccc1Nc2cnccc2NS(=O)(=O)C	6.25	active
CHEMBL221	CHEMBL90988	CS(=O)(=O)c1ccc(cc1)C2=C(C(=O)C23CCCC3)c4ccccc4	6.3	active
CHEMBL221	CHEMBL1290565	CCc1cc(OC(F)(F)F)cc2C=C(C(Oc12)C(F)(F)F)C(=O)O	6.3	active
CHEMBL221	CHEMBL1290564	Cc1cc(OC(F)(F)F)cc2C=C(C(Oc12)C(F)(F)F)C(=O)O	6.85	active
CHEMBL221	CHEMBL563	CC(C(=O)O)c1ccc(c(F)c1)c2ccccc2	7.68	active
CHEMBL221	CHEMBL1232083	CC(C)COc1c(Cl)cc2C=C([C@@H](Oc2c1Cl)C(F)(F)F)C(=O)O	8.7	active
CHEMBL221	CHEMBL75435	C[C@H](C(=O)O)c1cccc(c1)C(=O)c2ccccc2	8.35	active
CHEMBL221	CHEMBL13878	CC(C)(C)c1cc(cc(c1O)C(C)(C)C)C(=O)CCCC#C	6.6	active
CHEMBL221	CHEMBL16996	COc1ccc(cc1F)c2nc(NCc3ccccc3)sc2c4ccc(cc4)S(=O)(=O)N	8	active
CHEMBL221	CHEMBL3104556	Cc1c(CC(=O)NCCO[N+](=O)[O-])cc(c2ccc(cc2)S(=O)(=O)C)n1c3ccc(F)cc3	6.22	active
CHEMBL221	CHEMBL361504	CCc1onc(c2ccccc2)c1c3ccccc3	7.3	active
CHEMBL221	CHEMBL43520	Cc1csc(Sc2cc3C(=O)OCc3cc2NS(=O)(=O)C)n1	6.46	active
CHEMBL221	CHEMBL276800	CCCCC(=O)c1cc(c2SCCC(C)(C)c2c1)C(C)(C)C	6.4	active
CHEMBL221	CHEMBL365033	Cc1onc(c2ccccc2)c1c3ccccc3	7.05	active
CHEMBL221	CHEMBL2063559	Fc1ccc2\C(=C\c3ccc(cc3)c4ccccc4)\C=C(CC(=O)NS(=O)(=O)C(F)(F)F)c2c1	6.31	active
CHEMBL221	CHEMBL1034	[Na+].[O-]C(=O)Cc1ccccc1Nc2c(Cl)cccc2Cl	8.52	active
CHEMBL221	CHEMBL374168	FC(F)(F)S(=O)(=O)Nc1ccncc1Oc2ccc(Br)cc2	6.62	active
CHEMBL221	CHEMBL213029	COc1ccc2c(c1)c(CC(=O)O)c(C)n2c3ccnc4cc(Cl)ccc34	7.4	active
CHEMBL221	CHEMBL1830480	CC(C)c1ccc(OC(=O)CCc2cc(c3ccc(C)cc3)n(n2)c4ccc5ccccc5n4)cc1	7.85	active
CHEMBL221	CHEMBL1081856	Cc1ccccc1Nc2cnccc2NS(=O)(=O)C(F)(F)F	6.32	active
CHEMBL221	CHEMBL1669033	OC(=O)C1=Cc2cc(Cl)cc(c2OC1C(F)(F)F)c3ccc(Cl)cc3	6.62	active
CHEMBL221	CHEMBL1669032	OC(=O)C1=Cc2cc(Cl)cc(c2OC1C(F)(F)F)c3ccc(F)cc3	6.13	active
CHEMBL221	CHEMBL92154	CS(=O)(=O)c1ccc(cc1)C2=C(CC3(CC3)C2)c4ccc(F)cc4	6.85	active
CHEMBL221	CHEMBL496464	CSc1ccc(\C=C\2/C=C(CC(=O)O)c3cc(F)ccc23)cc1	6.94	active
CHEMBL221	CHEMBL1290434	NS(=O)(=O)c1ccc(cc1)C#Cc2cc(Cl)cc3C=C(C(Oc23)C(F)(F)F)C(=O)O	6.39	active
CHEMBL221	CHEMBL329919	NS(=O)(=O)c1ccc(cc1)n2nc(c3SCc4ccccc4c23)C(F)(F)F	6.4	active
CHEMBL221	CHEMBL1080405	CCc1cccc(Nc2cnccc2NS(=O)(=O)C(F)(F)F)c1	6.16	active
CHEMBL221	CHEMBL1275972	CC(C(=O)O)c1ccc(C[C@H]2CCC[C@@H]2O)cc1F	6.22	active
CHEMBL221	CHEMBL224136	CS(=O)(=O)Nc1ccncc1Oc2ccc(Cl)cc2Cl	6.21	active
CHEMBL221	CHEMBL1908355	NC(=O)N1C(=O)\C(=C(/O)\c2cccs2)\c3cc(Cl)ccc13	7.26	active
CHEMBL221	CHEMBL316455	NS(=O)(=O)c1ccc(cc1)n2nc(c3SCc4cc(F)ccc4c23)C(F)(F)F	6.57	active
CHEMBL221	CHEMBL291338	Oc1c(Cl)cc(Cl)cc1C(=O)Nc2ccc(Cl)c(Cl)c2	6.18	active
CHEMBL221	CHEMBL1333512	N(c1ccccc1)c2ccc(Nc3ccccc3)cc2	6.59	active
CHEMBL221	CHEMBL1288618	OC(=O)C1=Cc2cc(Cl)cc(C=C)c2OC1C(F)(F)F	6.85	active
CHEMBL221	CHEMBL37414	Cc1csc(Sc2cc3C(=O)CCc3cc2NS(=O)(=O)C)n1	6.21	active
CHEMBL221	CHEMBL91118	CS(=O)(=O)c1ccc(cc1)C2=C(C(=C)C2)c3ccccc3	6.27	active
CHEMBL221	CHEMBL444396	CC(C(=O)OCCO[N+](=O)[O-])c1cccc(c1)C(=O)c2ccccc2	6.35	active
CHEMBL221	CHEMBL275809	COc1ccc(cc1)c2nc(sc2c3ccc(OC)cc3)C(=O)N4CCN(C)CC4	7.5	active
CHEMBL221	CHEMBL2323522	COc1ccc2c(c1)c3CC(CCc3n2C(=O)c4ccc(Cl)cc4)C(=O)O	6.12	active
CHEMBL221	CHEMBL276324	NS(=O)(=O)c1ccc(cc1)c2sc(COc3cc(Cl)cc(Cl)c3)nc2c4ccc(F)cc4	6.92	active
CHEMBL221	CHEMBL92443	CC1(C)C(=C)C(=C1c2ccc(cc2)S(=O)(=O)C)c3ccccc3	6.92	active
CHEMBL221	CHEMBL224400	FC(F)(F)S(=O)(=O)Nc1ccncc1Nc2ccccc2	6.74	active
CHEMBL221	CHEMBL526643	CC(COC(=O)C(C)c1ccc(cc1)C(=O)c2cccs2)O[N+](=O)[O-]	6.24	active
CHEMBL221	CHEMBL1079335	FC(F)(F)S(=O)(=O)Nc1ccncc1Nc2cccc(Br)c2	6.04	active
CHEMBL221	CHEMBL538418	CCCCNc1nc(cc(n1)C(F)(F)F)c2ccc(cc2)S(=O)(=O)N	6.15	active
CHEMBL221	CHEMBL175	CC(C)Cc1ccc(cc1)[C@H](C)C(=O)O	7	active
CHEMBL221	CHEMBL561609	NS(=O)(=O)c1ccc(cc1)c2cc(nc(NC3CCCCC3)n2)C(F)(F)F	6.78	active
CHEMBL221	CHEMBL147189	CCc1ccc(\C=C\S(=O)(=O)N)cc1C(=O)c2ccccc2	6.7	active
CHEMBL221	CHEMBL2380863	Cc1onc(c2ccccc2Cl)c1c3ccccc3	6.57	active
CHEMBL221	CHEMBL91832	CC1(C)C(=O)C(=C1c2ccc(cc2)S(=O)(=O)C)c3ccc(F)cc3	6.43	active
CHEMBL221	CHEMBL1288539	CCc1ccc2OC(C(=Cc2c1)C(=O)O)C(F)(F)F	6.92	active
CHEMBL221	CHEMBL954	CCN(CC)CCOc1ccc(cc1)\C(=C(\Cl)/c2ccccc2)\c3ccccc3	6.46	active
CHEMBL221	CHEMBL956	CC(C(=O)O)c1ccc(cc1)C(=O)c2cccs2	6.25	active
CHEMBL221	CHEMBL3113231	Cc1ccc(Nc2cnccc2NS(=O)(=O)C(F)(F)F)cc1C	6.15	active
CHEMBL221	CHEMBL1830471	Cc1ccc(cc1)c2cc(CCC(=O)N3CCN(Cc4ccc(cc4)C(C)(C)C)CC3)nn2c5ccc6ccccc6n5	7.39	active
CHEMBL221	CHEMBL828	N1c2ccccc2Sc3ccccc13	6.71	active
CHEMBL221	CHEMBL1830479	CCOC(=O)C1CCN(CC1)C(=O)CCc2cc(c3ccc(C)cc3)n(n2)c4ccc5ccccc5n4	6.05	active
CHEMBL221	CHEMBL1830478	CC(C)c1ccc(OC(=O)CCc2cc(c3ccc(C)cc3)n(n2)c4ccccc4)cc1	6.52	active
CHEMBL221	CHEMBL1230348	OC(=O)C1=Cc2cc(Cl)cc(Cl)c2O[C@@H]1C(F)(F)F	6.16	active
CHEMBL221	CHEMBL2346675	CS(=O)(=O)c1ccc(cc1)c2[nH]c(nc2c3ccc(F)cc3)S(=O)(=O)C	6.41	active
CHEMBL221	CHEMBL13980	CCCC(=O)c1cc(c2OCC(C)(C)c2c1)C(C)(C)C	7.02	active
CHEMBL221	CHEMBL497507	CC(C(=O)OCCO[N+](=O)[O-])c1ccc(cc1)C(=O)c2cccs2	6.24	active
CHEMBL221	CHEMBL147165	FC(F)(F)S(=O)(=O)Nc1ccncc1Oc2ccccc2	6.85	active
CHEMBL221	CHEMBL1079073	FC(F)(F)S(=O)(=O)Nc1ccncc1NC2CCCCCC2	6.12	active
CHEMBL221	CHEMBL509	Cc1ccc(Cl)c(Nc2ccccc2C(=O)O)c1Cl	6.68	active
CHEMBL221	CHEMBL139	OC(=O)Cc1ccccc1Nc2c(Cl)cccc2Cl	7.79	active
CHEMBL221	CHEMBL319244	Oc1ccc(\C=C\C(=O)OCCc2ccccc2)cc1O	6.08	active
CHEMBL221	CHEMBL3114664	Nc1onc(c2oc(Cl)cc2)c1c3ccccc3	6.24	active
CHEMBL221	CHEMBL1945285	CC(C)Cc1ccc(cc1)[C@H](CF)C(=O)O	8.91	active
CHEMBL221	CHEMBL1020	Cc1ccc(cc1)C(=O)c2ccc(CC(=O)O)n2C	7.39	active
CHEMBL221	CHEMBL224612	FC(F)(F)S(=O)(=O)Nc1ccncc1Sc2ccccc2	6.39	active
CHEMBL221	CHEMBL300982	CC1(C)Cc2c(c3ccccc3)c(c(CC(=O)O)n2C1)c4ccc(Cl)cc4	6.8	active
CHEMBL221	CHEMBL1814813	CN=[S+](C)([O-])c1ccc(cc1)C2=C(C(=O)OC2)c3ccccc3	7.37	active
CHEMBL221	CHEMBL17739	NS(=O)(=O)c1ccc(cc1)c2sc(nc2c3ccc(F)cc3)c4ccccc4Cl	7.1	active
CHEMBL221	CHEMBL289731	CCc1csc(Sc2cc3C(=O)CCc3cc2NS(=O)(=O)C)n1	4.85	inactive
CHEMBL221	CHEMBL1710350	COC(=O)c1c(onc1c2ccccc2)c3ccccc3	4.76	inactive
CHEMBL221	CHEMBL398087	OC(=O)Cc1ccn(c1)c2ccccc2F	4.97	inactive
CHEMBL221	CHEMBL550126	CCCCOc1nc(cc(n1)C(F)(F)F)c2ccc(cc2)S(=O)(=O)C	4.76	inactive
CHEMBL221	CHEMBL1275921	[Na+].CC(C(=O)[O-])c1ccc(CC2CCCC2=O)cc1F	4.62	inactive
CHEMBL221	CHEMBL865	Cc1onc(c2ccccc2)c1c3ccc(cc3)S(=O)(=O)N	4.52	inactive
CHEMBL221	CHEMBL2063854	CC(C(=O)O)c1ccc(Cc2cocc2)cc1F	4.52	inactive
CHEMBL221	CHEMBL36815	CC(C)c1oc(c2ccc(c(F)c2)S(=O)(=O)N)c(n1)C3CCCCC3	4.53	inactive
CHEMBL221	CHEMBL17161	CSc1cc(N)ccc1N=Nc2ccc(cc2)S(=O)(=O)N	4.63	inactive
CHEMBL221	CHEMBL494905	CCOC(=O)C(O)c1cc(c2ccc(cc2)S(=O)(=O)C)n(c1C)c3cccc(F)c3	4.67	inactive
CHEMBL221	CHEMBL561891	CS(=O)(=O)c1ccc(cc1)c2cc(nc(NC3CCCCC3)n2)C(F)(F)F	4.94	inactive
CHEMBL221	CHEMBL539663	CCC(C)Nc1nc(cc(n1)C(F)(F)F)c2ccc(cc2)S(=O)(=O)C	4.21	inactive
CHEMBL221	CHEMBL183653	Cc1[nH]c2cc(ccc2c1Sc3ccccn3)S(=O)(=O)C	4.52	inactive
CHEMBL221	CHEMBL274990	CS(=O)(=O)c1ccc(cc1)n2nc(cc2c3ccc(F)cc3)C(F)(F)F	4.49	inactive
CHEMBL221	CHEMBL1164949	Cl.COC1(CCOCC1)c2cc(F)cc(OCCCN3CCc4c(C3)c5ccccc5n4C(=O)c6ccccc6)c2	4.74	inactive
CHEMBL221	CHEMBL2334129	CCCN(CCC)C(=O)\C=C\c1c(OC)cc(OC)cc1\C=C\c2ccc(OC)cc2	4.34	inactive
CHEMBL221	CHEMBL1229205	COc1cnc(nc1)c2ccc(Cn3c(CC(C)(C)C(=O)O)c(SC(C)(C)C)c4cc(OCc5ccc(C)cn5)ccc34)cc2	4.6	inactive
CHEMBL221	CHEMBL2380871	CC(=O)OCc1onc(c2oc(Cl)cc2)c1c3ccccc3	4.88	inactive
CHEMBL221	CHEMBL1289129	CCCc1cc(OC(F)(F)F)cc2C=C([C@H](Oc12)C(F)(F)F)C(=O)O	4.14	inactive
CHEMBL221	CHEMBL1289128	CCCc1cc(OC(F)(F)F)cc2C=C([C@@H](Oc12)C(F)(F)F)C(=O)O	4	inactive
CHEMBL221	CHEMBL428710	CS(=O)(=O)c1ccc(cc1)C2=C(C(=O)CC2)c3cc(Cl)ccn3	4.47	inactive
CHEMBL221	CHEMBL360343	Cc1[nH]c2cc(ccc2c1Oc3ccc(Cl)cc3Cl)S(=O)(=O)C	4.48	inactive
CHEMBL221	CHEMBL442166	COc1ccc(cc1F)c2ccccc2c3ccc(cc3)S(=O)(=O)N	4.88	inactive
CHEMBL221	CHEMBL45583	CS(=O)(=O)c1ccc(cc1)c2cc(cnc2OCC3(O)CCCC3)C(F)(F)F	4.08	inactive
CHEMBL221	CHEMBL126303	CC1=CC(=O)C(=C(O1)c2ccc(cc2)S(=O)(=O)C)Oc3ccccc3C	4.64	inactive
CHEMBL221	CHEMBL3113227	O=S(=O)(C1CC1)N(c2ccncc2Nc3ccccc3)S(=O)(=O)C4CC4	4.71	inactive
CHEMBL221	CHEMBL370562	Oc1ccc(cc1)c2cn(c3ccc(O)cc3)c(n2)c4ccc(O)cc4	4.91	inactive
CHEMBL221	CHEMBL1814722	[Na+].COc1ccc(cc1)c2cc(CC3CCCC3=O)ccc2C(C)C(=O)[O-]	4.13	inactive
CHEMBL221	CHEMBL94935	NS(=O)(=O)c1ccc(cc1)n2nc(c3CCc4ccccc4c23)C(F)(F)F	4.87	inactive
CHEMBL221	CHEMBL446198	COC(=O)c1cc(ccc1O)\N=C\c2ccc(cc2)S(=O)(=O)N	4.62	inactive
CHEMBL221	CHEMBL1288590	OC(=O)C1=Cc2c(Cl)ccc(Cl)c2OC1C(F)(F)F	4.96	inactive
CHEMBL221	CHEMBL212918	NS(=O)(=O)c1ccc(cc1)N=Nc2ccc(OC(=O)Nc3ccccc3)c(OC(=O)Nc4ccccc4)c2	4.46	inactive
CHEMBL221	CHEMBL17062	Cc1nc(c2ccc(cc2)S(=O)(=O)N)c(s1)c3ccccc3	4.14	inactive
CHEMBL221	CHEMBL237400	COc1cc2c(CC(=O)NCCCO[N+](=O)[O-])c(C)n(C(=O)c3ccc(Cl)cc3)c2cc1Cl	4.8	inactive
CHEMBL221	CHEMBL127190	CC1=CC(=O)C(=C(O1)c2ccc(cc2)S(=O)(=O)C)c3ccc(Cl)c(Cl)c3	4.43	inactive
CHEMBL221	CHEMBL184122	COc1ccc(cc1Cl)c2c(F)c(F)ccc2c3ccc(cc3)S(=O)(=O)N	4.72	inactive
CHEMBL221	CHEMBL517675	CCCOCCc1cc(c2ccc(cc2)S(=O)(=O)C)n(c1C)c3ccccc3	4.07	inactive
CHEMBL221	CHEMBL2063852	CC(C(=O)O)c1ccc(Cc2occc2)cc1F	4.67	inactive
CHEMBL221	CHEMBL2063853	CC(C(=O)O)c1ccc(Cc2cccs2)cc1F	4.7	inactive
CHEMBL221	CHEMBL359563	Cc1[nH]c2cc(ccc2c1Oc3ccc(F)cc3F)S(=O)(=O)C	4.48	inactive
CHEMBL221	CHEMBL2391054	Cc1c(cc(c2ccc(cc2)S(=O)(=O)C)n1c3cccc(F)c3)C#N	4.3	inactive
CHEMBL221	CHEMBL255174	COC(=O)c1ccc(cc1)\N=C\c2ccc(cc2)S(=O)(=O)N	4.25	inactive
CHEMBL221	CHEMBL270243	NS(=O)(=O)c1ccc(cc1)\N=C\c2cccc(O)c2	4.42	inactive
CHEMBL221	CHEMBL190083	C[C@@H](C(=O)O)c1ccc(c(F)c1)c2ccccc2	4.36	inactive
CHEMBL221	CHEMBL1814728	[Na+].CC(C(=O)[O-])c1ccc(C[C@H]2CCC[C@H]2O)cc1c3ccc(O)cc3	4.33	inactive
CHEMBL221	CHEMBL386992	NS(=O)(=O)c1ccc(cc1)N=Nc2ccc(O)c(O)c2	4.22	inactive
CHEMBL221	CHEMBL37481	CCc1oc(c2ccc(c(F)c2)S(=O)(=O)N)c(n1)C3CCCCC3	4.33	inactive
CHEMBL221	CHEMBL1630243	CCN(C)Cc1cc2OC(C(=Cc2cc1Cl)C(=O)O)C(F)(F)F	4	inactive
CHEMBL221	CHEMBL1630244	CC(C)N(C)Cc1cc2OC(C(=Cc2cc1Cl)C(=O)O)C(F)(F)F	4	inactive
CHEMBL221	CHEMBL1630245	CC1CCC(C)N1Cc2cc3OC(C(=Cc3cc2Cl)C(=O)O)C(F)(F)F	4	inactive
CHEMBL221	CHEMBL1630246	CC(C)N(C(C)C)c1cc2OC(C(=Cc2cc1Cl)C(=O)O)C(F)(F)F	4	inactive
CHEMBL221	CHEMBL1630247	CC1CCCC(C)N1Cc2cc3OC(C(=Cc3cc2Cl)C(=O)O)C(F)(F)F	4	inactive
CHEMBL221	CHEMBL185547	Cc1ccc(cc1Cl)c2c(F)c(F)ccc2c3ccc(cc3)S(=O)(=O)N	4.78	inactive
CHEMBL221	CHEMBL1290684	CCc1cc(OC(F)(F)F)cc2C=C([C@H](Oc12)C(F)(F)F)C(=O)O	4.7	inactive
CHEMBL221	CHEMBL237207	COc1ccc2c(c1)c(CCNS(=O)(=O)CCCO[N+](=O)[O-])c(C)n2C(=O)c3ccc(Cl)cc3	4.96	inactive
CHEMBL221	CHEMBL1630237	OC(=O)C1=Cc2c(OC1C(F)(F)F)ccc(Cl)c2c3ccccc3	4.16	inactive
CHEMBL221	CHEMBL1630236	OC(=O)C1=Cc2c(OC1C(F)(F)F)ccc(Cl)c2Sc3ccccc3	4.31	inactive
CHEMBL221	CHEMBL1630233	CCc1c(Cl)ccc2OC(C(=Cc12)C(=O)O)C(F)(F)F	4.18	inactive
CHEMBL221	CHEMBL1164539	Cl.CS(=O)(=O)c1ccc2c(c1)c3CNCCc3n2C(=O)c4ccccc4	4.61	inactive
CHEMBL221	CHEMBL551419	CS(=O)(=O)c1ccc(cc1)c2cc(nc(OCC3CCCC3)n2)C(F)(F)F	4.16	inactive
CHEMBL221	CHEMBL1078682	COc1cccc(Nc2cnccc2NS(=O)(=O)C)c1	4.6	inactive
CHEMBL221	CHEMBL1425	Sc1ncnc2nc[nH]c12	4.79	inactive
CHEMBL221	CHEMBL362093	Cc1[nH]c2cc(ccc2c1Oc3ccc(F)cc3)S(=O)(=O)C	4.43	inactive
CHEMBL221	CHEMBL2323507	COc1ccc2c(c1)c(C)c(CCC(=O)O)n2C(=O)c3ccc(Cl)cc3	4	inactive
CHEMBL221	CHEMBL800	Cc1c(CC(=O)O)c2cc(O)ccc2n1C(=O)c3ccc(Cl)cc3	4.81	inactive
CHEMBL221	CHEMBL1290459	OC(=O)C1=Cc2cc(OC(F)(F)F)ccc2OC1C(F)(F)F	4.77	inactive
CHEMBL221	CHEMBL24009	CS(=O)(=O)c1ccc(cc1)C2=C(C(=O)CC2)c3cc(F)cc(F)c3	4.21	inactive
CHEMBL221	CHEMBL23556	CS(=O)(=O)c1ccc(cc1)C2=C(\C=C\c3ccc(F)cc3)C(=O)CC2	4.57	inactive
CHEMBL221	CHEMBL1288642	Cc1cc2O[C@H](C(=Cc2c(C)c1Cl)C(=O)O)C(F)(F)F	4.51	inactive
CHEMBL221	CHEMBL605820	CC(C)OC(=O)Cc1cc(c2ccc(cc2)S(=O)(=O)C)n(c1C)c3ccccc3	4.7	inactive
CHEMBL221	CHEMBL183970	Cc1[nH]c2cc(ccc2c1Cc3ccc(F)cc3F)S(=O)(=O)C	4.01	inactive
CHEMBL221	CHEMBL15014	CCC1(C)COc2ccc(cc12)C(=O)CCCC3CC3	4.7	inactive
CHEMBL221	CHEMBL405744	NS(=O)(=O)c1ccc(cc1)\N=C\c2ccc(O)c(c2)C(=O)O	4.07	inactive
CHEMBL221	CHEMBL184281	COc1ccc(Sc2c(C)[nH]c3cc(ccc23)S(=O)(=O)C)cc1	4.74	inactive
CHEMBL221	CHEMBL2380877	COC(=O)c1c(onc1c2oc(Cl)cc2)c3ccccc3	4.76	inactive
CHEMBL221	CHEMBL329688	COc1ccc(cc1)C2SCC(=O)N2CCN3C(SCC3=O)c4ccc(OC)cc4	4.27	inactive
CHEMBL221	CHEMBL559056	CC(C)c1ncc(c2ccc(cc2)S(=O)(=O)C)c(n1)c3ccc(F)cc3	5	inactive
CHEMBL221	CHEMBL2333742	COc1ccc(\C=C\c2cc(OC)cc(OC)c2\C=C\C(=O)NCCCl)cc1	4.49	inactive
CHEMBL221	CHEMBL2333743	COc1ccc(\C=C\c2cc(OC)cc(OC)c2\C=C\C(=O)NCCCCl)cc1	4.42	inactive
CHEMBL221	CHEMBL1922660	CCOc1ccc(cn1)c2ccc(Cn3c(CC(C)(C)C(=O)O)c(SC(C)(C)C)c4cc(OCc5ccc(C)cn5)ccc34)cc2	4.24	inactive
CHEMBL221	CHEMBL184341	COc1ccc(cc1C)c2c(F)c(F)ccc2c3ccc(cc3)S(=O)(=O)N	4.96	inactive
CHEMBL221	CHEMBL126369	COc1ccc(OC2=C(OC(=CC2=O)C)c3ccc(cc3)S(=O)(=O)C)c(Cl)c1	4.86	inactive
CHEMBL221	CHEMBL182820	COc1ccc(cc1F)c2c(F)c(F)ccc2c3ccc(cc3)S(=O)(=O)N	4.65	inactive
CHEMBL221	CHEMBL183101	COC(=O)c1[nH]c2cc(ccc2c1Sc3ccc(F)cc3F)S(=O)(=O)C	4.76	inactive
CHEMBL221	CHEMBL1288696	Cc1c(C)c2O[C@H](C(=Cc2cc1Cl)C(=O)O)C(F)(F)F	4	inactive
CHEMBL221	CHEMBL1288697	Cc1cc(C)c2O[C@@H](C(=Cc2c1)C(=O)O)C(F)(F)F	4	inactive
CHEMBL221	CHEMBL563322	CS(=O)(=O)c1ccc(cc1)c2cc(nc(NCC3CCOCC3)n2)C(F)(F)F	4	inactive
CHEMBL221	CHEMBL270886	COc1ccc(cc1OC)\N=C\c2ccc(cc2)S(=O)(=O)N	4.5	inactive
CHEMBL221	CHEMBL2333745	COc1ccc(\C=C\c2cc(OC)cc(OC)c2\C=C\C(=O)NC(C)C)cc1	4.39	inactive
CHEMBL221	CHEMBL330516	CC1(C)\C(=N/O)\C(=C1c2ccc(cc2)S(=O)(=O)C)c3ccccc3	4.47	inactive
CHEMBL221	CHEMBL125460	CC1=CC(=O)C(=C(O1)c2ccc(cc2)S(=O)(=O)C)Oc3ccc(Br)cc3F	4.64	inactive
CHEMBL221	CHEMBL1288601	COc1cc(Cl)c2OC(C(=Cc2c1)C(=O)O)C(F)(F)F	4.59	inactive
CHEMBL221	CHEMBL2334139	CCNC(=O)\C=C\c1c(OC)cc(OC)cc1\C=C\c2ccc(OC)cc2	4.45	inactive
CHEMBL221	CHEMBL2334134	COc1ccc(\C=C\c2cc(OC)cc(OC)c2\C=C\C(=O)N(CC=C)CC=C)cc1	4.46	inactive
CHEMBL221	CHEMBL1078091	CS(=O)(=O)Nc1ccncc1Nc2cccc(Br)c2	4.7	inactive
CHEMBL221	CHEMBL377353	NS(=O)(=O)c1ccc(cc1)N=Nc2ccc(O)c(c2)C(=O)O	4.5	inactive
CHEMBL221	CHEMBL184613	Cc1ccc2c(c3ccc(cc3)S(=O)(=O)C)c(nn2n1)c4ccccc4	4.36	inactive
CHEMBL221	CHEMBL2262934	Cc1c(CC(=O)O)cc(cc1c2ccccc2)c3ccccc3	4.77	inactive
CHEMBL221	CHEMBL2333735	COc1ccc(\C=C\c2cc(OC)cc(OC)c2\C=C\C(=O)N3CCC(Cl)CC3)cc1	4.39	inactive
CHEMBL221	CHEMBL215872	NS(=O)(=O)c1ccc(cc1)N=Nc2ccc(O)c(Cl)c2	4.48	inactive
CHEMBL221	CHEMBL1078378	CCc1cccc(Nc2cnccc2NS(=O)(=O)C)c1	4.22	inactive
CHEMBL221	CHEMBL2333739	COc1ccc(\C=C\c2cc(OC)cc(OC)c2\C=C\C(=O)N3CCSCC3)cc1	4.34	inactive
CHEMBL221	CHEMBL289653	Cc1oc(c2ccc(c(F)c2)S(=O)(=O)N)c(n1)c3ccc(F)cc3	4.4	inactive
CHEMBL221	CHEMBL213326	COc1ccc(cc1OC)N=Nc2ccc(cc2)S(=O)(=O)N	4.21	inactive
CHEMBL221	CHEMBL363767	Cc1[nH]c2cc(ccc2c1Sc3ccc(F)cc3F)S(=O)(=O)C	4.74	inactive
CHEMBL221	CHEMBL289262	CS(=O)(=O)Nc1cc2CCC(=O)c2cc1Sc3nccs3	4.89	inactive
CHEMBL221	CHEMBL1275940	[Na+].CC(C(=O)[O-])c1ccc(CC2CCCC2=O)cc1Br	4.52	inactive
CHEMBL221	CHEMBL1288772	Cc1c(C)c2OC(C(=Cc2cc1Cl)C(=O)O)C(F)(F)F	4.44	inactive
CHEMBL221	CHEMBL1288771	Cc1cc2OC(C(=Cc2c(C)c1Cl)C(=O)O)C(F)(F)F	4.53	inactive
CHEMBL221	CHEMBL270256	CCOc1cc(\C=N\c2ccc(cc2)S(=O)(=O)N)ccc1O	4.32	inactive
CHEMBL221	CHEMBL1290321	OC(=O)C1=Cc2cc(Cl)cc(C#Cc3ccccc3)c2OC1C(F)(F)F	4.48	inactive
CHEMBL221	CHEMBL66552	[Na+].CC(C(=O)[O-])c1ccc(CC2CCCC2=O)cc1	4.63	inactive
CHEMBL221	CHEMBL364966	CS(=O)(=O)c1ccc(cc1)c2cc(cnc2C(=O)c3ccccc3)C(F)(F)F	4.85	inactive
CHEMBL221	CHEMBL589812	CC(C)OC(=O)Cc1cc(c2ccc(cc2)S(=O)(=O)C)n(c1C)c3cccc(F)c3	4.62	inactive
CHEMBL221	CHEMBL1922655	Cc1ccc(COc2ccc3c(c2)c(SC(C)(C)C)c(CC(C)(C)C(=O)O)n3Cc4ccc(cc4)c5cc(ccn5)C(F)(F)F)nc1	4.74	inactive
CHEMBL221	CHEMBL213939	CC(C)c1ccc(NC(=O)Oc2ccc(cc2OC(=O)Nc3ccc(cc3)C(C)C)N=Nc4ccc(cc4)S(=O)(=O)N)cc1	4.58	inactive
CHEMBL221	CHEMBL296370	C[C@H](CO)Sc1ncc(cc1c2ccc(cc2)S(=O)(=O)C)C(F)(F)F	4.54	inactive
CHEMBL221	CHEMBL1630223	OC(=O)C1=Cc2c(OC1C(F)(F)F)ccc(Cl)c2Oc3ccccc3	4.4	inactive
CHEMBL221	CHEMBL1669039	Cc1ccc(cc1F)c2cc(Cl)cc3C=C(C(Oc23)C(F)(F)F)C(=O)O	4.61	inactive
CHEMBL221	CHEMBL389485	CCCS(=O)(=O)Nc1ccncc1Oc2ccccc2	4.74	inactive
CHEMBL221	CHEMBL270043	COc1ccc(\C=N\c2ccc(cc2)S(=O)(=O)N)cc1O	4.36	inactive
CHEMBL221	CHEMBL184375	Cc1ccc(cc1C)c2c(F)c(F)ccc2c3ccc(cc3)S(=O)(=O)N	4.83	inactive
CHEMBL221	CHEMBL184076	Cc1ccc(cc1)c2c(F)c(F)ccc2c3ccc(cc3)S(=O)(=O)N	4.77	inactive
CHEMBL221	CHEMBL184075	Cc1[nH]c2cc(ccc2c1Oc3ccc(Cl)cc3)S(=O)(=O)C	4.92	inactive
CHEMBL221	CHEMBL1630254	CC(C)CSc1cc2O[C@@H](C(=Cc2cc1Cl)C(=O)O)C(F)(F)F	4.65	inactive
CHEMBL221	CHEMBL1288554	OC(=O)C1=Cc2cc(Cl)c(Cl)cc2OC1C(F)(F)F	4.02	inactive
CHEMBL221	CHEMBL294715	NS(=O)(=O)c1ccc(cc1)c2ccccc2c3ccc(F)cc3	4.72	inactive
CHEMBL221	CHEMBL270263	NS(=O)(=O)c1ccc(cc1)\N=C\c2ccc(O)c(O)c2	4.64	inactive
CHEMBL221	CHEMBL270264	COc1cc(\C=N\c2ccc(cc2)S(=O)(=O)N)ccc1O	4.11	inactive
CHEMBL221	CHEMBL127153	CC1=CC(=O)C(=C(O1)c2ccc(cc2)S(=O)(=O)C)Oc3ccc(C)cc3Cl	4.78	inactive
CHEMBL221	CHEMBL300710	CC(C)(O)CSc1ncc(cc1c2ccc(cc2)S(=O)(=O)C)C(F)(F)F	4.41	inactive
CHEMBL221	CHEMBL362138	Cc1[nH]c2cc(ccc2c1Cc3ccc(F)cc3)S(=O)(=O)C	4.19	inactive
CHEMBL221	CHEMBL49394	CS(=O)(=O)c1ccc(cc1)c2cc(cnc2N3CCCC(CO)C3)C(F)(F)F	4.39	inactive
CHEMBL221	CHEMBL550537	CC(C)(C)Oc1nc(cc(n1)C(F)(F)F)c2ccc(cc2)S(=O)(=O)C	4.28	inactive
CHEMBL221	CHEMBL2333737	COc1ccc(\C=C\c2cc(OC)cc(OC)c2\C=C\C(=O)N3CCN(C)CC3)cc1	4.41	inactive
CHEMBL221	CHEMBL552145	CS(=O)(=O)c1ccc(cc1)c2cnc(CCc3ccccc3)nc2c4ccc(F)cc4	4.53	inactive
CHEMBL221	CHEMBL1669038	CC(C)Cc1ccc(cc1)c2cc(Cl)cc3C=C(C(Oc23)C(F)(F)F)C(=O)O	4.58	inactive
CHEMBL221	CHEMBL1669035	CCc1ccc(cc1)c2cc(Cl)cc3C=C(C(Oc23)C(F)(F)F)C(=O)O	4.75	inactive
CHEMBL221	CHEMBL1669037	CCSc1ccc(cc1)c2cc(Cl)cc3C=C(C(Oc23)C(F)(F)F)C(=O)O	4.12	inactive
CHEMBL221	CHEMBL1669036	CCOc1ccc(cc1)c2cc(Cl)cc3C=C(C(Oc23)C(F)(F)F)C(=O)O	4.49	inactive
CHEMBL221	CHEMBL2333733	COc1ccc(\C=C\c2cc(OC)cc(OC)c2\C=C\C(=O)N3CC(C)CC(C)C3)cc1	4.35	inactive
CHEMBL221	CHEMBL442767	CC1=CC(=O)C(=C(O1)c2ccc(cc2)S(=O)(=O)C)Oc3ccc(Cl)cc3F	4.73	inactive
CHEMBL221	CHEMBL1163229	Cl.COC1(CCOCC1)c2cc(F)cc(OCCCN3CCc4c(C3)c5cc(ccc5n4C(=O)c6ccccc6)S(=O)(=O)C)c2	4.62	inactive
CHEMBL221	CHEMBL271962	Cc1ccc(cc1)\N=C\c2ccc(cc2)S(=O)(=O)N	4.2	inactive
CHEMBL221	CHEMBL1163221	Cl.COc1ccc2c(c1)c3CN(CCCOc4cc(F)cc(c4)C5(CCOCC5)OC)CCc3n2C(=O)c6c(Cl)cc(Cl)cc6Cl	4.44	inactive
CHEMBL221	CHEMBL362290	Cc1[nH]c2cc(ccc2c1Sc3ccc(F)cc3)S(=O)(=O)C	4.25	inactive
CHEMBL221	CHEMBL1814709	[Na+].CC(C(=O)[O-])c1ccc(CC2CCCC2=O)cc1[N+](=O)[O-]	4.03	inactive
CHEMBL221	CHEMBL363102	CS(=O)(=O)c1ccc(cc1)c2c(nn3ncccc23)c4cccc(F)c4	4.23	inactive
CHEMBL221	CHEMBL3113225	Oc1ccc(Nc2cnccc2NS(=O)(=O)C(F)(F)F)cc1	4.74	inactive
CHEMBL221	CHEMBL2391048	Cc1c(C=O)cc(c2ccc(cc2)S(=O)(=O)C)n1c3ccc(F)c(F)c3	4.15	inactive
CHEMBL221	CHEMBL23610	CS(=O)(=O)c1ccc(cc1)C2=C(Oc3cc(F)cc(F)c3)C(=O)CC2	4.03	inactive
CHEMBL221	CHEMBL1316	CC(C(=O)O)c1ccc2c(c1)[nH]c3ccc(Cl)cc23	4.23	inactive
CHEMBL221	CHEMBL408865	CN(C)c1ccc(cc1)\N=C\c2ccc(cc2)S(=O)(=O)N	4.19	inactive
CHEMBL221	CHEMBL94494	Cc1cc2CSc3c(c2cc1F)n(nc3C(F)(F)F)c4ccc(cc4)S(=O)(=O)N	4.95	inactive
CHEMBL221	CHEMBL2063730	CC(C(=O)O)c1ccc(NC2CCCC2)cc1F	4.81	inactive
CHEMBL221	CHEMBL224781	[O-][S+](c1ccccc1)c2cnccc2NS(=O)(=O)C(F)(F)F	4.59	inactive
CHEMBL221	CHEMBL185528	Cc1[nH]c2cc(ccc2c1Cc3ccc(Cl)cc3)S(=O)(=O)C	4.15	inactive
CHEMBL221	CHEMBL195437	CCCCCCCCc1ccc(O)cc1	4.99	inactive
CHEMBL221	CHEMBL2333751	COc1ccc(\C=C\c2cc(OC)cc(OC)c2\C=C\C(=O)NCc3occc3)cc1	4.54	inactive
CHEMBL221	CHEMBL508588	CN(C)\C=N\S(=O)(=O)c1ccc(cc1)n2cc(\C=N/N=C/3\SC=C(N3c4ccc(C)cc4)c5ccc(Br)cc5)c(n2)c6ccccc6	4.02	inactive
CHEMBL221	CHEMBL562791	CS(=O)(=O)c1ccc(cc1)c2cc(nc(OC3CCC3)n2)C(F)(F)F	4.72	inactive
CHEMBL221	CHEMBL15058	CC(C)(C)c1cc(cc2c1OCCC2(C)C)C(=O)CCCC3CC3	4.7	inactive
CHEMBL221	CHEMBL41405	CS(=O)(=O)Nc1cc2COC(=O)c2cc1Sc3nc(C=C)cs3	4.92	inactive
CHEMBL221	CHEMBL1288467	OC(=O)C1=Cc2cc(Cl)ccc2OC1C(F)(F)F	4.53	inactive
CHEMBL221	CHEMBL14735	CC1(C)COc2ccc(cc12)C(=O)CCCC3CC3	4.6	inactive
CHEMBL221	CHEMBL236433	C[C@H](C(=O)O)c1ccc2OCCOc2c1	4.89	inactive
CHEMBL221	CHEMBL1290801	Cc1cc(OC(F)(F)F)cc2C=C([C@@H](Oc12)C(F)(F)F)C(=O)O	4.2	inactive
CHEMBL221	CHEMBL1290803	CCc1cc(OC(F)(F)F)cc2C=C([C@@H](Oc12)C(F)(F)F)C(=O)O	4	inactive
CHEMBL221	CHEMBL7162	CS(=O)(=O)Nc1ccc(cc1OC2CCCCC2)[N+](=O)[O-]	4.45	inactive
CHEMBL221	CHEMBL407019	NS(=O)(=O)c1ccc(\C=N\c2ccccc2)cc1	4.2	inactive
CHEMBL221	CHEMBL178687	COc1ccc2c(c1)c(CCC(=O)O)c(C)n2C(=O)c3ccc(Cl)cc3	4.31	inactive
CHEMBL221	CHEMBL338457	CC1=CC(=O)C(=C(O1)c2ccc(cc2)S(=O)(=O)C)Oc3ccc(Br)cc3Cl	4.45	inactive
CHEMBL221	CHEMBL272622	NS(=O)(=O)c1ccc(\C=N\c2ccc(F)cc2)cc1	4.1	inactive
CHEMBL221	CHEMBL236238	OC(=O)Cc1cccn1c2ccccc2F	4.7	inactive
CHEMBL221	CHEMBL1922532	COc1ccc(cn1)c2ccc(Cn3c(CC(C)(C)C(=O)O)c(SC(C)(C)C)c4cc(OCc5ccc(C)cn5)ccc34)cc2	4.83	inactive
CHEMBL221	CHEMBL17101	Cc1nc(c2ccccc2)c(s1)c3ccc(cc3)S(=O)(=O)N	4.47	inactive
CHEMBL221	CHEMBL366102	NS(=O)(=O)c1ccc(cc1)c2c(nn3ncccc23)c4ccc(F)cc4	4.62	inactive
CHEMBL221	CHEMBL151128	CCc1cc(\C=C\S(=O)(=O)N)cc(c1)C(=O)c2ccccc2	4.74	inactive
CHEMBL221	CHEMBL2334142	CCCCCCNC(=O)\C=C\c1c(OC)cc(OC)cc1\C=C\c2ccc(OC)cc2	4.46	inactive
CHEMBL221	CHEMBL2380869	COC(=O)c1onc(c2oc(Cl)cc2)c1c3ccccc3	4.72	inactive
CHEMBL221	CHEMBL2380861	CC(=O)\C(=C(/N)\c1occc1)\c2ccccc2	4.43	inactive
CHEMBL221	CHEMBL551829	CS(=O)(=O)c1ccc(cc1)c2cc(nc(NCc3ccccc3)n2)C(F)(F)F	4.41	inactive
CHEMBL221	CHEMBL1288537	COc1ccc2OC(C(=Cc2c1)C(=O)O)C(F)(F)F	4	inactive
CHEMBL221	CHEMBL1288538	OC(=O)C1=Cc2cc(ccc2OC1C(F)(F)F)C#C	4.03	inactive
CHEMBL221	CHEMBL224192	CS(=O)(=O)Nc1ccncc1Oc2cccc(Cl)c2	4.96	inactive
CHEMBL221	CHEMBL3113230	Cc1cc(C)cc(Nc2cnccc2NS(=O)(=O)C)c1	4.83	inactive
CHEMBL221	CHEMBL328521	CC1(C)C(O)C(=C1c2ccc(cc2)S(=O)(=O)C)c3ccccc3	4.35	inactive
CHEMBL221	CHEMBL2337402	Cc1c(CCOCCO[N+](=O)[O-])cc(c2ccc(cc2)S(=O)(=O)C)n1c3ccc(F)cc3	4.51	inactive
CHEMBL221	CHEMBL271754	NS(=O)(=O)c1ccc(\C=N\c2ccc(cc2)C(F)(F)F)cc1	4.36	inactive
CHEMBL221	CHEMBL2337409	Cc1c(CCOCCO)cc(c2ccc(cc2)S(=O)(=O)C)n1c3ccc(F)cc3	4.7	inactive
CHEMBL221	CHEMBL17075	Cc1nc(c2ccc(cc2)S(=O)(=O)N)c(s1)c3ccc(Cl)cc3	4.45	inactive
CHEMBL221	CHEMBL213266	COc1ccc(cc1O)N=Nc2ccc(cc2)S(=O)(=O)N	4.18	inactive
CHEMBL221	CHEMBL1631308	Cc1ccc(cc1)c2nn(cc2C3N[C@@H](CS3)C(=O)O)c4ccccc4	4.02	inactive
CHEMBL221	CHEMBL1814712	[Na+].CC(C(=O)[O-])c1ccc(CC2CCCC2=O)c(c1)c3ccccc3	4.27	inactive
CHEMBL221	CHEMBL1814713	[Na+].CC(C(=O)[O-])c1ccc(CC2CCCC2=O)c(c1)c3ccc(C)cc3	4.25	inactive
CHEMBL221	CHEMBL1814710	[Na+].CC(C(=O)[O-])c1ccc(CC2CCCC2=O)c(Br)c1	4.31	inactive
CHEMBL221	CHEMBL1630256	CC(C)CN(C)c1cc2O[C@@H](C(=Cc2cc1Cl)C(=O)O)C(F)(F)F	4	inactive
CHEMBL221	CHEMBL1630255	CC(C)CN(C)c1cc2O[C@H](C(=Cc2cc1Cl)C(=O)O)C(F)(F)F	4.8	inactive
CHEMBL221	CHEMBL127868	CC1=CC(=O)C(=C(O1)c2ccc(cc2)S(=O)(=O)C)Oc3ccc(C)cc3	4.41	inactive
CHEMBL221	CHEMBL1630252	CC(C)Cc1cc2O[C@@H](C(=Cc2cc1Cl)C(=O)O)C(F)(F)F	4	inactive
CHEMBL221	CHEMBL284761	Cc1oc(c2ccc(c(F)c2)S(=O)(=O)N)c(n1)c3ccc(C)s3	4.6	inactive
CHEMBL221	CHEMBL1630258	CC(C)CCc1cc2O[C@@H](C(=Cc2cc1Cl)C(=O)O)C(F)(F)F	4.38	inactive
CHEMBL221	CHEMBL404476	NS(=O)(=O)c1ccc(\C=N\c2ccc(O)cc2)cc1	4.29	inactive
CHEMBL221	CHEMBL1164396	Cl.COc1ccc2c(c1)c3CN(CCCOc4cc(F)cc(c4)C5(CCOCC5)OC)CCc3n2C(=O)c6ccc(Br)cc6	4.78	inactive
CHEMBL221	CHEMBL129640	CC1=CC(=O)C(=C(O1)c2ccc(cc2)S(=O)(=O)C)Oc3ccc(F)cc3C	4.67	inactive
CHEMBL221	CHEMBL127211	CC1=CC(=O)C(=C(O1)c2ccc(cc2)S(=O)(=O)C)Oc3ccc(F)cc3F	4.65	inactive
CHEMBL221	CHEMBL1939680	Cc1c(CC(=O)OCCO)cc(c2ccc(cc2)S(=O)(=O)C)n1c3cccc(F)c3	4.91	inactive
CHEMBL221	CHEMBL52285	CS(=O)(=O)c1ccc(cc1)C2=C(C(=O)OC2)c3cccc(F)c3	4.19	inactive
CHEMBL221	CHEMBL476870	CN(C)\C=N\S(=O)(=O)c1ccc(cc1)n2cc(\C=N/N=C/3\SCC(=O)N3c4ccc(C)cc4)c(n2)c5ccccc5	4.06	inactive
CHEMBL221	CHEMBL148153	CS(=O)(=O)Nc1cc2CCC(=O)c2cc1Sc3ccc(Cl)cc3Cl	4.4	inactive
CHEMBL221	CHEMBL551017	CC(C)Oc1nc(cc(n1)C(F)(F)F)c2ccc(cc2)S(=O)(=O)C	4.28	inactive
CHEMBL221	CHEMBL186634	NS(=O)(=O)c1ccc(cc1)c2ccc(F)c(F)c2c3ccc4OCCOc4c3	4.75	inactive
CHEMBL221	CHEMBL257489	COc1ccc(cc1)\N=C\c2ccc(cc2)S(=O)(=O)N	4.22	inactive
CHEMBL221	CHEMBL237592	CCOC(=O)Cc1cc(c2ccc(cc2)S(=O)(=O)C)n(c1C)c3cccc(F)c3	4.69	inactive
CHEMBL221	CHEMBL24429	CS(=O)(=O)c1ccc(cc1)C2=C(C(=O)CC2)c3cccnc3	4.14	inactive
CHEMBL221	CHEMBL126991	CC1=CC(=O)C(=C(O1)c2ccc(cc2)S(=O)(=O)C)Oc3ccc(Cl)cc3C	4.44	inactive
CHEMBL2219	CHEMBL1418840	CCOc1ccc(cc1)n2c(SCC(=O)N3CCc4ccccc34)nnc2c5c[nH]c6ccccc56	6.25	active
CHEMBL2219	CHEMBL1501132	COCCNC(=O)Nc1ccc2nc(c3occc3)c(nc2c1)c4occc4	6.7	active
CHEMBL2219	CHEMBL1414679	CC(C)OC(=O)C1=C(C)N=C2SC(=Cc3ccc(OCC(=O)O)cc3)C(=O)N2C1c4ccc(Cl)cc4	6.46	active
CHEMBL2219	CHEMBL1526353	CCCCCCCCCCCCCCCCCCC=CCCCCCC(=O)O	6.1	active
CHEMBL2219	CHEMBL1526088	CCc1ccc(NC2=NC(=O)\C(=C\c3cc(Br)c(OCC(=O)O)c(OC)c3)\S2)cc1	6.55	active
CHEMBL2219	CHEMBL1559731	Cc1cc(ccc1n2c(C)ccc2C)C(=O)O	6.12	active
CHEMBL2219	CHEMBL1536896	CCOC(=O)c1sc2N=C3N(C=C(C=C3SCCC(=O)O)C(=O)c4cc(OC)ccc4O)C(=O)c2c1C	6.23	active
CHEMBL2219	CHEMBL1632	[Na+].CC(=O)OCC1=C(N2[C@H](SC1)[C@H](NC(=O)Cc3cccs3)C2=O)C(=O)[O-]	6.04	active
CHEMBL2219	CHEMBL1714241	CCOC(=O)CCNC(=O)Nc1ccc2nc(c3occc3)c(nc2c1)c4occc4	6.17	active
CHEMBL2219	CHEMBL1385949	COc1ccc(NC(=S)N(CCC(C)C)C2CCN(CC2)C(C)C)cc1Cl	6.18	active
CHEMBL2219	CHEMBL1360024	[Na+].Cn1nnnc1SCC2=C(N3[C@H](SC2)[C@H](NC(=O)[C@H](O)c4ccccc4)C3=O)C(=O)[O-]	7	active
CHEMBL2219	CHEMBL1411862	OCCNC(=O)Nc1ccc2nc(c3occc3)c(nc2c1)c4occc4	6.32	active
CHEMBL2219	CHEMBL1702580	CCCCNC(=O)Nc1ccc2nc(c3occc3)c(nc2c1)c4occc4	6.34	active
CHEMBL2219	CHEMBL1603381	Brc1cnc2c(c1)nc3S\C(=C/c4occc4)\C(=O)n23	6.58	active
CHEMBL2219	CHEMBL1324051	CSc1nc(N(CCO)CCO)c2sc3nc(c4CCCc4c3c2n1)c5occc5	6.39	active
CHEMBL2219	CHEMBL1374242	OCCCNC(=O)Nc1ccc2nc(c3occc3)c(nc2c1)c4occc4	6.17	active
CHEMBL2219	CHEMBL1500600	CC(=O)c1ccc(NC(=O)c2ccc3nc(c4occc4)c(nc3c2)c5occc5)cc1	6.04	active
CHEMBL2219	CHEMBL1390354	OC(=O)c1cccc(NC(=O)\C(=C\c2ccc(OCc3ccc(Br)cc3)cc2)\C#N)c1	6.46	active
CHEMBL2219	CHEMBL1384502	C\C(=C/c1ccccc1)\C=C\2/SC(=S)N(CCCC(=O)Nc3ccc(C(=O)O)c(O)c3)C2=O	6.14	active
CHEMBL2219	CHEMBL1488869	OC(=O)COc1ccc(Nc2ccccc2)cc1	6.33	active
CHEMBL2219	CHEMBL1707169	O=C(Nc1ccc2nc(c3occc3)c(nc2c1)c4occc4)N5CCOCC5	6.16	active
CHEMBL2219	CHEMBL1732016	CCOc1cc(\C=C/2\S\C(=N\c3ccc4ccccc4c3)\NC2=O)cc(Cl)c1OCC(=O)O	6.38	active
CHEMBL2219	CHEMBL1448629	Clc1ccccc1\C=C\2/Sc3nc4cc(Br)cnc4n3C2=O	6.74	active
CHEMBL2219	CHEMBL501993	[Na+].[Na+].Oc1c(cc(c2cccnc12)S(=O)(=O)[O-])N=Nc3ccc4cc(ccc4c3)S(=O)(=O)[O-]	6.32	active
CHEMBL2219	CHEMBL565795	OS(=O)(=O)CCN1C(=S)S\C(=C/c2cn(nc2c3ccc(OCc4ccc(Cl)cc4)cc3)c5ccccc5)\C1=O	6.21	active
CHEMBL2219	CHEMBL1373210	Cc1ccc(NC(=O)CN2C(=O)S\C(=C/c3cc(Cl)c(OCC(=O)O)c(Cl)c3)\C2=O)cc1	6.15	active
CHEMBL2219	CHEMBL1735214	O=C(Nc1ccccc1)Nc2ccc3nc(c4occc4)c(nc3c2)c5occc5	6.24	active
CHEMBL2219	CHEMBL1709111	CCCNC(=O)Nc1ccc2nc(c3occc3)c(nc2c1)c4occc4	6	active
CHEMBL2219	CHEMBL1400895	CCCCCCCCCCCCCCCCCCC#CCCCCCCCC(=O)O	6.1	active
CHEMBL2219	CHEMBL1730460	O=C(Nc1ccc2nc(c3occc3)c(nc2c1)c4occc4)N5CCC(C5)c6ccccc6	6.26	active
CHEMBL2219	CHEMBL1727475	CCC(CC)NC(=S)c1ccc(O)c(OC)c1	6.12	active
CHEMBL2219	CHEMBL1393151	OC(=O)c1ccc(NC(=S)NC(=O)c2oc(cc2)c3ccc(Br)cc3)cc1	6.57	active
CHEMBL2219	CHEMBL1729151	Clc1ccc(NC(=O)Nc2ccc3nc(c4occc4)c(nc3c2)c5occc5)cc1	6.02	active
CHEMBL2219	CHEMBL1424189	CCOC(=O)C1=C(C)N=C2SC(=Cc3ccc(OCC(=O)O)cc3)C(=O)N2C1c4ccc(Cl)cc4	6.33	active
CHEMBL2219	CHEMBL1445488	CCOC(=O)c1sc2N=C3N(C=C(C=C3SCC(=O)O)C(=O)c4ccccc4O)C(=O)c2c1C	6.98	active
CHEMBL2219	CHEMBL1371869	OC(=O)c1ccccc1c2oc(\C=C\3/Sc4nc5cc(Br)cnc5n4C3=O)cc2	6.15	active
CHEMBL2219	CHEMBL1362650	Cc1ccc(cc1)c2nnn3c4ccccc4c(NCCc5ccc(cc5)S(=O)(=O)N)nc23	6.09	active
CHEMBL2219	CHEMBL1460470	NS(=O)(=O)c1cc(ccc1Cl)C(=O)NC2CCSc3ccccc23	7.18	active
CHEMBL2219	CHEMBL1704862	COc1cc(\C=C/2\SC(=S)N(C2=O)c3cccc(c3)C(=O)O)ccc1OCc4ccc(Cl)cc4	6.4	active
CHEMBL2219	CHEMBL1725599	O=C(NCCc1ccccc1)Nc2ccc3nc(c4occc4)c(nc3c2)c5occc5	6.33	active
CHEMBL2219	CHEMBL1719149	OC(=O)COc1ccccc1\C=N\NC(=O)c2ccc(cc2)c3csc(Nc4ccc(Cl)cc4)n3	6.08	active
CHEMBL2219	CHEMBL1702303	COc1cc(ccc1O)C(=S)NCc2ccccc2	6.18	active
CHEMBL2219	CHEMBL1413629	CCc1ccc(\C=C\2/SC(=S)N(CCCC(=O)Nc3ccc(cc3)C(=O)O)C2=O)cc1	6.24	active
CHEMBL2219	CHEMBL584481	OS(=O)(=O)CCN1C(=S)S\C(=C/c2cn(nc2c3ccc(OCc4ccccc4F)cc3)c5ccccc5)\C1=O	6.06	active
CHEMBL2219	CHEMBL1373132	OC(=O)CCN1C(=S)S\C(=C/2\C(=O)N(Cc3ccccc3Cl)c4ccccc24)\C1=O	6.26	active
CHEMBL2219	CHEMBL1568683	Clc1ccc(cc1)c2nc(NC(=O)CSc3ccc4ccccc4n3)ns2	6.03	active
CHEMBL2219	CHEMBL1333996	CC1CCN(CC1)C(=O)Nc2ccc3nc(c4occc4)c(nc3c2)c5occc5	6.08	active
CHEMBL2219	CHEMBL1550429	COc1cc(\C=C(/C#N)\C(=O)Nc2cccc(c2)C(=O)O)ccc1OCc3ccc(Cl)cc3	6.25	active
CHEMBL2219	CHEMBL1609429	CCOC(=O)C1=C(C)N=C2SC(=Cc3ccc(OCC(=O)O)cc3)C(=O)N2C1c4ccc(SC)cc4	6.21	active
CHEMBL2219	CHEMBL1373389	COc1ccc(Br)cc1C=C2Sc3nc(nn3C2=O)c4occc4	6.38	active
CHEMBL2219	CHEMBL1327648	COc1ccc(CN2C(=S)S\C(=C/c3oc(cc3)c4ccc(Cl)c(c4)C(=O)O)\C2=O)cc1	6.48	active
CHEMBL2219	CHEMBL1358848	O=C(N1CCOCC1)C2=COC(=O)C=C2	6	active
CHEMBL2219	CHEMBL1701224	OC(=O)COc1ccc(\C=N\NC(=O)c2ccc(cc2)c3csc(Nc4ccc(Cl)cc4)n3)cc1	6.71	active
CHEMBL2219	CHEMBL1334633	CCOC(=O)c1ccc2NC(C3CC=CC3c2c1)C(=O)O	6.11	active
CHEMBL2219	CHEMBL1372387	OC(=O)CSC1=CC(=CN2C(=O)c3c4CCCCc4sc3N=C12)C(=O)c5ccccc5O	6.24	active
CHEMBL2219	CHEMBL1334684	OC(=O)C1Nc2ccc(cc2C3C=CCC13)C(=O)OC4CCCCC4	6.08	active
CHEMBL2219	CHEMBL1407203	S=C(N1CCCC1)c2cn(CCOc3ccccc3)c4ccccc24	6.89	active
CHEMBL2219	CHEMBL1713063	CNC(=O)Nc1ccc2nc(c3occc3)c(nc2c1)c4occc4	6.09	active
CHEMBL2219	CHEMBL1407368	COc1cc(\C=C\2/SC(=O)N(CC(=O)Nc3ccc(C)cc3)C2=O)cc(Cl)c1OCC(=O)O	6.59	active
CHEMBL2219	CHEMBL1539325	CC1(C)CCCN(C1)C(=O)C2=COC(=O)C(=C2)Br	6.4	active
CHEMBL2219	CHEMBL1452898	NS(=O)(=O)c1ccc(NC(=S)N2CCN(Cc3ccc(Cl)c(Cl)c3)CC2)cc1	4.32	inactive
CHEMBL2219	CHEMBL447335	CC[C@H](\C=C\[C@@H](C)[C@H]1CC[C@H]2[C@@H]3CC=C4C[C@H](CC[C@]4(C)[C@H]3CC[C@]12C)O[C@@H]5O[C@H](CO)[C@@H](O)[C@H](O)[C@H]5O)C(C)C	4.08	inactive
CHEMBL2219	CHEMBL1417070	Cc1c(Cl)cccc1NS(=O)(=O)c2ccc3NC(C4CC=CC4c3c2)c5ccc(cc5)C(=O)O	4.71	inactive
CHEMBL2219	CHEMBL1416769	Clc1cccc(NC(=S)NC(NC(=O)OCc2ccccc2)C(Cl)(Cl)Cl)c1	4.06	inactive
CHEMBL2219	CHEMBL1735969	COc1cc(ccc1O)C(=S)NCc2cccc(c2)C(F)(F)F	4.26	inactive
CHEMBL2219	CHEMBL1529554	Cc1ccc(cc1NC(=O)c2ccc3C(=O)N(C(=O)c3c2)c4ccc(cc4)[N+](=O)[O-])C(=O)O	4.96	inactive
CHEMBL2219	CHEMBL1363132	OC(=O)C1Nc2c(I)cccc2C3C=CCC13	4.15	inactive
CHEMBL2219	CHEMBL305978	o1cccc1c2nc3ccccc3nc2c4occc4	4.91	inactive
CHEMBL2219	CHEMBL2396719	OC(=O)c1cc2c(C#Cc3cccc(Cl)c3)c(oc2cc1O)c4ccc(OCC(=O)NC5CC5)cc4	4.82	inactive
CHEMBL2219	CHEMBL1710168	COc1cc(ccc1O)C(=S)NCc2cccc(F)c2	4.63	inactive
CHEMBL2219	CHEMBL599924	CCN1N=C(\C=C\c2ccccc2)N=C3C(=O)N(C)C(=O)N=C13	4.99	inactive
CHEMBL2219	CHEMBL1505982	CN(C)c1ccc(cc1)c2nn3c(nnc3s2)c4ccc(Cl)cc4Cl	4.11	inactive
CHEMBL2219	CHEMBL1409373	NS(=O)(=O)c1ccc2NC(C3CC=CC3c2c1)C(=O)O	4.33	inactive
CHEMBL2219	CHEMBL1425844	NS(=O)(=O)c1ccc(NC(=NC2CCCC2)S)cc1	4.55	inactive
CHEMBL2219	CHEMBL1733162	CC(C)(C)c1cc(cc(c1)C(C)(C)C)C(=S)NCc2ccc(F)c(c2)C(F)(F)F	4.57	inactive
CHEMBL2219	CHEMBL1576746	CC(=O)c1ccc2NC(C3CC(Sc4ccccc4[N+](=O)[O-])C(Cl)C3c2c1)C(=O)O	4.24	inactive
CHEMBL2219	CHEMBL1708418	Fc1ccc(OCCn2cc(C(=S)N3CCCCC3)c4ccccc24)cc1	4.33	inactive
CHEMBL2219	CHEMBL1917280	CCCCC\C=C/C\C=C/CCCCCCCCCCC(=O)O	4.35	inactive
CHEMBL2219	CHEMBL1732934	CCOc1ccc(\C=N\NC(=O)c2ccc(cc2)c3csc(Nc4ccc(C)cc4)n3)cc1OCC	4.22	inactive
CHEMBL2219	CHEMBL1702302	COc1ccc(OC)c(c1)C(=S)NCc2ccc(F)c(c2)C(F)(F)F	4.81	inactive
CHEMBL2219	CHEMBL1421461	CN1CCN(CC1)C(=O)C2=C(N)N(CC=C)C(=S)S2	4.11	inactive
CHEMBL2219	CHEMBL1427609	O=C(CSc1nnc2scc(c3ccccc3)n12)Nc4nsc(n4)c5ccccc5	4.89	inactive
CHEMBL2219	CHEMBL1732186	OC(=O)COc1ccc2ccccc2c1	4.26	inactive
CHEMBL2219	CHEMBL1713322	COc1cc(ccc1O)C(=S)NCc2ccc(O)cc2	5	inactive
CHEMBL2219	CHEMBL1492839	CCC(CC)c1nnc(NC(=O)Cc2cccs2)s1	4.06	inactive
CHEMBL2219	CHEMBL1720016	COc1ccc(OC)c(c1)C(=S)NCc2cccc(F)c2	4.19	inactive
CHEMBL2219	CHEMBL1464805	COc1ccc(Cl)cc1C(=O)Nc2cccc(c2)c3ccc4nncn4n3	4.37	inactive
CHEMBL2219	CHEMBL1373509	OC(=O)C1Nc2c(ccc(c2C3C=CCC13)[N+](=O)[O-])C(=O)O	4.03	inactive
CHEMBL2219	CHEMBL1304580	Cc1ccc(NC(=O)C2=C(N)N(C(=S)S2)c3cc(C)ccc3F)cc1	4.06	inactive
CHEMBL2219	CHEMBL1449105	Cc1cc(C)n(n1)c2nc(Nc3ccccc3)nc(n2)n4nc(C)cc4C	4.67	inactive
CHEMBL2219	CHEMBL1490321	Cc1cc(C)c2NC(C3CC=CC3c2c1)C(=O)O	4.15	inactive
CHEMBL2219	CHEMBL1702283	CNC(=O)c1cn(CCOc2ccccc2)c3ccccc13	4.06	inactive
CHEMBL2219	CHEMBL1723383	NS(=O)(=O)c1ccc(NC(=S)NC2CCCc3ccccc23)cc1	4.18	inactive
CHEMBL2219	CHEMBL1721385	[O-][N+](=O)c1ccc(OC(=O)COc2c(Cl)cccc2Cl)cc1	4.82	inactive
CHEMBL2219	CHEMBL1719568	CCN1CCN(CC1)C(=S)c2ccc(O)c(OC)c2	4.13	inactive
CHEMBL2219	CHEMBL458328	CCCCCC#CCC#CCC#CCC#CCCCC(=O)O	4.81	inactive
CHEMBL2219	CHEMBL1699305	Oc1ccc(cc1)C(=S)NCc2ccc(F)c(c2)C(F)(F)F	4.51	inactive
CHEMBL2219	CHEMBL1704720	CCCOc1ccc(cc1)C(=S)NCc2ccc(F)cc2	4.71	inactive
CHEMBL2219	CHEMBL1725341	O=C(NCc1ccccc1)c2cn(CCOc3ccccc3)c4ccccc24	4.36	inactive
CHEMBL2219	CHEMBL1084643	CCCCC[C@H](O)\C=C\[C@H]1C=CC(=O)[C@@H]1C\C=C/CCCC(=O)O	4.86	inactive
CHEMBL2219	CHEMBL1487253	Brc1ccc(cc1)S(=O)(=O)CCC(=O)NCc2cccs2	4.17	inactive
CHEMBL2219	CHEMBL1527941	COc1ccc2NC(C3CC=CC3c2c1)C(=O)O	4.88	inactive
CHEMBL2219	CHEMBL1713941	COc1cc(ccc1O)C(=S)NC(C)(C)C	4.88	inactive
CHEMBL2219	CHEMBL1533230	CC(C)(CS(=O)(=O)[O-])NC(=O)CC[N+](C)(C)CCO	4.64	inactive
CHEMBL2219	CHEMBL1491672	CCCCCCCCCCCCCCCCCCC#CCCCCCCCCCCC(=O)O	4.82	inactive
CHEMBL2219	CHEMBL1527023	CC(=O)Nc1ccc2NC(C3CC=CC3c2c1)C(=O)O	4.68	inactive
CHEMBL2219	CHEMBL1597485	CN1CCN(CC1)C(=Nc2ccc(cc2)S(=O)(=O)N)S	4.56	inactive
CHEMBL2219	CHEMBL1571536	Cc1ccc(cc1C)N2C(=S)SC(=C2N)C(=O)Nc3ccccc3F	4.3	inactive
CHEMBL2219	CHEMBL1325877	COc1ccc(cc1)C(=O)c2no[n+]([O-])c2C(=O)c3ccc(OC)cc3	4.95	inactive
CHEMBL2219	CHEMBL1517389	Cc1ccc2C3C(Cl)C(CC3C(Nc2c1Cl)C(=O)O)Sc4ccccc4[N+](=O)[O-]	4.86	inactive
CHEMBL2219	CHEMBL1733159	COc1ccc(OC)c(c1)C(=S)NCc2ccc(cc2)C(F)(F)F	4.42	inactive
CHEMBL2219	CHEMBL1704444	Oc1ccc(CCNC(=S)Nc2ccc(Cl)cc2Cl)cc1O	4.73	inactive
CHEMBL2219	CHEMBL1990622	CC(=N)\C(=C(\O)/CSc1nnc(Nc2c(C)cccc2C)s1)\C#N	4.52	inactive
CHEMBL2219	CHEMBL1976414	Oc1ccc(cc1)C(=O)N\N=C\c2ccc(OCC(=O)Nc3cccc(c3)[N+](=O)[O-])cc2	4.31	inactive
CHEMBL2219	CHEMBL1373046	CC(C)COC(=O)c1ccc2NC(C3CC=CC3c2c1)C(=O)O	4.35	inactive
CHEMBL2219	CHEMBL1471193	CCC1=NC2=C(C(=O)N1Cc3occc3)C(=O)c4ccccc4S2	4.82	inactive
CHEMBL2219	CHEMBL1713374	CCc1cccc(C)c1NC(=O)CSc2nc3c(C)ccc(C)c3cc2C#N	4.49	inactive
CHEMBL2219	CHEMBL418068	OC(=O)c1cc(O)c2C(=O)c3c(O)cccc3C(=O)c2c1	4.71	inactive
CHEMBL2219	CHEMBL1723513	NS(=O)(=O)c1ccc(NC(=S)N2CCN(CC2)c3ccccc3)cc1	4.14	inactive
CHEMBL2219	CHEMBL1705094	CCOc1ccc(NC(=O)Nc2ccc3nc(c4occc4)c(nc3c2)c5occc5)cc1	4.98	inactive
CHEMBL2219	CHEMBL1735637	COC(=O)c1ccc(COc2ccc3C=C(C(=O)Oc3c2)c4ccc(F)cc4)cc1	4.4	inactive
CHEMBL2219	CHEMBL1723290	NS(=O)(=O)c1ccc(NC(=S)N2CCN(Cc3ccccc3)CC2)cc1	4.3	inactive
CHEMBL2219	CHEMBL1981200	COc1cccc(\C=N\NC(=O)c2cc3cc(ccc3s2)[N+](=O)[O-])c1O	4.83	inactive
CHEMBL2219	CHEMBL1425948	Cc1ccc(NC(=O)CN2C(=O)S\C(=C/c3ccc(cc3)C(=O)O)\C2=O)cc1	4.84	inactive
CHEMBL2219	CHEMBL1530046	Brc1cccc(\C=C\2/Sc3nc4cc(Br)cnc4n3C2=O)c1	4.01	inactive
CHEMBL2219	CHEMBL1710376	Oc1ccc(\C=N\NC(=O)c2ccc(cc2)c3csc(Nc4ccc(Cl)cc4)n3)cc1	4.62	inactive
CHEMBL2219	CHEMBL1324267	Cc1ccc(NC(=O)Nc2ccc(cc2)S(=O)(=O)N)cc1	4.32	inactive
CHEMBL2219	CHEMBL1429064	NC(=O)c1c2CCCc2sc1NC(=O)CSc3nnc(c4occc4)n3c5ccccc5	4.97	inactive
CHEMBL2219	CHEMBL1704984	O=S(=O)(N1CCOCC1)c2ccc(NC(=S)N3CCN(Cc4ccc5OCOc5c4)CC3)cc2	4.1	inactive
CHEMBL2219	CHEMBL1309430	OC(=O)CCCNc1cc(N2CCC3(CC2)OCCO3)c4noc5c6ccccc6C(=O)c1c45	4.16	inactive
CHEMBL2219	CHEMBL1714980	COc1ccc(cc1)N2CCN(CC2)C(=O)Nc3ccc(cc3)S(=O)(=O)N	4.29	inactive
CHEMBL2219	CHEMBL1730959	Fc1ccc(CNC(=S)c2ccc(Br)cc2)cc1C(F)(F)F	4.63	inactive
CHEMBL2219	CHEMBL1727202	COc1ccc(NC(=O)Nc2ccc3nc(c4occc4)c(nc3c2)c5occc5)cc1	4.91	inactive
CHEMBL2219	CHEMBL1557930	CCCCCCCCCCCCCCCCCCC#CCCCCCCCCCCCC(=O)O	4.55	inactive
CHEMBL2219	CHEMBL1714887	CCCOc1ccc(cc1)C(=S)NCc2ccc(F)c(c2)C(F)(F)F	4.41	inactive
CHEMBL2219	CHEMBL1717637	NS(=O)(=O)c1ccc(NC(=S)Nc2ccccc2)cc1	4.6	inactive
CHEMBL2219	CHEMBL1363824	OC(=O)C1Nc2c(Cl)cc(Cl)cc2C3C=CCC13	4.89	inactive
CHEMBL2219	CHEMBL1721258	CCOc1cc(\C=C\2/SC(=O)N(CC(=O)Nc3ccc(C)cc3)C2=O)cc(Cl)c1OCC(=O)OC	4.88	inactive
CHEMBL2219	CHEMBL408702	CCOC(=O)C(C)Oc1cccc2C(=O)N(CC(=O)NCc3ccc4OCOc4c3)C=Cc12	4.94	inactive
CHEMBL2219	CHEMBL1461661	Clc1cccc(Cl)c1NC(=S)NC(NC(=O)OCc2ccccc2)C(Cl)(Cl)Cl	4.2	inactive
CHEMBL2219	CHEMBL1570803	CCCCOC(=O)c1ccc2NC(C3CC=CC3c2c1)C(=O)O	4.98	inactive
CHEMBL2219	CHEMBL1452440	OC(=O)C1Nc2c(cccc2S(=O)(=O)c3ccccc3)C4C=CCC14	4.96	inactive
CHEMBL2219	CHEMBL1735040	S=C(N1CCCCC1)c2cn(CCOc3ccccc3)c4ccccc24	4.5	inactive
CHEMBL230	CHEMBL289731	CCc1csc(Sc2cc3C(=O)CCc3cc2NS(=O)(=O)C)n1	6.93	active
CHEMBL230	CHEMBL182820	COc1ccc(cc1F)c2c(F)c(F)ccc2c3ccc(cc3)S(=O)(=O)N	7.89	active
CHEMBL230	CHEMBL41739	CS(=O)(=O)Nc1cc2CCC(=O)c2cc1Sc3ncccc3Cl	6.47	active
CHEMBL230	CHEMBL229955	COc1ccc2C=C(CCc2c1)c3ccc(OC)c(OC)c3	7.52	active
CHEMBL230	CHEMBL550126	CCCCOc1nc(cc(n1)C(F)(F)F)c2ccc(cc2)S(=O)(=O)C	7.23	active
CHEMBL230	CHEMBL462911	CC(C)(C)c1cc(cc(c1O)C(C)(C)C)C2=CC(=S)SS2	8.14	active
CHEMBL230	CHEMBL184389	Cc1ccc(cc1C)c2c(F)c(F)ccc2c3ccc(cc3)S(=O)(=O)C	7.64	active
CHEMBL230	CHEMBL561086	CS(=O)(=O)c1ccc(cc1)c2cc(nc(Nc3ccc(F)cc3)n2)C(F)(F)F	8.14	active
CHEMBL230	CHEMBL404362	CCc1c(NCc2ccc(F)cc2)nc(nc1C(F)(F)F)c3ccc(cc3)S(=O)(=O)C	6.99	active
CHEMBL230	CHEMBL2347667	CSc1nc(c2ccc(F)cc2)c([nH]1)c3ccc(cc3)S(=O)(=O)C	7.15	active
CHEMBL230	CHEMBL341320	CC1=CC(=O)C(=C(O1)c2ccc(cc2)S(=O)(=O)C)Oc3ccc(C)cc3F	7.22	active
CHEMBL230	CHEMBL497859	CC(C(=O)OCC(CO[N+](=O)[O-])O[N+](=O)[O-])c1cccc(c1)C(=O)c2ccccc2	6.13	active
CHEMBL230	CHEMBL865	Cc1onc(c2ccccc2)c1c3ccc(cc3)S(=O)(=O)N	6.65	active
CHEMBL230	CHEMBL183294	CS(=O)(=O)c1ccc2c(Sc3ccccc3Cl)c(C#N)[nH]c2c1	6.24	active
CHEMBL230	CHEMBL36815	CC(C)c1oc(c2ccc(c(F)c2)S(=O)(=O)N)c(n1)C3CCCCC3	6.22	active
CHEMBL230	CHEMBL365883	NS(=O)(=O)c1ccc(cc1)c2ccc(F)c(F)c2c3ccc4OCOc4c3	8.4	active
CHEMBL230	CHEMBL2283171	Cc1ccc(cc1)\C(=C\c2ccc(cc2)S(=O)(=O)C)\c3ccccc3	6.92	active
CHEMBL230	CHEMBL257295	CS(=O)(=O)c1ccc(cc1)c2nc(NC3CCCCC3)cc(n2)C(F)(F)F	6.61	active
CHEMBL230	CHEMBL562768	CS(=O)(=O)c1ccc(cc1)c2cnc(NCc3ccccc3)nc2c4ccc(F)cc4	6.16	active
CHEMBL230	CHEMBL274990	CS(=O)(=O)c1ccc(cc1)n2nc(cc2c3ccc(F)cc3)C(F)(F)F	7.18	active
CHEMBL230	CHEMBL257299	Cc1ccc(CNc2cc(Cl)nc(n2)c3ccc(cc3)S(=O)(=O)C)cc1	7.35	active
CHEMBL230	CHEMBL257054	CS(=O)(=O)c1ccc(cc1)c2nc(NCC3CCC=CC3)cc(n2)C(F)(F)F	7.43	active
CHEMBL230	CHEMBL2283148	CC\C(=C(/c1ccccc1)\c2ccc(cc2)N=[N+]=[N-])\c3ccccc3	6.55	active
CHEMBL230	CHEMBL1630251	CC(C)Cc1cc2O[C@H](C(=Cc2cc1Cl)C(=O)O)C(F)(F)F	8.15	active
CHEMBL230	CHEMBL2347673	CCSc1nc(c2ccc(Cl)cc2)c([nH]1)c3ccc(cc3)S(=O)(=O)C	6.96	active
CHEMBL230	CHEMBL2347671	CCSc1nc(c2ccccc2)c([nH]1)c3ccc(cc3)S(=O)(=O)C	7.3	active
CHEMBL230	CHEMBL13920	CC(C)(C)c1cc(cc2c1OCC2(C)C)C(=O)CCCC#C	7.82	active
CHEMBL230	CHEMBL2347677	CSc1nc(c2ccccc2)c([nH]1)c3ccc(cc3)S(=O)(=O)C	7.22	active
CHEMBL230	CHEMBL2347676	CCS(=O)(=O)c1nc(c2ccc(Cl)cc2)c([nH]1)c3ccc(cc3)S(=O)(=O)C	6.49	active
CHEMBL230	CHEMBL2347674	CCS(=O)(=O)c1nc(c2ccccc2)c([nH]1)c3ccc(cc3)S(=O)(=O)C	6.62	active
CHEMBL230	CHEMBL568723	CC(=O)OCON=[N+]([O-])N1CCC[C@H]1COC(=O)Cc2ccc(cc2)c3cc(nn3c4ccc(cc4)S(=O)(=O)C)C(F)(F)F	6.05	active
CHEMBL230	CHEMBL560088	CS(=O)(=O)c1ccc(cc1)c2cnc(Cc3ccccc3O)nc2c4ccc(F)cc4	7.37	active
CHEMBL230	CHEMBL271348	CS(=O)(=O)c1ccc(cc1)c2nc(NCc3cccs3)cc(OC4CCCC4)n2	8.12	active
CHEMBL230	CHEMBL319512	COc1ccc2c(CSc3c2n(nc3C(F)(F)F)c4ccc(cc4)S(=O)(=O)N)c1	7.89	active
CHEMBL230	CHEMBL469	OC(=O)C1CCn2c1ccc2C(=O)c3ccccc3	6.37	active
CHEMBL230	CHEMBL3113234	Cc1ccc(Nc2cnccc2NS(=O)(=O)C(F)(F)F)cc1Br	7.05	active
CHEMBL230	CHEMBL2347668	CSc1nc(c2ccc(Cl)cc2)c([nH]1)c3ccc(cc3)S(=O)(=O)C	7	active
CHEMBL230	CHEMBL3113239	Fc1cccc(Nc2cnccc2NS(=O)(=O)C(F)(F)F)c1	6.62	active
CHEMBL230	CHEMBL271337	NS(=O)(=O)c1ccc(cc1)c2nc(NCc3cccs3)cc(n2)C(F)(F)F	7.08	active
CHEMBL230	CHEMBL271339	CS(=O)(=O)c1ccc(cc1)c2nc(NCc3ccccc3)cc(n2)C(F)(F)F	7.05	active
CHEMBL230	CHEMBL271338	CS(=O)(=O)c1ccc(cc1)c2nc(NCc3cccs3)cc(n2)C(F)(F)F	8.34	active
CHEMBL230	CHEMBL1289129	CCCc1cc(OC(F)(F)F)cc2C=C([C@H](Oc12)C(F)(F)F)C(=O)O	7.38	active
CHEMBL230	CHEMBL408788	CCSc1cc(NCc2ccccc2)nc(n1)c3ccc(cc3)S(=O)(=O)C	7.62	active
CHEMBL230	CHEMBL3100129	CC1=NN(C(=O)/C/1=C\c2cn(CCCOc3cc(O)c4C(=O)C=C(Oc4c3)c5ccccc5)c6ccccc26)c7cccc(Cl)c7	6.15	active
CHEMBL230	CHEMBL365267	COc1ccc2c(c3ccc(cc3)S(=O)(=O)N)c(nn2n1)c4ccc(F)cc4	7.59	active
CHEMBL230	CHEMBL2380862	Cc1onc(c2cccc(Cl)c2)c1c3ccccc3	6.57	active
CHEMBL230	CHEMBL1917099	CC(C)(C)c1ccc(cc1)S2=NS(=O)(=O)c3cc(ccc23)[N+](=O)[O-]	6.57	active
CHEMBL230	CHEMBL1917098	CC(C)c1ccc(cc1)S2=NS(=O)(=O)c3cc(ccc23)[N+](=O)[O-]	6.14	active
CHEMBL230	CHEMBL1288619	OC(=O)C1=Cc2cc(Cl)cc(C#C)c2OC1C(F)(F)F	7.37	active
CHEMBL230	CHEMBL13623	CC(C)(C)c1cc(cc2c1OCC2(C)C)C(=O)CCCC3CC3	6.66	active
CHEMBL230	CHEMBL2096836	C[S+]([O-])c1ccc(cc1)C2=C(Oc3ccc(F)cc3F)C(=O)C=C(C)O2	6.57	active
CHEMBL230	CHEMBL365865	CS(=O)(=O)c1ccc(cc1)c2c(nn3ncccc23)c4ccccc4	8.7	active
CHEMBL230	CHEMBL14767	CCCC(=O)c1cc(c2SCC(C)(C)c2c1)C(C)(C)C	6.82	active
CHEMBL230	CHEMBL2283154	CC\C(=C(/c1ccccc1)\c2ccc(OC(=O)C)cc2)\c3ccc(cc3)S(=O)(=O)C	7.52	active
CHEMBL230	CHEMBL1204023	Cl.FC(F)(F)S(=O)(=O)Nc1ccncc1NC2CCCCC2	6.48	active
CHEMBL230	CHEMBL271763	CS(=O)(=O)c1ccc(cc1)c2nc(NCc3ccncc3)cc(n2)C(F)(F)F	6.2	active
CHEMBL230	CHEMBL559952	CS(=O)(=O)c1ccc(cc1)c2cnc(Cc3ccc(F)cc3)nc2c4ccc(F)cc4	6.56	active
CHEMBL230	CHEMBL187468	CCc1ccc2c(c3ccc(cc3)S(=O)(=O)C)c(nn2n1)c4ccc(F)cc4	7.32	active
CHEMBL230	CHEMBL1288590	OC(=O)C1=Cc2c(Cl)ccc(Cl)c2OC1C(F)(F)F	7	active
CHEMBL230	CHEMBL364598	CN(C)c1ccc(cc1Cl)c2c(F)c(F)ccc2c3ccc(cc3)S(=O)(=O)C	8.1	active
CHEMBL230	CHEMBL302266	CCn1nc(c2ccc(cc2)S(=O)(=O)N)c(c3ccc(F)cc3)c1C(F)(F)F	7.48	active
CHEMBL230	CHEMBL1630227	CC(C)Cc1cc2OC(C(=Cc2cc1Cl)C(=O)O)C(F)(F)F	7.7	active
CHEMBL230	CHEMBL559613	CN(c1ccc(C)cc1)c2nc(cc(n2)C(F)(F)F)c3ccc(cc3)S(=O)(=O)C	8.52	active
CHEMBL230	CHEMBL420987	CC1(C)C(=O)C(=C1c2ccc(cc2)S(=O)(=O)C)c3ccccc3	8.55	active
CHEMBL230	CHEMBL364166	COc1ccc(cc1OC)c2c(F)c(F)ccc2c3ccc(cc3)S(=O)(=O)C	6.47	active
CHEMBL230	CHEMBL127084	CC1=CC(=O)C(=C(O1)c2ccc(cc2)S(=O)(=O)C)Oc3ccc(F)cc3	6.01	active
CHEMBL230	CHEMBL598972	OC(=O)Cc1ccccc1C2=CC(=O)N(C=C2)C(F)F	6.07	active
CHEMBL230	CHEMBL420351	CC1=CC(=O)C(=C(O1)c2ccc(cc2)S(=O)(=O)C)Oc3ccc(Cl)cc3	6.49	active
CHEMBL230	CHEMBL497858	CC(COC(=O)C(C)c1cccc(c1)C(=O)c2ccccc2)O[N+](=O)[O-]	6.14	active
CHEMBL230	CHEMBL38368	Cc1oc(c2ccc(cc2)S(=O)(=O)N)c(n1)c3ccc(C)s3	7.92	active
CHEMBL230	CHEMBL442706	NS(=O)(=O)c1ccc(cc1)c2nc(NCc3cc4ccccc4s3)cc(n2)C(F)(F)F	7.17	active
CHEMBL230	CHEMBL184122	COc1ccc(cc1Cl)c2c(F)c(F)ccc2c3ccc(cc3)S(=O)(=O)N	7.89	active
CHEMBL230	CHEMBL95022	NS(=O)(=O)c1ccc(cc1)n2nc(C#N)c3SCc4cc(F)ccc4c23	6.85	active
CHEMBL230	CHEMBL452744	CS(=O)(=O)c1ccc(cc1)C2=C(C=N[Se]2)c3ccc(F)cc3	6.22	active
CHEMBL230	CHEMBL407368	Cc1ccc(Nc2c(C)cccc2Cl)c(CC(=O)O)c1	7.22	active
CHEMBL230	CHEMBL578389	OC(=O)c1cc(ccc1O)C2=CC(=O)N(C=C2)C(F)F	6.01	active
CHEMBL230	CHEMBL209408	CC1=CC(=O)C(=C(O1)c2ccc(cc2)[S@@](=O)C)Oc3ccc(Br)cc3F	6.7	active
CHEMBL230	CHEMBL563455	CS(=O)(=O)c1ccc(cc1)c2cnc(Cc3ccccc3)nc2c4ccc(F)cc4	6.98	active
CHEMBL230	CHEMBL66856	CS(=O)(=O)c1ccc(cc1)c2nn(CC=C)c(c2c3ccc(F)cc3)C(F)(F)F	7.12	active
CHEMBL230	CHEMBL37481	CCc1oc(c2ccc(c(F)c2)S(=O)(=O)N)c(n1)C3CCCCC3	6.92	active
CHEMBL230	CHEMBL361494	CCOc1ccc(cc1)c2nn3nc(ccc3c2c4ccc(cc4)S(=O)(=O)N)S(=O)(=O)C	6.58	active
CHEMBL230	CHEMBL1630249	CCCc1cc2O[C@H](C(=Cc2cc1Cl)C(=O)O)C(F)(F)F	8.3	active
CHEMBL230	CHEMBL1957882	FC(F)(F)c1ccc(cc1)\N=C\c2cn(Cc3ccccc3)c4ccccc24	6.08	active
CHEMBL230	CHEMBL304982	CCC(C)OC1=C(c2ccc(cc2)S(=O)(=O)C)C(C)(C)OC1=O	7.4	active
CHEMBL230	CHEMBL462709	COc1c(cc(cc1C(C)(C)C)C2=CC(=S)SS2)C(C)(C)C	7.33	active
CHEMBL230	CHEMBL431546	NS(=O)(=O)c1ccc(cc1)C2=C(C(=O)OC2)c3ccc(F)cc3	6.1	active
CHEMBL230	CHEMBL1230209	CC(C)(C)c1cc2O[C@@H](C(=Cc2cc1Cl)C(=O)O)C(F)(F)F	7.21	active
CHEMBL230	CHEMBL1288641	CCc1cc(C)c2OC(C(=Cc2c1)C(=O)O)C(F)(F)F	6.57	active
CHEMBL230	CHEMBL1288640	OC(=O)C1=Cc2cc(cc(Cl)c2OC1C(F)(F)F)C#C	7.59	active
CHEMBL230	CHEMBL361472	Cc1ccc(cc1)c2nn3ncccc3c2c4ccc(cc4)S(=O)(=O)C	7.77	active
CHEMBL230	CHEMBL185547	Cc1ccc(cc1Cl)c2c(F)c(F)ccc2c3ccc(cc3)S(=O)(=O)N	8.52	active
CHEMBL230	CHEMBL1290684	CCc1cc(OC(F)(F)F)cc2C=C([C@H](Oc12)C(F)(F)F)C(=O)O	7.22	active
[truncated: 9,458 more rows]
