# Supplementary material for: QSAR-derived affinity fingerprints (part 1): fingerprint construction and modeling performance for similarity searching, bioactivity classification and scaffold hopping
Source: J Cheminform. 2020 May 29;12:39. doi: 10.1186/s13321-020-00443-6 (PMC7260783; doi:10.1186/s13321-020-00443-6)
Supplement: Supplementary file 4 — Additional file 4. Scaffold hopping task. The list of targets used for scaffold hopping potential assessment, the number of ACSKs and RACSKs and the number of ACSKs retrieved using the Morgan2, b-QAFFP and rv-QAFFP fingerprints and the combination rv+b-QAFFP. [file 13321_2020_443_MOESM4_ESM.xlsx]

## Sheet: scaffold hopping
Target ChEMBL_ID	#ACSK	#RACSK	m	rv	b	m/rv	m/b	rv/b	m/rv/b	rv+b
CHEMBL4581	60	9	45	45	47	41	44	40	40	52
CHEMBL4361	48	1	4	5	8	4	4	5	4	8
CHEMBL3318	15	2	9	7	8	6	5	6	5	9
CHEMBL5567	55	7	50	48	51	47	47	46	45	53
CHEMBL262	136	24	108	105	120	96	103	99	93	126
CHEMBL2039	74	29	69	71	68	67	64	66	63	73
CHEMBL289	123	7	91	61	76	56	65	50	48	87
CHEMBL2219	40	1	4	4	6	4	4	4	4	6
CHEMBL5375	42	8	24	39	38	23	23	37	23	40
CHEMBL312	43	7	36	39	38	34	35	36	34	41
CHEMBL2622	36	3	5	6	8	4	4	5	4	9
CHEMBL3356	53	3	10	14	17	9	9	11	9	20
CHEMBL230	70	16	41	42	60	36	40	40	36	62
CHEMBL3397	91	1	6	5	8	5	5	4	4	9
CHEMBL3622	46	1	3	2	5	2	2	2	2	5
CHEMBL240	378	33	146	168	213	126	130	149	124	232
CHEMBL340	189	14	58	71	92	57	57	64	57	99
CHEMBL2949	29	6	21	21	26	18	20	21	18	26
CHEMBL4102	42	13	33	35	41	28	31	35	28	41
CHEMBL247	93	28	76	77	84	73	74	75	72	86
CHEMBL1951	46	7	14	20	27	12	13	14	11	33
CHEMBL221	40	4	11	26	24	10	11	21	10	29
Sum	1749	224	864	911	1065	758	790	830	734	1146
#ACSK - the number of active CSKs (cyclic skeletons)
#RACSK - the number of rich active CSK (cyclic skeletons)
m - the number of ACSKs identified by Morgan2
rv - the number of ACSKs identified by rv-QAFFP
b - the number of ACSKs identified by b-QAFFP
m/rv - the intersection of ACSKs identified by Morgan2 and rv-QAFFP
m/b - the intersection of ACSKs identified by Morgan2 and b-QAFFP
rv/b - the intersection of ACSKs identified by rv-QAFFP and b-QAFFP
m/rv/b - the intersection of ACSKs identified by Morgan2, rv-QAFFP and b-QAFFP
rv+b - the union of unique ACKs identified by b-QAFFP and rv-QAFFP
