# Supplementary material for: QSAR-derived affinity fingerprints (part 1): fingerprint construction and modeling performance for similarity searching, bioactivity classification and scaffold hopping
Source: J Cheminform. 2020 May 29;12:39. doi: 10.1186/s13321-020-00443-6 (PMC7260783; doi:10.1186/s13321-020-00443-6)
Supplement: Supplementary file 5 — Additional file 5. Similarity searching task. Average values of AUC and EF5 for individual sets in the HET and HOM data sets obtained using various settings (affinity cutoffs of 5-8, AD estimation turned on and off) for the construction of the b-QAFFP fingerprint. [file 13321_2020_443_MOESM5_ESM.xlsx]

## Sheet: HET bQAFFP without AD
Dataset	Target ChEMBL ID	Morgan2 AUC	CUTOFF=5 AUC	CUTOFF=6 AUC	CUTOFF=7 AUC	CUTOFF=8 AUC	Morgan2 EF5	CUTOFF=5 EF5	CUTOFF=6 EF5	CUTOFF=7 EF5	CUTOFF=8 EF5
ChEMBL	CHEMBL222	0.533	0.623	0.65	0.646	0.643	3.516	2.233	3.884	3.866	2.681
ChEMBL	CHEMBL3785	0.887	0.82	0.85	0.838	0.77	14.205	10.17	12.176	9.89	5.7
ChEMBL	CHEMBL260	0.657	0.538	0.494	0.556	0.494	5.393	2.082	1.922	2.029	0.914
ChEMBL	CHEMBL261	0.697	0.698	0.856	0.868	0.753	6.365	4.661	9.686	9.85	5.047
ChEMBL	CHEMBL4794	0.765	0.649	0.622	0.626	0.561	8.425	4.044	4.106	4.008	1.505
ChEMBL	CHEMBL264	0.775	0.673	0.638	0.695	0.621	8.647	3.564	3.449	5.269	2.601
ChEMBL	CHEMBL4072	0.77	0.691	0.535	0.628	0.556	9.877	5.043	3.547	4.701	2.02
ChEMBL	CHEMBL2039	0.694	0.667	0.777	0.816	0.682	6.654	4.142	6.84	7.631	3.831
ChEMBL	CHEMBL267	0.641	0.6	0.524	0.558	0.475	6.343	3.236	3.094	2.663	1.043
ChEMBL	CHEMBL3837	0.772	0.68	0.499	0.565	0.441	9.033	5.411	3.098	3.48	1.181
ChEMBL	CHEMBL1983	0.846	0.755	0.782	0.79	0.711	12.407	7.342	9.601	9.926	5.194
ChEMBL	CHEMBL224	0.542	0.65	0.651	0.677	0.597	2.987	3.014	3.422	3.986	1.598
ChEMBL	CHEMBL225	0.523	0.624	0.633	0.651	0.599	2.637	2.193	3.356	4.026	2.042
ChEMBL	CHEMBL279	0.611	0.511	0.502	0.576	0.48	4.856	1.491	2.295	2.539	1.176
ChEMBL	CHEMBL284	0.751	0.704	0.698	0.721	0.613	7.866	4.719	4.923	5.105	2.619
ChEMBL	CHEMBL288	0.84	0.755	0.755	0.768	0.58	13.375	7.058	8.581	9.362	2.868
ChEMBL	CHEMBL289	0.465	0.572	0.531	0.585	0.498	1.989	2.064	2.166	2.61	1.372
ChEMBL	CHEMBL226	0.638	0.637	0.619	0.623	0.496	6.015	3.2	2.992	3.538	1.11
ChEMBL	CHEMBL4235	0.631	0.598	0.621	0.611	0.594	4.284	2.699	2.876	2.481	1.651
ChEMBL	CHEMBL2954	0.8	0.687	0.486	0.567	0.452	9.277	4.563	2.601	3.369	1.332
ChEMBL	CHEMBL4015	0.812	0.762	0.659	0.608	0.629	12.34	7.662	5.837	4.479	2.699
ChEMBL	CHEMBL4333	0.806	0.691	0.65	0.699	0.606	11.679	5.087	5.473	5.287	2.064
ChEMBL	CHEMBL228	0.59	0.683	0.693	0.683	0.612	3.689	3.56	4.807	3.986	1.802
ChEMBL	CHEMBL3242	0.786	0.712	0.858	0.9	0.753	8.261	4.47	9.659	11.102	5.265
ChEMBL	CHEMBL4822	0.73	0.643	0.525	0.553	0.518	9.1	4.812	3.582	3.658	1.611
ChEMBL	CHEMBL2276	0.796	0.684	0.685	0.669	0.541	11.475	6.428	8.581	7.768	2.153
ChEMBL	CHEMBL230	0.679	0.682	0.717	0.74	0.665	6.778	2.956	4.639	5.282	2.97
ChEMBL	CHEMBL1974	0.688	0.588	0.506	0.524	0.483	5.988	3.351	2.464	2.583	1.159
ChEMBL	CHEMBL3397	0.429	0.517	0.464	0.536	0.483	1.381	1.207	1.434	1.842	0.959
ChEMBL	CHEMBL3594	0.726	0.7	0.855	0.875	0.744	6.747	4.994	9.695	10.028	5.198
ChEMBL	CHEMBL234	0.641	0.663	0.612	0.616	0.595	5.176	3.258	3.511	3.662	2.091
ChEMBL	CHEMBL333	0.672	0.529	0.508	0.569	0.544	6.064	1.909	2.148	2.956	1.278
ChEMBL	CHEMBL205	0.688	0.713	0.822	0.851	0.736	6.028	4.399	8.634	9.402	4.714
ChEMBL	CHEMBL240	0.452	0.552	0.459	0.54	0.455	0.977	1.589	1.225	1.42	0.879
ChEMBL	CHEMBL340	0.407	0.51	0.456	0.514	0.476	1.323	1.07	1.731	2.464	1.114
ChEMBL	CHEMBL344	0.718	0.622	0.502	0.535	0.542	6.192	3.121	2.548	2.299	1.354
ChEMBL	CHEMBL245	0.637	0.678	0.685	0.708	0.621	5.513	4.062	4.35	4.732	2.774
ChEMBL	CHEMBL2034	0.739	0.695	0.697	0.702	0.624	9.198	5.265	6.081	4.723	1.895
ChEMBL	CHEMBL253	0.594	0.563	0.542	0.557	0.539	4.062	2.335	2.393	2.308	1.025
ChEMBL	CHEMBL208	0.807	0.744	0.765	0.753	0.703	11.102	5.784	8.314	8.123	3.573
ChEMBL	CHEMBL210	0.591	0.523	0.465	0.51	0.505	4.328	1.74	1.78	1.816	1.278
ChEMBL	CHEMBL214	0.727	0.666	0.594	0.598	0.569	6.965	3.005	3.156	3.054	1.376
ChEMBL	CHEMBL1867	0.533	0.664	0.659	0.653	0.599	2.943	3.027	5.074	4.865	3.072
ChEMBL	CHEMBL216	0.532	0.609	0.631	0.635	0.574	3.667	2.162	3.454	3.569	2.211
ChEMBL	CHEMBL1978	0.768	0.685	0.74	0.784	0.71	8.261	3.875	5.695	6.254	3.573
ChEMBL	CHEMBL217	0.711	0.68	0.62	0.591	0.601	6.485	3.236	3.618	3.058	1.94
ChEMBL	CHEMBL1862	0.704	0.619	0.559	0.556	0.473	7.129	3.8	3.232	2.699	1.07
ChEMBL	CHEMBL218	0.528	0.516	0.51	0.524	0.535	2.752	1.452	1.665	1.816	1.119
ChEMBL	CHEMBL219	0.787	0.705	0.671	0.668	0.703	8.66	4.102	4.741	4.226	3.72
ChEMBL	CHEMBL220	0.558	0.631	0.592	0.571	0.532	5.069	3.422	3.56	3.316	2.264
DUD	CHEMBL301	0.819	0.748	0.754	0.759	0.472	11.466	7.547	9.431	7.816	1.55
DUD	CHEMBL247	0.692	0.675	0.673	0.68	0.625	10.917	6.35	8.333	6.45	4.233
DUD	CHEMBL279	0.804	0.787	0.829	0.813	0.737	11.16	9.098	9.894	7.852	4.879
MUV	CHEMBL4333	0.498	0.549	0.474	0.581	0.451	3.78	1.74	2.7	3.68	1.14
MUV	CHEMBL4101	0.791	0.636	0.68	0.728	0.668	8.1	2.66	4.78	5.9	2.92
MUV	CHEMBL4666	0.638	0.534	0.595	0.552	0.508	3.52	2.46	3.58	2.4	1.62
MUV	CHEMBL2973	0.729	0.567	0.686	0.709	0.618	7.5	3.64	5.4	4.44	3.26
MUV	CHEMBL247	0.542	0.508	0.565	0.532	0.506	3.78	1.66	2.76	3.44	2.18
MUV	CHEMBL1293259	0.602	0.537	0.536	0.597	0.48	4.92	0.92	2.06	2.52	1.06
MUV	CHEMBL4666	0.516	0.508	0.583	0.588	0.52	1.74	1.04	1.5	2.2	0.6
MUV	CHEMBL3880	0.589	0.465	0.603	0.603	0.498	3.28	0.96	2.82	2.64	1.26
MUV	CHEMBL206	0.524	0.512	0.558	0.572	0.599	3.42	1.02	2.78	2.32	2.9
MUV	CHEMBL242	0.553	0.49	0.581	0.587	0.574	4.56	1.56	1.84	2.6	1.12
MUV	CHEMBL2050	0.634	0.511	0.606	0.537	0.495	2.5	2.04	1.22	1.36	0.48
MUV	CHEMBL2695	0.586	0.532	0.566	0.618	0.571	3.84	2.24	3.14	4.4	1.96
MUV	CHEMBL4071	0.81	0.738	0.805	0.76	0.718	10.52	7.52	8.54	6.28	4.06
MUV	CHEMBL2821	0.794	0.712	0.813	0.785	0.737	9.46	6.54	9.14	7.48	4.54
MUV	CHEMBL2056	0.552	0.558	0.576	0.615	0.548	3.32	2.16	3.08	2.86	0.2
MUV	CHEMBL276	0.535	0.595	0.466	0.477	0.563	1.08	1.88	0.96	0.98	0.72

## Sheet: HET bQAFFP with AD
Dataset	Target ChEMBL ID	Morgan2 AUC	CUTOFF=5 AUC	CUTOFF=6 AUC	CUTOFF=7 AUC	CUTOFF=8 AUC	Morgan2 EF5	CUTOFF=5 EF5	CUTOFF=6 EF5	CUTOFF=7 EF5	CUTOFF=8 EF5
ChEMBL	CHEMBL222	0.533	0.67	0.667	0.632	0.574	3.516	3.849	4.11	3.4	1.758
ChEMBL	CHEMBL3785	0.887	0.895	0.838	0.784	0.632	14.205	13.81	11.328	8.407	2.859
ChEMBL	CHEMBL260	0.657	0.658	0.481	0.529	0.501	5.393	3.351	1.585	1.385	0.781
ChEMBL	CHEMBL261	0.697	0.837	0.815	0.833	0.748	6.365	9.588	9.779	8.203	4.807
ChEMBL	CHEMBL4794	0.765	0.734	0.626	0.638	0.548	8.425	6.765	4.461	3.68	1.722
ChEMBL	CHEMBL264	0.775	0.751	0.643	0.685	0.582	8.647	6.334	4.368	4.967	1.456
ChEMBL	CHEMBL4072	0.77	0.712	0.553	0.602	0.571	9.877	6.033	3.755	3.525	2.011
ChEMBL	CHEMBL2039	0.694	0.799	0.815	0.789	0.682	6.654	7.955	7.573	7.125	3.329
ChEMBL	CHEMBL267	0.641	0.73	0.536	0.517	0.513	6.343	5.433	3.103	2.157	1.132
ChEMBL	CHEMBL3837	0.772	0.729	0.536	0.553	0.473	9.033	6.849	3.542	2.868	1.19
ChEMBL	CHEMBL1983	0.846	0.829	0.765	0.747	0.631	12.407	10.787	9.85	8.483	3.196
ChEMBL	CHEMBL224	0.542	0.698	0.677	0.698	0.598	2.987	4.674	4.483	4.599	1.731
ChEMBL	CHEMBL225	0.523	0.671	0.661	0.66	0.567	2.637	4.381	4.412	4.102	1.469
ChEMBL	CHEMBL279	0.611	0.701	0.501	0.514	0.465	4.856	3.911	2.153	1.771	1.061
ChEMBL	CHEMBL284	0.751	0.781	0.674	0.673	0.641	7.866	7.36	5.185	3.764	2.814
ChEMBL	CHEMBL288	0.84	0.816	0.739	0.766	0.561	13.375	10.383	8.394	8.234	2.468
ChEMBL	CHEMBL289	0.465	0.619	0.591	0.621	0.507	1.989	3.041	2.481	2.841	0.892
ChEMBL	CHEMBL226	0.638	0.691	0.63	0.617	0.526	6.015	4.581	3.644	2.752	1.083
ChEMBL	CHEMBL4235	0.631	0.612	0.586	0.618	0.559	4.284	3.396	3.001	2.588	1.008
ChEMBL	CHEMBL2954	0.8	0.715	0.504	0.548	0.479	9.277	5.389	3.081	2.393	1.265
ChEMBL	CHEMBL4015	0.812	0.796	0.589	0.526	0.566	12.34	9.744	4.532	2.952	1.474
ChEMBL	CHEMBL4333	0.806	0.775	0.683	0.707	0.637	11.679	8.474	5.944	4.656	2.299
ChEMBL	CHEMBL228	0.59	0.697	0.687	0.663	0.591	3.689	3.658	4.79	3.427	1.27
ChEMBL	CHEMBL3242	0.786	0.855	0.835	0.845	0.726	8.261	10.232	9.752	8.514	4.381
ChEMBL	CHEMBL4822	0.73	0.773	0.516	0.539	0.512	9.1	8.35	3.915	3.072	1.412
ChEMBL	CHEMBL2276	0.796	0.755	0.668	0.673	0.522	11.475	9.295	8.549	6.738	1.549
ChEMBL	CHEMBL230	0.679	0.755	0.739	0.71	0.661	6.778	6.441	5.482	4.732	2.326
ChEMBL	CHEMBL1974	0.688	0.711	0.476	0.489	0.492	5.988	4.945	2.219	2.051	1.283
ChEMBL	CHEMBL3397	0.429	0.551	0.465	0.547	0.501	1.381	2.069	1.895	1.847	0.812
ChEMBL	CHEMBL3594	0.726	0.827	0.823	0.83	0.734	6.747	9.051	9.819	8.341	4.39
ChEMBL	CHEMBL234	0.641	0.694	0.619	0.594	0.585	5.176	4.301	3.835	3.129	1.523
ChEMBL	CHEMBL333	0.672	0.623	0.503	0.522	0.535	6.064	3.276	2.388	2.091	1.012
ChEMBL	CHEMBL205	0.688	0.823	0.8	0.82	0.723	6.028	9.069	9.331	8.865	3.684
ChEMBL	CHEMBL240	0.452	0.581	0.462	0.515	0.456	0.977	2.162	1.505	1.429	0.772
ChEMBL	CHEMBL340	0.407	0.608	0.43	0.503	0.498	1.323	2.379	1.802	2.601	1.052
ChEMBL	CHEMBL344	0.718	0.719	0.5	0.495	0.54	6.192	5.558	2.313	1.789	0.981
ChEMBL	CHEMBL245	0.637	0.702	0.696	0.682	0.574	5.513	5.296	5.504	4.918	1.958
ChEMBL	CHEMBL2034	0.739	0.772	0.58	0.657	0.602	9.198	7.315	3.893	3.857	2.073
ChEMBL	CHEMBL253	0.594	0.572	0.509	0.571	0.513	4.062	2.73	1.895	2.317	1.163
ChEMBL	CHEMBL208	0.807	0.816	0.731	0.738	0.625	11.102	9.712	8.172	6.632	2.375
ChEMBL	CHEMBL210	0.591	0.57	0.469	0.514	0.474	4.328	2.557	1.878	1.895	0.954
ChEMBL	CHEMBL214	0.727	0.747	0.575	0.595	0.537	6.965	6.01	3.28	2.641	1.065
ChEMBL	CHEMBL1867	0.533	0.712	0.666	0.664	0.575	2.943	5.62	5.389	4.559	2.104
ChEMBL	CHEMBL216	0.532	0.646	0.641	0.613	0.575	3.667	4.23	4.279	3.547	2.042
ChEMBL	CHEMBL1978	0.768	0.75	0.746	0.766	0.645	8.261	6.294	5.682	5.864	2.344
ChEMBL	CHEMBL217	0.711	0.708	0.584	0.586	0.588	6.485	4.981	3.529	2.468	1.487
ChEMBL	CHEMBL1862	0.704	0.767	0.545	0.494	0.465	7.129	6.277	3.422	2.326	0.941
ChEMBL	CHEMBL218	0.528	0.558	0.487	0.551	0.509	2.752	2.384	1.842	1.9	0.994
ChEMBL	CHEMBL219	0.787	0.751	0.688	0.647	0.684	8.66	6.144	4.759	3.622	2.943
ChEMBL	CHEMBL220	0.558	0.67	0.612	0.585	0.522	5.069	5.518	4.284	3.32	2.117
DUD	CHEMBL301	0.819	0.818	0.775	0.73	0.462	11.466	10.508	8.667	6.341	1.012
DUD	CHEMBL247	0.692	0.697	0.679	0.708	0.586	10.917	9.133	8.583	6.233	2.367
DUD	CHEMBL279	0.804	0.855	0.81	0.786	0.553	11.16	10.511	10.229	6.418	1.884
MUV	CHEMBL4333	0.498	0.544	0.489	0.563	0.442	3.78	3.28	3.28	2.7	0.98
MUV	CHEMBL4101	0.791	0.739	0.701	0.752	0.512	8.1	7.54	4.86	6.46	1.24
MUV	CHEMBL4666	0.638	0.553	0.508	0.48	0.489	3.52	3.1	2.14	0.72	0.88
MUV	CHEMBL2973	0.729	0.698	0.724	0.641	0.584	7.5	6.48	6.4	3.1	3.18
MUV	CHEMBL247	0.542	0.587	0.529	0.576	0.469	3.78	3.62	2.24	2.56	0.42
MUV	CHEMBL1293259	0.602	0.655	0.599	0.627	0.595	4.92	3.52	2.16	1.84	1.3
MUV	CHEMBL4666	0.516	0.546	0.526	0.529	0.514	1.74	2.26	1.56	1.86	1.72
MUV	CHEMBL3880	0.589	0.615	0.597	0.623	0.514	3.28	3.24	3.02	2.36	0.88
MUV	CHEMBL206	0.524	0.53	0.516	0.582	0.587	3.42	3.52	3.02	2.68	1.2
MUV	CHEMBL242	0.553	0.529	0.607	0.629	0.556	4.56	3.42	3.46	3.2	0.78
MUV	CHEMBL2050	0.634	0.543	0.519	0.516	0.494	2.5	2.4	1.16	2.14	0.04
MUV	CHEMBL2695	0.586	0.623	0.586	0.606	0.58	3.84	3.52	3.34	4.18	1.6
MUV	CHEMBL4071	0.81	0.805	0.792	0.757	0.647	10.52	10.02	7.74	7	3.36
MUV	CHEMBL2821	0.794	0.793	0.832	0.791	0.728	9.46	7.94	8.32	6.1	3.46
MUV	CHEMBL2056	0.552	0.636	0.601	0.62	0.563	3.32	4.46	2.7	3.48	1.12
MUV	CHEMBL276	0.535	0.473	0.48	0.512	0.53	1.08	1.24	1.7	1.34	1.08

## Sheet: HOM bQAFFP without AD
Dataset	Target ChEMBL ID	Morgan2 AUC	CUTOFF=5 AUC	CUTOFF=6 AUC	CUTOFF=7 AUC	CUTOFF=8 AUC	Morgan2 EF5	CUTOFF=5 EF5	CUTOFF=6 EF5	CUTOFF=7 EF5	CUTOFF=8 EF5
ChEMBL	CHEMBL222	0.554	0.574	0.713	0.678	0.514	2.002	1.598	4.866	5.096	2.819
ChEMBL	CHEMBL260	0.612	0.608	0.585	0.64	0.537	3.838	1.56	2.57	3.58	1.201
ChEMBL	CHEMBL261	0.684	0.671	0.873	0.874	0.744	6.097	4.793	9.794	12.328	3.82
ChEMBL	CHEMBL4794	0.801	0.634	0.628	0.688	0.555	8.989	2.979	3.232	4.999	2.373
ChEMBL	CHEMBL264	0.804	0.726	0.676	0.727	0.716	10.205	5.173	4.593	4.883	4.778
ChEMBL	CHEMBL267	0.623	0.727	0.591	0.64	0.569	5.908	5.706	5.126	3.888	2.121
ChEMBL	CHEMBL224	0.319	0.364	0.309	0.307	0.416	0.97	1.313	0.98	0.384	0.788
ChEMBL	CHEMBL225	0.621	0.704	0.721	0.732	0.692	4.511	2.963	5.158	5.144	2.774
ChEMBL	CHEMBL279	0.574	0.632	0.674	0.601	0.477	2.946	3.215	2.609	2.188	1.389
ChEMBL	CHEMBL284	0.618	0.676	0.653	0.668	0.592	2.749	3.364	3.548	4.584	1.37
ChEMBL	CHEMBL289	0.586	0.656	0.635	0.656	0.511	2.586	4.202	3.192	3.394	0.97
ChEMBL	CHEMBL226	0.542	0.511	0.526	0.564	0.438	4.995	2.608	2.406	3.409	0.398
ChEMBL	CHEMBL4235	0.439	0.587	0.496	0.514	0.582	1.172	2.572	1.535	1.387	1.993
ChEMBL	CHEMBL2954	0.577	0.645	0.385	0.502	0.409	1.689	3.159	1.726	2.718	1.91
ChEMBL	CHEMBL4015	0.683	0.727	0.583	0.662	0.62	6.186	7.095	3.308	4.696	4.494
ChEMBL	CHEMBL4333	0.631	0.611	0.502	0.662	0.711	6.983	4.04	4.79	3.809	4.415
ChEMBL	CHEMBL228	0.287	0.38	0.301	0.334	0.314	0.994	0.59	0.393	0.584	0.197
ChEMBL	CHEMBL3242	0.707	0.759	0.903	0.921	0.758	8.181	6.312	12.019	14.165	5.403
ChEMBL	CHEMBL4822	0.546	0.527	0.448	0.451	0.52	3.535	3.703	1.919	1.751	1.784
ChEMBL	CHEMBL230	0.398	0.489	0.533	0.627	0.561	1.919	0.581	1.187	1.767	0.783
ChEMBL	CHEMBL3594	0.703	0.68	0.881	0.898	0.717	6.001	4.612	10.201	11.783	3.358
ChEMBL	CHEMBL234	0.777	0.754	0.727	0.64	0.685	8.581	5.704	5.616	4.218	3.208
ChEMBL	CHEMBL333	0.535	0.449	0.435	0.548	0.517	3.798	1.636	1.778	1.959	1.151
ChEMBL	CHEMBL205	0.67	0.734	0.847	0.85	0.745	5.993	6.366	9.225	10.43	4.395
ChEMBL	CHEMBL240	0.487	0.643	0.415	0.535	0.417	0.997	3.989	0.795	0.795	0.6
ChEMBL	CHEMBL340	0.309	0.464	0.353	0.407	0.431	0.379	0.783	0.581	0.783	1.389
ChEMBL	CHEMBL344	0.566	0.609	0.437	0.49	0.562	2.185	3.195	1.028	1.585	1.402
ChEMBL	CHEMBL2034	0.716	0.75	0.692	0.68	0.643	5.925	7.036	5.05	4.983	2.929
ChEMBL	CHEMBL253	0.57	0.575	0.516	0.593	0.597	3.005	2.1	1.2	2.149	2.724
ChEMBL	CHEMBL210	0.511	0.541	0.55	0.532	0.523	2.77	2.193	1.789	1.385	1.587
ChEMBL	CHEMBL214	0.578	0.688	0.571	0.574	0.644	4.048	4.351	1.944	1.995	3.796
ChEMBL	CHEMBL216	0.398	0.53	0.401	0.538	0.509	1.154	1.962	0.75	2.164	1.154
ChEMBL	CHEMBL1978	0.641	0.641	0.704	0.764	0.504	4.511	2.592	5.117	5.555	1.38
ChEMBL	CHEMBL217	0.684	0.78	0.651	0.674	0.663	7.368	6.002	4.069	4.011	4.752
ChEMBL	CHEMBL218	0.45	0.492	0.486	0.476	0.477	2.165	1.793	2.184	1.78	0.802
ChEMBL	CHEMBL219	0.554	0.693	0.569	0.576	0.688	2.727	3.131	1.717	2.121	4.797
ChEMBL	CHEMBL220	0.421	0.505	0.461	0.423	0.446	3.181	2.146	2.171	1.161	0.985

## Sheet: HOM bQAFFP with AD
Dataset	Target ChEMBL ID	Morgan2 AUC	CUTOFF=5 AUC	CUTOFF=6 AUC	CUTOFF=7 AUC	CUTOFF=8 AUC	Morgan2 EF5	CUTOFF=5 EF5	CUTOFF=6 EF5	CUTOFF=7 EF5	CUTOFF=8 EF5
ChEMBL	CHEMBL222	0.554	0.662	0.695	0.634	0.488	2.002	3.315	5.004	3.204	1.001
ChEMBL	CHEMBL260	0.612	0.734	0.591	0.601	0.504	3.838	3.984	2.188	1.998	1.201
ChEMBL	CHEMBL261	0.684	0.839	0.844	0.886	0.731	6.097	9.843	11.398	11.165	2.191
ChEMBL	CHEMBL4794	0.801	0.722	0.655	0.683	0.556	8.989	4.646	3.585	4.141	1.969
ChEMBL	CHEMBL264	0.804	0.78	0.665	0.695	0.673	10.205	6.587	4.602	5.928	1.388
ChEMBL	CHEMBL267	0.623	0.805	0.639	0.588	0.561	5.908	8.787	4.898	3.08	1.894
ChEMBL	CHEMBL224	0.319	0.477	0.402	0.421	0.463	0.97	1.99	1.182	0.586	0.788
ChEMBL	CHEMBL225	0.621	0.744	0.718	0.694	0.663	4.511	4.781	5.939	3.596	2.384
ChEMBL	CHEMBL279	0.574	0.703	0.598	0.536	0.528	2.946	3.442	2.416	1.599	1.608
ChEMBL	CHEMBL284	0.618	0.687	0.678	0.659	0.649	2.749	4.356	4.163	4.18	1.581
ChEMBL	CHEMBL289	0.586	0.679	0.631	0.684	0.526	2.586	4.363	3.394	2.384	0.768
ChEMBL	CHEMBL226	0.542	0.539	0.501	0.55	0.504	4.995	3.201	2.406	3.012	0.998
ChEMBL	CHEMBL4235	0.439	0.504	0.512	0.605	0.586	1.172	0.781	0.781	2.02	0.795
ChEMBL	CHEMBL2954	0.577	0.705	0.555	0.521	0.47	1.689	5.895	2.497	1.139	1.947
ChEMBL	CHEMBL4015	0.683	0.774	0.628	0.569	0.6	6.186	8.459	4.722	3.282	3.888
ChEMBL	CHEMBL4333	0.631	0.649	0.578	0.65	0.695	6.983	3.982	4.386	3.405	5.021
ChEMBL	CHEMBL228	0.287	0.436	0.374	0.392	0.313	0.994	0.835	0.595	0.797	0.393
ChEMBL	CHEMBL3242	0.707	0.88	0.886	0.903	0.737	8.181	12.246	11.236	13.004	6.287
ChEMBL	CHEMBL4822	0.546	0.706	0.438	0.43	0.505	3.535	3.872	1.347	1.549	1.784
ChEMBL	CHEMBL230	0.398	0.515	0.59	0.64	0.615	1.919	0.959	0.985	1.995	0.783
ChEMBL	CHEMBL3594	0.703	0.845	0.848	0.906	0.703	6.001	10.596	11.396	11.497	1.995
ChEMBL	CHEMBL234	0.777	0.789	0.712	0.639	0.623	8.581	7.393	4.08	3.418	2.157
ChEMBL	CHEMBL333	0.535	0.49	0.453	0.522	0.476	3.798	2	1.798	2.02	0.182
ChEMBL	CHEMBL205	0.67	0.847	0.831	0.859	0.729	5.993	10.908	10.259	11.104	3.391
ChEMBL	CHEMBL240	0.487	0.612	0.486	0.517	0.452	0.997	3.787	0.991	0.997	0.593
ChEMBL	CHEMBL340	0.309	0.478	0.332	0.453	0.415	0.379	0.379	0.177	0.581	0.581
ChEMBL	CHEMBL344	0.566	0.523	0.399	0.407	0.599	2.185	2.797	0.992	0.398	2.399
ChEMBL	CHEMBL2034	0.716	0.813	0.77	0.671	0.661	5.925	11.177	5.791	4.175	2.66
ChEMBL	CHEMBL253	0.57	0.499	0.449	0.574	0.546	3.005	1.194	0.992	2.614	2.008
ChEMBL	CHEMBL210	0.511	0.642	0.549	0.507	0.514	2.77	3.189	1.587	0.996	1.183
ChEMBL	CHEMBL214	0.578	0.65	0.521	0.595	0.565	4.048	4.368	2.188	2.079	2.205
ChEMBL	CHEMBL216	0.398	0.483	0.531	0.536	0.534	1.154	0.577	0.952	0.981	0.981
ChEMBL	CHEMBL1978	0.641	0.637	0.753	0.763	0.583	4.511	3.737	4.377	5.185	1.953
ChEMBL	CHEMBL217	0.684	0.688	0.577	0.672	0.635	7.368	6.195	3.193	3.405	3.165
ChEMBL	CHEMBL218	0.45	0.555	0.496	0.519	0.504	2.165	2.38	1.212	1.351	1.401
ChEMBL	CHEMBL219	0.554	0.672	0.538	0.547	0.529	2.727	3.939	1.818	1.313	0.757
ChEMBL	CHEMBL220	0.421	0.465	0.503	0.524	0.443	3.181	1.767	2.096	1.363	0.833
