# Supplementary material for: QSAR-derived affinity fingerprints (part 1): fingerprint construction and modeling performance for similarity searching, bioactivity classification and scaffold hopping
Source: J Cheminform. 2020 May 29;12:39. doi: 10.1186/s13321-020-00443-6 (PMC7260783; doi:10.1186/s13321-020-00443-6)
Supplement: Supplementary file 7 — Additional file 7. Biological activity classification task. Average values of AUC and EF5 for individual sets in the CLASS data sets obtained using various settings (affinity cutoffs of 5-8, AD estimation turned on and off) for the construction of the b-QAFFP and rv-QAFFP fingerprints. [file 13321_2020_443_MOESM7_ESM.xlsx]

## Sheet: b-QAFFP without AD
Target ChEMBL_ID	Target name	Organism	Morgan2 AUC	CUTOFF=5 AUC	CUTOFF=6 AUC	CUTOFF=7 AUC	CUTOFF=8 AUC	Morgan2 EF5	CUTOFF=5 EF5	CUTOFF=6 EF5	CUTOFF=7 EF5	CUTOFF=8 EF5
CHEMBL1951	Monoamine oxidase A	Homo sapiens	0.919	0.868	0.907	0.889	0.807	3.183	3.042	3.042	3.157	2.845
CHEMBL2039	Monoamine oxidase B	Homo sapiens	0.923	0.882	0.906	0.883	0.762	1.405	1.394	1.422	1.417	1.422
CHEMBL221	Cyclooxygenase-1	Homo sapiens	0.832	0.782	0.824	0.799	0.755	2.517	2.437	2.384	2.304	2.066
CHEMBL2219	Protein-tyrosine phosphatase LC-PTP	Homo sapiens	0.774	0.723	0.755	0.711	0.709	2.19	2.143	2.142	2	1.625
CHEMBL230	Cyclooxygenase-2	Homo sapiens	0.896	0.866	0.895	0.885	0.779	1.46	1.452	1.46	1.46	1.468
CHEMBL240	HERG	Homo sapiens	0.919	0.845	0.88	0.889	0.805	2.501	2.446	2.441	2.487	2.469
CHEMBL247	Human immunodeficiency virus type 1 reverse transcriptase	Human immunodeficiency virus 1	0.937	0.88	0.916	0.894	0.845	1.241	1.241	1.241	1.241	1.241
CHEMBL262	Glycogen synthase kinase-3 beta	Homo sapiens	0.939	0.905	0.938	0.919	0.832	1.151	1.151	1.151	1.151	1.136
CHEMBL2622	Aldose reductase	Rattus norvegicus	0.945	0.917	0.93	0.932	0.818	2.169	2.169	2.169	2.169	1.91
CHEMBL289	Cytochrome P450 2D6	Homo sapiens	0.853	0.784	0.837	0.815	0.753	1.964	2.067	2.05	2.101	1.862
CHEMBL2949	Cyclooxygenase-1	Ovis aries	0.88	0.809	0.851	0.823	0.766	3.915	3.56	3.752	3.641	2.894
CHEMBL312	Arachidonate 5-lipoxygenase	Rattus norvegicus	0.926	0.856	0.899	0.902	0.84	1.428	1.428	1.428	1.428	1.389
CHEMBL3318	Tyrosinase	Agaricus bisporus	0.916	0.854	0.895	0.883	0.844	2.99	2.867	2.867	2.93	2.803
CHEMBL3356	Cytochrome P450 1A2	Homo sapiens	0.87	0.841	0.859	0.836	0.748	2.488	2.181	2.522	2.42	2.01
CHEMBL3397	Cytochrome P450 2C9	Homo sapiens	0.834	0.769	0.801	0.789	0.698	2.875	2.789	2.875	2.875	2.386
CHEMBL340	Cytochrome P450 3A4	Homo sapiens	0.927	0.877	0.915	0.913	0.868	1.991	1.991	1.991	1.991	1.991
CHEMBL3622	Cytochrome P450 2C19	Homo sapiens	0.81	0.742	0.774	0.735	0.641	2.388	2.157	2.478	2.331	2.066
CHEMBL4102	Cyclooxygenase-2	Ovis aries	0.838	0.844	0.839	0.834	0.787	1.683	1.683	1.683	1.683	1.593
CHEMBL4361	Induced myeloid leukemia cell differentiation protein Mcl-1	Homo sapiens	0.846	0.85	0.812	0.815	0.777	1.973	1.973	1.973	1.973	1.777
CHEMBL4581	Kinesin-like protein 1	Homo sapiens	0.875	0.88	0.86	0.85	0.78	1.197	1.197	1.197	1.197	1.185
CHEMBL5313	Heat shock factor protein 1	Mus musculus	0.64	0.625	0.625	0.587	0.562	3.357	1.602	2.2	2.081	1.766
CHEMBL5375	Hepatitis C virus NS5B RNA-dependent RNA polymerase	Hepatitis C virus	0.951	0.922	0.937	0.93	0.834	2.243	2.265	2.212	2.19	2.243
CHEMBL5567	Luciferin 4-monooxygenase	Photinus pyralis	0.809	0.737	0.773	0.778	0.705	1.486	1.573	1.399	1.53	1.422

## Sheet: b-QAFFP with AD
Target ChEMBL_ID	Target name	Organism	Morgan2 AUC	CUTOFF=5 AUC	CUTOFF=6 AUC	CUTOFF=7 AUC	CUTOFF=8 AUC	Morgan2 EF5	CUTOFF=5 EF5	CUTOFF=6 EF5	CUTOFF=7 EF5	CUTOFF=8 EF5
CHEMBL1951	Monoamine oxidase A	Homo sapiens	0.919	0.903	0.902	0.886	0.747	3.183	3.157	3.068	3.11	2.704
CHEMBL2039	Monoamine oxidase B	Homo sapiens	0.923	0.908	0.903	0.873	0.73	1.405	1.417	1.422	1.394	1.388
CHEMBL221	Cyclooxygenase-1	Homo sapiens	0.832	0.801	0.804	0.791	0.685	2.517	2.331	2.332	2.464	1.695
CHEMBL2219	Protein-tyrosine phosphatase LC-PTP	Homo sapiens	0.774	0.734	0.737	0.711	0.601	2.19	2.19	2.19	2.19	1.335
CHEMBL230	Cyclooxygenase-2	Homo sapiens	0.896	0.882	0.884	0.862	0.735	1.46	1.46	1.443	1.468	1.418
CHEMBL240	HERG	Homo sapiens	0.919	0.886	0.879	0.871	0.762	2.501	2.487	2.464	2.478	2.291
CHEMBL247	Human immunodeficiency virus type 1 reverse transcriptase	Human immunodeficiency virus 1	0.937	0.911	0.917	0.878	0.761	1.241	1.241	1.241	1.241	1.162
CHEMBL262	Glycogen synthase kinase-3 beta	Homo sapiens	0.939	0.925	0.918	0.91	0.761	1.151	1.151	1.151	1.113	1.121
CHEMBL2622	Aldose reductase	Rattus norvegicus	0.945	0.928	0.925	0.918	0.807	2.169	2.169	2.169	2.083	1.938
CHEMBL289	Cytochrome P450 2D6	Homo sapiens	0.853	0.815	0.822	0.798	0.705	1.964	2.067	1.999	2.016	1.896
CHEMBL2949	Cyclooxygenase-1	Ovis aries	0.88	0.858	0.848	0.797	0.755	3.915	3.669	3.725	3.557	2.838
CHEMBL312	Arachidonate 5-lipoxygenase	Rattus norvegicus	0.926	0.893	0.901	0.87	0.823	1.428	1.428	1.428	1.428	1.332
CHEMBL3318	Tyrosinase	Agaricus bisporus	0.916	0.899	0.899	0.887	0.781	2.99	2.928	2.867	2.618	2.44
CHEMBL3356	Cytochrome P450 1A2	Homo sapiens	0.87	0.866	0.86	0.815	0.714	2.488	2.488	2.454	2.454	1.806
CHEMBL3397	Cytochrome P450 2C9	Homo sapiens	0.834	0.811	0.802	0.776	0.676	2.875	2.789	2.789	2.789	2.128
CHEMBL340	Cytochrome P450 3A4	Homo sapiens	0.927	0.915	0.907	0.899	0.83	1.991	1.991	1.991	1.991	1.991
CHEMBL3622	Cytochrome P450 2C19	Homo sapiens	0.81	0.765	0.771	0.728	0.666	2.388	2.498	2.538	2.367	1.94
CHEMBL4102	Cyclooxygenase-2	Ovis aries	0.838	0.844	0.839	0.842	0.758	1.683	1.683	1.683	1.683	1.616
CHEMBL4361	Induced myeloid leukemia cell differentiation protein Mcl-1	Homo sapiens	0.846	0.831	0.819	0.783	0.749	1.973	1.933	1.973	1.973	1.856
CHEMBL4581	Kinesin-like protein 1	Homo sapiens	0.875	0.859	0.867	0.858	0.779	1.197	1.197	1.197	1.197	1.149
CHEMBL5313	Heat shock factor protein 1	Mus musculus	0.64	0.581	0.595	0.59	0.568	3.357	2.194	1.928	1.755	1.379
CHEMBL5375	Hepatitis C virus NS5B RNA-dependent RNA polymerase	Hepatitis C virus	0.951	0.942	0.948	0.919	0.791	2.243	2.265	2.22	2.16	2.235
CHEMBL5567	Luciferin 4-monooxygenase	Photinus pyralis	0.809	0.783	0.779	0.736	0.664	1.486	1.531	1.53	1.377	1.377

## Sheet: rv-QAFFP without AD
Target ChEMBL_ID	Target name	Organism	Morgan2 AUC	AUC	Morgan2 EF5	EF5
CHEMBL1951	Monoamine oxidase A	Homo sapiens	0.919	0.909	3.183	3.089
CHEMBL2039	Monoamine oxidase B	Homo sapiens	0.923	0.917	1.405	1.422
CHEMBL221	Cyclooxygenase-1	Homo sapiens	0.832	0.814	2.517	2.358
CHEMBL2219	Protein-tyrosine phosphatase LC-PTP	Homo sapiens	0.774	0.762	2.19	2.145
CHEMBL230	Cyclooxygenase-2	Homo sapiens	0.896	0.89	1.46	1.46
CHEMBL240	HERG	Homo sapiens	0.919	0.898	2.501	2.482
CHEMBL247	Human immunodeficiency virus type 1 reverse transcriptase	Human immunodeficiency virus 1	0.937	0.922	1.241	1.241
CHEMBL262	Glycogen synthase kinase-3 beta	Homo sapiens	0.939	0.934	1.151	1.151
CHEMBL2622	Aldose reductase	Rattus norvegicus	0.945	0.935	2.169	2.14
CHEMBL289	Cytochrome P450 2D6	Homo sapiens	0.853	0.843	1.964	2.033
CHEMBL2949	Cyclooxygenase-1	Ovis aries	0.88	0.856	3.915	3.641
CHEMBL312	Arachidonate 5-lipoxygenase	Rattus norvegicus	0.926	0.899	1.428	1.428
CHEMBL3318	Tyrosinase	Agaricus bisporus	0.916	0.919	2.99	2.928
CHEMBL3356	Cytochrome P450 1A2	Homo sapiens	0.87	0.86	2.488	2.488
CHEMBL3397	Cytochrome P450 2C9	Homo sapiens	0.834	0.817	2.875	2.875
CHEMBL340	Cytochrome P450 3A4	Homo sapiens	0.927	0.921	1.991	1.991
CHEMBL3622	Cytochrome P450 2C19	Homo sapiens	0.81	0.767	2.388	2.48
CHEMBL4102	Cyclooxygenase-2	Ovis aries	0.838	0.832	1.683	1.683
CHEMBL4361	Induced myeloid leukemia cell differentiation protein Mcl-1	Homo sapiens	0.846	0.837	1.973	1.973
CHEMBL4581	Kinesin-like protein 1	Homo sapiens	0.875	0.872	1.197	1.197
CHEMBL5313	Heat shock factor protein 1	Mus musculus	0.64	0.628	3.357	2.164
CHEMBL5375	Hepatitis C virus NS5B RNA-dependent RNA polymerase	Hepatitis C virus	0.951	0.942	2.243	2.129
CHEMBL5567	Luciferin 4-monooxygenase	Photinus pyralis	0.809	0.802	1.486	1.464

## Sheet: rv-QAFFP with AD
Target ChEMBL_ID	Target name	Organism	Morgan2 AUC	AUC	Morgan2 EF5	EF5
CHEMBL1951	Monoamine oxidase A	Homo sapiens	0.919	0.909	3.183	3.11
CHEMBL2039	Monoamine oxidase B	Homo sapiens	0.923	0.915	1.405	1.422
CHEMBL221	Cyclooxygenase-1	Homo sapiens	0.832	0.815	2.517	2.411
CHEMBL2219	Protein-tyrosine phosphatase LC-PTP	Homo sapiens	0.774	0.732	2.19	2.287
CHEMBL230	Cyclooxygenase-2	Homo sapiens	0.896	0.886	1.46	1.46
CHEMBL240	HERG	Homo sapiens	0.919	0.895	2.501	2.473
CHEMBL247	Human immunodeficiency virus type 1 reverse transcriptase	Human immunodeficiency virus 1	0.937	0.924	1.241	1.241
CHEMBL262	Glycogen synthase kinase-3 beta	Homo sapiens	0.939	0.936	1.151	1.151
CHEMBL2622	Aldose reductase	Rattus norvegicus	0.945	0.936	2.169	2.14
CHEMBL289	Cytochrome P450 2D6	Homo sapiens	0.853	0.828	1.964	2.016
CHEMBL2949	Cyclooxygenase-1	Ovis aries	0.88	0.855	3.915	3.614
CHEMBL312	Arachidonate 5-lipoxygenase	Rattus norvegicus	0.926	0.91	1.428	1.428
CHEMBL3318	Tyrosinase	Agaricus bisporus	0.916	0.913	2.99	2.868
CHEMBL3356	Cytochrome P450 1A2	Homo sapiens	0.87	0.859	2.488	2.351
CHEMBL3397	Cytochrome P450 2C9	Homo sapiens	0.834	0.823	2.875	2.847
CHEMBL340	Cytochrome P450 3A4	Homo sapiens	0.927	0.917	1.991	1.991
CHEMBL3622	Cytochrome P450 2C19	Homo sapiens	0.81	0.761	2.388	2.404
CHEMBL4102	Cyclooxygenase-2	Ovis aries	0.838	0.839	1.683	1.683
CHEMBL4361	Induced myeloid leukemia cell differentiation protein Mcl-1	Homo sapiens	0.846	0.839	1.973	1.973
CHEMBL4581	Kinesin-like protein 1	Homo sapiens	0.875	0.868	1.197	1.197
CHEMBL5313	Heat shock factor protein 1	Mus musculus	0.64	0.62	3.357	2.04
CHEMBL5375	Hepatitis C virus NS5B RNA-dependent RNA polymerase	Hepatitis C virus	0.951	0.942	2.243	2.182
CHEMBL5567	Luciferin 4-monooxygenase	Photinus pyralis	0.809	0.793	1.486	1.486
